# Supplementary material for: Correlated evolution of LTR retrotransposons and genome size in the genus eleocharis
Source: BMC Plant Biol. 2010 Nov 30;10:265. doi: 10.1186/1471-2229-10-265 (PMC3095338; doi:10.1186/1471-2229-10-265)
Supplement: Additional file 1 — Concatenated alignment of consensus sequences for ITS and ppc. The alignment used for the construction of the phylogenetic tree for the analyzed species. Sequence identification: copEmam13-cop (Ty1-copia), E (Eleocharis), mam (first three letters of species name), 13 (number of clone). [file 1471-2229-10-265-S1.FAS]

>E. acicularis
GAACCTGCGGAAGGATCATTGTTGTTGCCTTTTGAAAACACGACCGTTGCACAAGTAAAGAAACGATGCCGAGGAGG-G--CAGCCCCCTCGGCTCCACCGGCCCCGAACA-GCCCTTGCCTTCCGGGG-C-GTGCTGGTCGCGGTGTCGGAACACGGCGCGGGTTGGCGCCAAGGAATACATGCTTGCTGAGGCAGACGGCGGTGCTTCGGCATCGTGCCATCTGTCGAGGCCAAAGAAATGAAATGAGATGACTCCCGGCAACGGATATCTCGGCTCTCGCATCGATGAAGAACGTAGCGAAATGCGATACATGGTGTGAATTGCAGAATCCCGTGAACCATCGAGTCTTTGAACGCAAGTTGCGCCCGAGGGACCATCCCGAGGGCACGCCTGCCTCATGGGCGTTAGAAGCCCATCCACGCTCGGCGCACGT-CCTTGTA------GGCCTGC-CCGATGCGGACAAAA------------TGGCCCTCCGAGCCGTGAGGCGCGACGGGCACAAGTGTATGGCCGTCGGTTGAGGCCGGGAGCGGCGAGTGGTGGGCTAACTGCGCACGCTGCCTCCGAACCTCATGCCGACGTTAGGCCTATTT-GGACCTCGAAACGAGGAGTACGTCGCCT-AGCGCGGCAG--CCTCGGACCGATACCCCAGGTCAGGCGTGGCCACCCGCTGAGTTTAAGCATATCAATAAGCGGTTTGGTCTCTCTTTTGTGCGTCTTGACATCCGCCAAGAGTCGGACCGTCACACTGATGTGCTTGATGCCATCACCACATACCTTGAAATTGGATCATACCGTGAGTGGTCCGAGGAGAAGCGTCAGGAGTGGCTTCTTTCTGAACTCACAGGGAAACGTCCTCTTATCCCCCAAGAATTCCCCCAGACAGAAGAAATTAAAGATGTGCTTGACACCTTTCATGTCATTGCTGAGCTTCCCTCAGACAACTTTGGAGCCTATATCATTTCCATGGCTACTTCCCCATCAGATGTTCTAGCTGTCGAGCTGTTGCAACGTGAATGCCTTGTTAAGAAGCCATTGCGTGTCGTCCCTCTGTTTGAGAAGCTTGCCGATCTTGAGGCAGCTCCTGCTGCTGTGGCACGTTTGTTTTCGATAGACTGGTACAGAAACAGAATTAATGGCAAGCAAGAGGTTATGATTGGATACTCTGACTCTGGCAAGGATGCAGGGCGGTTTTCAGCCGCATGGCAGTTGTACAAGAGTCAGGCTGAGCTTGTACAGGTCGCAAAACAATTCGGTGTAAAGCTCACCATGTTCCATGGTCGTGGTGGGACTGTCGGTAGGGGTGGAGGTCCCACTCACTTGGCTATCCTGTCTCAGCCACCTGATACTATTCATGGCTCACTTCGGGTAACAGTCCAGGGAGAGGTCATTGAGCAGTCATTTGGTGAGGAGCATCTCTGCTTCAGAACACTGCAGAGGTTCACAGCTGCTACCTTGGAGCATGGCATGCACCCACCTGTGTCACCAAAGCCAGAGTGGGCTGCACTAATGGACGAGATGGCAATTATTGCCACCAAGGAGTATCGCTCAATTGTTTTCAAGGAGCCACGCTTTGTTGAGTATTTCCGTC-
>E. austriaca
GAACCTGCGGAAGGATCATTGTTGTTGCCTTTTGAAAACACGACCGGTGCACGAGTAAAGAAATGCTGCTGGGGAGG-G--CAACCTCCTCGGCCCCACCGGCCCTGAACA-GCTCTCGTCCTTCGGGG-CAGGGATGTTTGTGGCGTCGGAACACGGCGCGGGTTGACGCCAAGGAATACATGTCTGCTGAGCCAGGCGGCGATGCTTTGGCGTCGTTTGATCTGTCGAGGCCAAAGTAATAAAATGAGATGACTCCCGGCAACGGATATCTCGGCTCTCGCATCGATGAAGAACGTAGCGAAATGCGATACATGGTGTGAATTGCAGAATCCCGTGAACCATCGAGTCTTTGAACGCAAGTTGCGCCCGAGGGACCATCCCGAGGGCACGCCTGCC---TGGGCGTTAGAAGCCCATCCACGCTCGGCGCA---------------------TGC-CCGATGCGGACAA--------------TGGCCCTCCGAGCCGCGAGGCGCGACGGGCACAAGTGCATGGCCGTTGGTTGAGGTCGGGAGCGGCGAGTGGTGGGCTAACTGCGCACGCTGTCTCCGAACCTCACGTCGACTCAAGGCCTAGTC-GGACCTCGAAACGAGGAGCACGTCGCCT-AGCGCGGCAGAGCCTCGGACCGATACCCCAGGTCAGGCGTGGCCACCCGCTGAGTTTAAGCATATCAATAAGCGGTTTGGTCTCTCTCTTGTGCGTCTTGACATCCGCCAAGAGTCAGACCGTCACACTGATGTGCTCGATGCCATCACCACATACCTTGAAATTGGATCATACCGCGAGTGGTCCGAGGAGAAGCGTCAGGAGTGGCTTCTTTCTGAACTCACAGGGAAACGCCCTCTTTTCCCCCACGATTTCCCCCAGACAGAAGAAATTAAAGATGTGCTTGACGCCCTTCATGTTATTGCTGAGCTTCCGTCGGACAACTTTGGAGCCTATATCATTTCCATGGCTACTTCCCCATCAGATGTTCTAGCTGTCGAGCTGTTGCAGCGTGAATGCCACGTGAAGAAACCATTGCGTGTCGTGCCACTGTTTGAGAAGCTTGCTGATCTTGAGGCAGCTCCTGCTGCCGTGGCACGTTTGTTTTCGATAGACTGGTACAGAAACAGAATCAACGGCAAGCAAGAGGTTATGATTGGGTACTCTGACTCTGGCAAGGATGCAGGTCGGTTTTCAGCCGCATGGCAGTTGTACAAGAGTCAGGCTGAGCTTGTAAAGGTCGCAAAACAATTTGGCATAAAGCTTACCATGTTCCACGGTCGTGGTGGGACTGTCGGTAGGGGTGGAGGTCCTACCCACTTGGCTATCCTGTCTCAGCCACCTGATACTATTCATGGCTCACTTAGGGTCACAGTCCAAGGAGAGGTCATTGAGCAGTCATTTGGTGAGGAGCATCTCTGCTTCAGAACACTGCAGAGGTTCACAGCTGCTACGTTGGAGCACGGCATGCACCCACCGGTGTCGCCAAAGCCAGAGTGGGCTGCACTAATGGACGAGATGGCAATTATTGCCACTGAGGAGTATCGCTCAATTGTTTTCAAGGAGCCACGCTTTGTTGAGTATTTCCGCC-
>E. carniolica
GAACCTGCGGAAGGATCATTGTTGTTGCCTTTTGAAAACACGACCGGTGCACGAGTAAAGAAACGCTGTCGGGGAGG-G--CAACCTCCTCGGCTCCACCGGCCCCGAACA-GCTCTCGTCCTTCGGGG-C-GTGCTGGTCGTGGTGTCGGAATACGGCGCGGGTTGACGCCAAGGAATACATGTTTGCTGAGGCAGACGGCGATGCTTCGGCGTCGCCCGATCTGTCAAGGCCAAAGTAATAAAATGAGATGACTCCCGGCAACGGATATCTCGGCTCTCGCATCGATGAAGAACGTAGCGAAATGCGATACATGGTGTGAATTGCAGAATCCCGTGAACCATCGAGTCTTTGAACGCAAGTTGCGCCCGAGGGACCATCCCGAGGGCACGCCTGCCTCATGGGCGTTAGAAGCCCATCCACGCTCGGTGCACCTGCCTCGCA------GGCCTGC-CCGATGCGGACAA--------------TGGCCCTCCGAGCCGCGAGGCGCGACGGGCACAAGTGCATGGCCGTCGGTTGAGGCCGGGAGCGGCGAGTGGTGGGCTAACTGCGCACGCTGCCTCCGAACCTCACGTCGACGTAAGGCCTAGTT-GGACCTCGAAACGAGGAGTTTGTCGCCT-AGCGCGGCAGAGCCTCGGACCGATACCCCAGGTCAGGCGTGGCCACCCGCTGAGTTTAAGCATATCAATAAGCGGTTTGGTCTCTCTTTTGTGCGTCTTGACATCCGCCAAGAGTCTGACCGTCACACTGATGTGCTCGATGCCATCACCACATACCTTGAAATTGGATCGTACCGTGAGTGGTCCGAGGAGAAGCGTCAGGAGTGGCTTCTTTCTGAACTCACAGGGAAACGGCCTCTTTTCCCCCATGATTTCCCCCAGACAGAAGAAATTAAAGATGTGCTTGACACCCTTCATGTCATTGCTGAGCTTCCCTCAGACAACTTTGGAGCCTATATCATTTCCATGGCTACTTCCCCGTCAGATGTTCTAGCTGTTGAGCTGTTGCAGCGTGAATGCCATGTGAAGAAACCATTGCGTGTCGTGCCACTGTTTGAGAAGCTTGCCGACCTTGAAGCAGCTCCTGCTGCTGTGGCACGTTTGTTTTCGATAGACTGGTACAGAAACAGAATCAATGGCAAGCAAGAGGTTATGATTGGGTACTCTGACTCTGGCAAGGATGCAGGCCGGTTTTCAGCCGCATGGCAGTTGTACAAGAGTCAGGCTGAGCTTGTAAAGGTCGCAAAACAATTTGGCATAAAGCTCACCATGTTCCATGGGCGTGGTGGGACTGTCGGTAGGGGTGGAGGTCCCACCCACTTGGCTATCCTGTCTCAGCCACCTGATACTATTCATGGCTCACTAAGGGTCACAGTCCAGGGAGAGGTCATTGAGCAGTCATTTGGTGAGGAGCATCTCTGCTTCAGAACACTGCAGAGGTTCACAGCTGCTACCTTGGAGCATGGCATGCACCCACCGGTGTCGCCAAAGCCAGAGTGGGCTGCACTAATGGACGAGATGGCAATTATTGCCACTGAGGAGTATCGCTCAATTGTTTTCAAGGAGCCACGCTTTGTTGAGTATTTCCGCC-
>E. cellulosa
GAACCTGCGGAAGGATCATTGCCGTCGCCTTT-GAGAACATGACCGGTGCACGAGTGACTTTAAGCTGTCGGGGAGGTG--CTGCCTCCTCGGCCCCACCGGCCACGGAC--GTGTCTGCCCTTCGGGG-C-GTGCCGCGCGTGGTTTCGGAATACGGCGCGGGATGTCGCCAAGGAACACACATCTGCCGAG-CGGGCTGCGAGGCTTCGGCTTCACGCGGTCCGTCGAGGCCAAGCTAATACGATGAGATGACTCCCGGCAACGGATATCTAGGCTCTCGCATCGATGAAGAACGTAGCGAAATGCGATACGTGGTGTGAATTGCAGAATCCCGTGAACCATCGAGTCTTTGAACGCAAGTTGCGCCCGAGGGACCATCCCGAGGGCACGCCTGCCTCTTGGGCGTTAGAAGCCCATCCACGCTCGGTGCAAGCGCTTTGC-------GG--TGCACTGGTGCGGACAT--------------TGGCCCTCCGAGCCGTGAGGCACGACGGGCACAAGCGTATGGCAGTCGGTTGAGGCCGGGAGCGGCGAGTGGTGGGCTAACTGCGCACGCTGCCTCCGGACCACATGCCGGCAGAGGGCCCGGTT-TGACCCCATCAGGACGAGCCTGTTGTCA-CGTGCGGCAG--CTTCGGACCCATACCCCAGGTCAGGCGTGGCTACCCGCTGAGTTTAAGCATATCAATAAGCGGTTTGGTCTCTCTTTTGTGCGTCTTGACATCCGCCAAGAGTCGGATCGTCACACTGACGTGCTCGATGCCATCACAACATACCTTGAAATTGGGTCGTACCGTGAGTGGTCTGAGGAGAAGCGTCAGGAGTGGCTCCTTTCTGAACTCACAGGGAAACGCCCTCTTTTCCCCCATGATTTCCCCCAGACAGAAGAAATTAAAGACGTGCTTGACACCCTTCATGTCATTGCTGAGCTTCCCTCAGACAACTTTGGAGCATATATCATTTCCATGGCTACTTCCCCGTCCGATGTTCTAGCTGTAGAGCTATTGCAGCGTGAATGCCATGTGAAGAAACCATTGCGTGTTGTGCCACTGTTTGAGAAGCTTGCAGATCTTGAGGCAGCTCCTGCTGCTGTGGCTCGTTTGTTTTCAATAGATTGGTACAGAAACAGAATCAACGGCAAGCAAGAGGTTATGATTGGGTACTCTGACTCTGGCAAGGATGCAGGGCGGTTGTCAGCCGCTTGGCAGCTGTACAAGAGTCAGGCTGAGCTTGTAAAGGTCGCAAAACAATTTGGCGTAAAGCTCACCATGTTCCATGGTCGTGGTGGGACTGTGGGTAGGGGTGGAGGCCCCACCCACTTGGCTATCCTGTCTCAGCCACCTGATACTATTCACGGCTCACTTAGGGTCACAGTCCAGGGAGAGGTCATTGAGCAGTCATTTGGTGAGGAGCATCTCTGCTTTAGAACACTGCAAAGGTTCACAGCTGCTACCTTGGAGCATGGCATGCACCCACCAGTGTCGCCAAAGCCAGAGTGGGCTGCACTTATGGATGAGATGGCAATTTTTGCCACCAAGGAGTATCGCTCAATTGTTTTCAAGGAGCCACGCTTTGTTGAGTATTTCCGTC-
>E. erythropoda
GAACCTGCGGAAGGATCATTGTTGTTGCCTTTTGAAAACACGACCGGTGCACGAGTAAAGAAATGCTGCTGGGGAGG-G--CAACCTCCTCGGCCCCACCGGCCCTGAACA-GCTCTCGTCCTTCGGGG-CAGGGATGTTTGTGGCGTCGGAACACGGCGCGGGTTGACGCCAAGGAATACATGTCTGCTGAGCCAGGCGGCGATGCTTCGGCGTCGTTCGATCTGTCGAGGCCAAAGTAATAAAATGAGATGACTCCCGGCAACGGATATCTCGGCTCTCGCATCGATGAAGAACGTAGCGAAATGCGATACATGGTGTGAATTGCAGAATCCCGTGAACCATCGAGTCTTTGAACGCAAGTTGCGCCCGAGGGACCATCCCGAGGGCACGCCTGCC---TGGGCGTTAGAAGCCCATCCACGCTCGGCGCA---------------------CGC-CCGATGCGGACAA--------------TGGCCCTCCGAGCCGCGAGGCGCGACGGGCACAAGTGCATGGCCGTTGGTTGAGGCCGGGAGCGGCGAGTGGTGGGCTAACTGCGCACGCTGCCTCCGAACCTCACGTCGACTCAAGGCCTAGTC-GGACCTCGAAACGAGGAGCACGTCGCCT-AGCGCGGCAGAGCCTCGGACCGATACCCCAGGTCAGGCGTGGCCACCCGCTGAGTTTAAGCATATCAATAAGCGGTTTGGTCTCTCTTTTGTGCGTCTTGACATCCGCCAAGAGTCAGACCGTCACACTGATGTGCTCGATGCCATCACCACATACCTTGAAATTGGATCATACCGCGAGTGGTCCGAGGAGAAGCGTCAGGAGTGGCTTCTTTCTGAACTCACAGGGAAACGCCCTCTTTTCCCCCACGATTTCCCCCAGACAGAAGAAATTAAAGATGTGCTTGACACCCTTCATGTCATTGCTGAGCTTCCCTCGGACAACTTTGGAGCCTATATCATTTCCATGGCTACTTCCCCATCAGATGTTCTAGCTGTCGAGCTGTTGCAGCGTGAATGCCATGTGAAGAAACCATTGCGTGTCGTGCCACTGTTTGAGAAGCTTGCTGATCTTGAGGCAGCTCCTGCTGCCGTGGCACGTTTGTTTTCGATAGACTGGTACAGAAACAGAATCGACGGCAAGCAAGAGGTTATGATTGGGTACTCTGACTCTGGCAAGGATGCAGGTCGGTTTTCAGCCGCATGGCAGTTGTACAAGAGTCAGGCTGAGCTTGTAAAGGTCGCAAAACAATTTGGCGTAAAGCTCACCATGTTCCATGGTCGTGGTGGGACTGTTGGTAGGGGTGGAGGTCCTACTCATTTGGCTATTCTGTCTCAGCCACCTGATACTATTCATGGCTCACTTAGGGTCACAGTCCAGGGAGAGGTCATTGAGCAGTCATTTGGTGAAGAGCATCTCTGCTTCAGAACACTGCAGAGGTTCACAGCTGCTACCTTGGAGCATGGCATGCACCCACCGGTGTCGCCAAAGCCAGAGTGGGCTGCACTAATGGACGAGATGGCAATTATTGCCACTGAGGAGTATCGTTCAATTGTTTTCAAGGAGCCACGCTTTGTTGAGTATTTCCGCC-
>E. interstincta
GAACCTGCGGAAGGATCATTGCCGTCGCCTTTGGAGAACACGACCGGTGCACAAGTGACTCTAAGCTGTCGGGGAGGCG--CTGCCTCCTCGGCCCCACCGGCCACGGAC--GTGTCTGCCCTTCGGGG-C-GTGTCGGGCGTGGTTTCGGAATACGGCGCGGGATGTCGCCAAGGAACACACATTTGCCGAG-CGGACCGCGAGGCTTCGGCGTCAGGCGGTCCGTGGAGGCCAAGGTAACACGATGAGACGACTCCCGGCAACGGATATCTCGGCTCTCGCATCGATGAAGAACGTAGCGAAATGCGATACATGGTGTGAATTGCAGAATCCCGTGAACCATCGAGTCTTTGAACGCAAGTTGCGCCCGAGGGACCATCCCGAGGGCACGCCTGCCTCTTGGGCGTTAGAAGCCCATCCACGCTCGGTGCAAGCGCTCTGC-------GG--TGCACCGGTGCGGACAC--------------TGGCCCTTCGAGCCGTGAGGCACGACGGGCACAAGCGTACGGCAGTCGGTTGAGGCCGGGAGCGGCGAGTGGTGGGCTAACTGCGCACGCTGCCTCCGGACCACATGCCGGCAGAGGGCCCGGTT-TGACCCCAGAAGGACGAGCCTGCCGTCA-CGTGCGGCAG--CTTCGGACCCATACCCCAGGTCAGGCGTGGCTACCCGCCGAGTTTAAGCATATCAATAAGCGGTTTGGTCTCTCTCTTGTGCGTCTTGACATCCGCCAAGAGTCGGATCGTCACACTGATGTGCTTGATGCCATCACAACATACCTTGAAATTGGGTCGTACCGTGAGTGGTCCGAGGAGAAACGTCAGGAGTGGCTCCTTTCTGAACTCACAGGGAAACGCCCTCTTTTCCCCCACGATTTCCCCCAGACAGAAGAAATTAAAGACGTGCTTGACACCCTTCATGTCATTGCTGAGCTTCCCTCAGACAACTTTGGAGCATATATCATTTCCATGGCTACTTCCCCATCAGATGTTCTAGCTGTAGAGCTATTGCAGCGCGAATGCCATGTGAAGAAACCATTGCGTGTTGTGCCACTGTTTGAGAAGCTTGCAGATCTTGAGGCAGCTCCTGCTGCTGTGGCTCGTTTGTTTTCAATAGATTGGTACAGAAACAGAATCAACGGCAAGCAAGAGGTTATGATTGGGTACTCTGACTCTGGCAAGGATGCGGGGCGGTTGTCAGCTGCTTGGCAGCTGTACAAGAGTCAGGCTGAGCTTGTAAAGGTCGCAAAACAATTTGGCGTAAAGCTCACCATGTTCCATGGTCGTGGTGGGACTGTGGGTAGGGGTGGAGGCCCCACCCACTTGGCTATCCTGTCTCAGCCACCTGATACTATTCACGGCTCACTTAGGGTCACAGTCCAGGGAGAGGTCATTGAGCAGTCATTTGGTGAGGAGCATCTCTGCTTTAGAACACTGCAAAGGTTCACAGCTGCTACCTTGGAGCATGGCATGCACCCACCAGTGTCACCAAAGCCAGAGTGGGCTGCACTTATGGACGAGATGGCGATTATTGCCACCAAGGAGTATCGCTCAATTGTTTTCAAGGAGCCACGCTTTGTTGAGTATTTCCGCC-
>E. mamillata
GAACCTGCGGAAGGATCATTGTTGTTGCCTTTTGAAAACACGACCGGTGCACGAGTAAAGAAATGCTGCTGGGGAGG-G--CAACCTCCTCGGCCCCACCGGCCCTGAACA-GCTCTCGTCCTTCGGGG-CAGGGATGTTTGTGGCGTCGGAACACGGCGCGGGTTGACGCCAAGGAATACATGTCTGCTGAGCCAGGCGGCGATGCTTTGGCGTCGTTTGATCTGTCGAGGCCAAAGTAATAAAATGAGATGACTCCCGGCAACGGATATCTCGGCTCTCGCATCGATGAAGAACGTAGCGAAATGCGATACATGGTGTGAATTGCAGAATCCCGTGAACCATCGAGTCTTTGAACGCAAGTTGCGCCCGAGGGACCATCCCGAGGGCACGCCTGCC---TGGGCGTTAGAAGCCCATCCACGCTCGGCGCA---------------------TGC-CCGATGCGGACAA--------------TGGCCCTCCGAGCCGCGAGGTGCGACGGGCACAAGTGCATGGCCGTTGGTTGAGGTCGGGAGCGGCGAGTGGTGGGCTAACTGCGCACGCTGTCTCCGAACCTCACGTCGACTCAAGGCCTAGTC-GGACCTCGAAACGAGGAGCACGTCGCCT-AGTGCGGCAGAGCCTCGGACCGATACCCCAGGTCAGGCGTGGCCACCCGCTGAGTTTAAGCATATCAATAAGCGGTTTGGTCTCTCTTTTGTGCGTCTTGACATCCGCCAAGAGTCAGACCGTCACACTGATGTGCTCGATGCCATCACCACATACCTTGAAATTGGATCATACCGTGAGTGGTCCGAGGAGAAGCGTCAGGAGTGGCTTCTTTCTGAACTCACAGGGAAACGCCCTCTTTTCCCCCACGATTTCCCCCAGACAGAAGAAATTAAAGATGTGCTTGACACCCTTCATGTCATTGCTGAGCTTCCCTCGGACAACTTTGGAGCCTATATCATTTCCATGGCTACTTCCCCATCAGATGTTCTAGCTGTCGAGCTGTTGCAGCGTGAATGCCATGTGAAGAAACCATTACGTGTCGTGCCACTGTTTGAGAAGCTTGCCGATCTTGAGGCAGCTCCTGCTGCTGTGGCACGTTTGTTTTCGATAGACTGGTACAGAAACAGAATCAACGGCAAGCAAGAGGTTATGATTGGGTACTCTGACTCTGGCAAGGATGCAGGTCGGTTTTCAGCCGCATGGCAGTTGTACAAGAGTCAGGCTGAGCTTGTAAAGGTCGCAAAACAATTTGGCATAAAGCTCACCATGTTCCACGGTCGTGGTGGGACTGTCGGTAGGGGTGGAGGTCCTACCCACTTGGCTATCCTGTCTCAGCCACCTGATACTATTCATGGCTCACTTAGGGTCACAGTCCAAGGAGAGGTCATTGAGCAGTCATTTGGTGAGGAGCATCTCTGCTTCAGAACACTGCAGAGGTTCACAGCTGCTACGTTGGAGCACGGCATGCACCCACCGGTGTCGCCAAAGCCAGAGTGGGCTGCACTAATGGACGAGATGGCAATTATTGCCACTGAGGAGTATCGCTCAATTGTTTTCAAGGAGCCACGCTTTGTTGAGTATTTCCGCC-
>E. ovata
GAACCTGCGGAAGGATCATTGTTGTTGCCTTTTGAAAACACGACCGGTGCACGAGTAAAGAAACGCTGCCGGGGAGG-G--CAACCTCCTCGGCTCCACCGGCCCCGAACA-GCTCTCGTCCTTTGGGG-C-GTGCTGGTCGCGGTGTCGGAACACGGCGCGGGTTGACGCCAAGGAATACATGTTTGCTGAGGCAGACGGCGATGCTTCGGCGTTGCCCGATCTGTCGAGGCCAAAGTAATAAAATGAGATGACTCCCGGCAACGGATATCTCGGCTCTCGCATCGATGAAGAACGTAGCGAAATGCGATACATGGTGTGAATTGCAGAATCCCGTGAACCATCGAGTCTTTGAACGCAAGTTGCGCCCGAGGGACCATCCCGAGGGCACGCCTGCCTCATGGGCGTTAGAAGCCCATCCACGCTCGGCGCACCTGCCTTGCA------GGCCTGC-CCGATGCGGAGCA--CCTGCCTTGCAG---------------------GCGACGGGCACAAGTGCATGGCCGTCGGTTGAGGCCGGGAGCGGCGAGTGGTGGGCTAACTGCGCACGCTGCCTCCGAACCTCATGTCGATTGAAGGCCTAGTTAGGACCTCGAAACGAGGAGCATGTCGCCT-AGCGCGGCAGAGCCTCGGACCGATACCCCAGGTCAGGCGTGGCCACCCGCTGAGTTTAAGCATATCAATAAGCGGTTTGGTCTCTCTTTTGTGCGTCTTGACATCCGCCAAGAGTCAGATCGTCACACTGATGTGCTTGATGCCATCACCACATACCTTGAAATTGGATCATACCGTGAGTGGTCCGAGGAGAAGCGTCAGGAGTGGCTTCTTTCTGAACTCACAGGGAAACGCCCTCTTTTCCCCCACGATTTCCCCCAGACAGAAGAAATTAAAGATGTGCTTGACACCCTTCATGTCATTGCTGAGCTTCCCTCGGACAACTTTGGAGCCTATATCATTTCCATGGCTACTTCCCCATCAGATGTTCTAGCTGTCGAGCTGTTGCAGCGTGAATGCCATGTGAAGAAACCATTGCGTGTTGTGCCACTGTTTGAGAAGCTTGCTGATCTTGAGGCAGCTCCTGCTGCTGTGGCACGTTTGTTTTCGATAGACTGGTACAGAAACAGAATCAACGGCAAGCAAGAGGTTATGATTGGGTACTCTGACTCTGGCAAGGATGCAGGTCGGTTTTCAGCTGCATGGCAGTTGTACAAGAGTCAGGCTGAGCTTGTAAATGTCGCAAAACAATTTGGCGTAAAGCTCACCATGTTCCATGGTCGTGGTGGGACTGTTGGTAGGGGTGGAGGTCCTACTCACTTGGCTATCCTATCTCAGCCACCTGATACTATTCATGGCTCACTTAGAGTCACAGTCCAGGGAGAGGTCATTGAGCAGTCATTTGGTGAAGAGCATCTCTGCTTCAGAACACTGCAGAGGTTCACAGCTGCTACCTTGGAGCATGGCATGCACCCACCGGTGTCGCCAAAGCCAGAGTGGGCTGCACTAATGGACGAGATGGCAATTATTGCCACTGAGGAGTATCGTTCAATTGTTTTCAAGGAGCCACGCTTTGTTGAGTATTTCCGCC-
>E. palustris
GAACCTGCGGAAGGATCATTGTTGTTGCCTTTTGAAAACACGACCGGTGCACGAGTAAAGAAATGCTGCTGGGGAGG-G--CAACCTCCTCGGCCCCACCGGCCCTGAACA-GCTCTCGTCCTTCGGGG-CAGGGATGTTTGTGGTGTCGAAACACGGCGCGGGTTGACGCCAAGGAATACATGTTTGCTGAGGCAGGCGGCGATGCTTCGGCGTTGCCCGATCTGTCGAGGCCAAAGTAATAAAATGAGATGACTCCCGGCAACGGATATCTCGGCTCTCGCATCGATGAAGAACGTAGCGAAATGCGATACATGGTGTGAATTGCAGAATCCCGTGAACCATCGAGTCTTTGAACGCAAGTTGCGCCCGAGGGACCATCCCGAGGGCACGCCTGCC---TGGGCGTTAGAAGCCCATCCACGCTCGGCGCA---------------------CGC-CCGATGCGGACAA--------------TGGCCCTCCGAGCCGCGAGGCGCGACGGGCACAAGTGCATGGCCGTCGGTTGAGGCCGGGAGCGGCGAGTGGTGGGCTAACTGCGCACGCTGCCTCCGAACCTCACGTCGACTGAAGGCCTAGTT-AGACCTCGAAACGAGGAGTTTGTCGCCT-AGCGCGGCAGAGCCTCGGACCGATACCCCAGGTCAGGCGTGGCCACCCGCTGAGTTTAAGCATATCAATAAGCGGTTTGGTCTCTCTTTTGTGCGTCTTGACATCCGCCAAGAGTCAGACCGTCACACTGATGTGCTCGATGCCATCACCACATACCTTGAAATTGGATCATACCGCGAGTGGTCCGAGGAGAAGCGTCAGGAGTGGCTTCTTTCTGAACTCACAGGGAAACGCCCTCTTTTCCCCCACGATTTCCCCCAGACAGAAGAAATTAAAGATGTGCTTGACACCCTTCATGTTATTGCTGAGCTTCCGTCGGACAACTTTGGAGCCTATATCATTTCCATGGCTACTTCCCCATCAGATGTTCTAGCTGTCGAGCTGTTGCAGCGTGAATGCCATGTGAAGAAACCATTGCGTGTCGTGCCACTGTTTGAGAAGCTTGCTGATCTTGAGGCAGCTCCTGCTGCCGTGGCACGTTTGTTTTCGATAGACTGGTACAGAAACAGAATCGACGGCAAGCAGGAGGTTATGATTGGGTACTCTGACTCTGGCAAGGATGCAGGTCGGTTTTCAGCCGCATGGCAGTTGTACAAGAGTCAGGCTGAGCTTGTAAAGGTCGCAAAACAATTTGGCGTAAAGCTTACCATGTTCCACGGTCGTGGTGGGACTGTCGGTAGGGGTGGAGGTCCTACCCACTTGGCTATCCTGTCTCAGCCACCTGATACTATTCATGGCTCACTTAGGGTCACAGTCCAAGGAGAGGTCATTGAGCAGTCATTTGGTGAGGAGCATCTCTGCTTCAGAACACTGCAGAGGTTCACAGCTGCTACCTTGGAGCACGGCATGCACCCACCGGTGTCGCCAAAGCCAGAGTGGGCTGCACTAATGGACGAGATGGCAATTATTGCCACTGAGGAGTATCGCTCAATTGTTTTCAAGGAGCCACGCTTTGTTGAGTATTTCCGCC-
>E. quinqueflora
GAACCTGCGGAAGGATCATTGTTGTTGCCTTTTGAAAACACGACCCGTGCACATGTAACGTAAAGCTGCCGGGGAGGAGCTCCTCCTCCTCGGCACCACCGGCCCCGAACATGATCTCGCCCTCTGTGG-C-GTGCTGGTCGTGGTGTCGGAA-ACGGCGCAGGATGACGCCAAGGAACACATATTTGCTGAGGCAGGCGGTGATGCTTCGGCATTGCGTGATCTGCTGAGGCTAAGGTAACAAAACGAGATGACTCCCGGCAACGGATATCTCGGCTCTCGCATCGATGAAGAACGTAGCGAAATGCGATACATGGTGTGAATTGCAGAATCCCGTGAACCATCGAGTCTTTGAACGCAAGTTGCGCCCGAGGGACCATCCCGAGGGCACGCCTGCCTCATGGGCGTTAGAAGCCAATCCACGCTCGGTGCAGCTGGCTTCCAGCTTTGGG------CTGATGCGGACAA--------------TGGCCCTCCGAGCCGCGAGGCGCGACGGGCAGAAGTGTATGGCCGTCGGTTGAGGCCGGGAGCGGCGAGTGGTGGGCTA-CTGCGCACGCTGCCTCCGAACCTCATGCCGATGTACGGCCTATTT-TGACCCCGAAACGAGGAGTTTGTCGTTG-TGTGCGGCAG--CCTCGGACCGATACCCCAGGTCAGGCGTGACCACCCGCTGAGTTTAAGCATATCAATAAGCGGTTTGGTCTCTCTCTTGTGCGTCTTGACATCCGCCAAGAGTCGGACCGTCACACTGATGTGCTCGATGCCATCACCACATACCTTGAGATTGGGTCGTACCGTGAGTGGTCTGAGGAGAAGCGTCAGGAGTGGCTTCTTTCTGAACTCACAGGGAAACGCCCTCTTTTCCCCCATGATTTCCCCCAGACAGAAGAAATTAAAGATGTGCTTGACACGCTTCATGTCATTGCTGAGCTTCCCTCGGACAACTTTGGAGCCTATATCATTTCCATGGCTACTTCCCCATCAGATGTTCTAGCTGTAGAGCTGTTACAGCGTGAATGCCATGTGAAGAAACCATTACGTGTCGTGCCACTGTTTGAGAAGCTTGCCGATCTTGAGGCAGCTCCTACTGCAGTGGCACGTTTGTTTTCGATAGAGTGGTACAGAAACAGAATCAACGGCAAGCAAGAGGTTATGATTGGGTACTCTGACTCTGGCAAGGATGCAGGGCGGTTTTCAGCTGCATGGCAGTTGTACAAGAGTCAGGCTGAGCTTGTAAAGGTCGCAAAACAATTCGGCGTAAAGCTCACGATGTTCCATGGTCGTGGTGGGACTGTCGGTAGGGGTGGAGGCCCCACCCACTTGGCTATCCTATCTCAGCCACCTGATACGATTCACGGCTCACTTAGGGTCACAGTCCAAGGAGAGGTCATTGAGCAGTCATTTGGTGAGGAGCATCTCTGCTTCAGAACACTGCAGAGGTTCACAGCTGCTACCTTGGAGCATGGCATGCACCCACCGGTGTCGCCAAAGCCAGAGTGGGCTGCACCTATGGACGAGATGGCTATTATTGCCACCAAGGAGTACCGCTCAATTGTCTTCAAGGAGCCACGCTTTGTTGAGTATTTCCGCC-
>E. sterneri
GAACCTGCGGAAGGATCATTGTTGTTGCCTTTTGAAAACACGACCGGTGCACGAGTAAAGAAATGCTGCTGGGGAGG-G--CAACCTCCTCGGCCCCACCGGCCCTGAACA-ACTCTCGTCCTTCGGGG-CAGGGATGTTTGTGGCGTCGGAACACGGCGCGGGTTGACGCCAAGGAATACATGTCTGCTGAGCCAGGCGGCGATGCTTCGGCGTCGTTCGATCTGTCGAGGCCAAAGTAATAAAATGAGATGACTCCCGGCAACGGATATCTCGGCTCTCGCATCGATGAAGAACGTAGCGAAATGCGATACATGGTGTGAATTGCAGAATCCCGTGAACCATCGAGTCTTTGAACGCAAGTTGCGCCCGAGGGACCATCCCGAGGGCACGCCTGCC---TGGGCGTTAGAAGCCCATTCACGCTCGGCGCA---------------------CGC-CCGATGCGGACAA--------------TGGCCCTCCGAGCCGCGAGGCGCGACGGGCACAAGTGCATGGCCGTTGGTTGAGGCCGGGAGCGGCGAGTGGTGGGCTAACTGCGCACGCTGCCTCTGAACCTCACGTCGACTCAAGGCCTATTC-GGACCTCGAAACGAGGAGCACGTCGCCT-AGCGCGGCAGAGCCTCGGACCGATACCCCAGGTCAGGCGTGGCCACCCGCTGAGTTTAAGCATATCAATAAGCGGTTTGGTCTCTCTTTTGTGCGTCTTGACATCCGCCAGGAGTCAGACCGTCACACTGATGTGCTCGATGCCATCACCACATACCTTGAAATTGGATCATACCGTGAGTGGTCTGAGGAGAAGCGTCAGGAGTGGCTTCTTTCTGAACTCACAGGGAAACGCCCTCTTTTCCCGCACGATTTCCCCCAGACAGAAGAAATTAAAGATGTGCTTGACACCCTTCATGTCATTGCTGAGCTTCCCTCGGACAACTTTGGAGCCTATATCATTTCCATGGCTACTTCCCCATCAGATGTTCTAGCTGTCGAGCTGTTGCAGCGTGAATGCCATGTGAAGAAACCATTGCGTGTCGTGCCACTGTTTGAGAAGCTTGCCGATCTTGAGGCAGCTCCTGCTGCTGTGGCACGTTTGTTTTCGATAGACTGGTACAGAAACAGAATCAACGGCAAGCAAGAGGTTATGATTGGGTACTCTGACTCTGGCAAGGATGCAGGTCGGTTTTCAGCCGCATGGCAGTTGTTCAAGAGTCAGGCTGAGCTTGTAAAGGTCGCAAAACAATTTGGCGTAAAGCTCACCATGTTCCATGGTCGTGGTGGGACTGTTGGTAGGGGTGGAGGTCCTACTCATTTGGCTATCCTGTCTCAGCCACCTGATACTATTCATGGCTCACTTAGGGTCACAGTCCAGGGAGAGGTCATTGAGCAGTCATTTGGTGAAGAGCATCTCTGCTTCAGAACACTGCAGAGGTTCACAGCTGCTACCTTGGAGCATGGCATGCACCCACCGGTGTCGCCAAAACCAGAGTGGGCTGCACTAATGGACGAGATGGCAATTATTGCCACTGAGGAGTATCGTTCAATTGTTTTCAAGGAGCCACGCTTTGTTGAGTATTTCCGCC-
>E. uniglumis
GAACCTGCGGAAGGATCATTGTTGTTGCCTTTTGAAAACACGACCGGTGCACGAGTAAAGAAATGCTGCTGGGGAGG-G--CAACCTCCTCGGCCCCACCGGCCCTGAACA-GCTCTCGTCCTTCGGGG-CAGGAATGTTTGTGGCGTCGGAACACGGCGCGGGTTGACGCCAAGGAATACATGTCTGCTGAGCCAGGCGGCGATGCTTCGGCATCGTTCGATCTGTCGAGGCCAAAGTAATAAAATGAGATGACTCCCGGCAACGGATATCTCGGCTCTCGCATCGATGAAGAACGTAGCGAAATGCGATACATGGTGTGAATTGCAGAATCCCGTGAACCATCGAGTCTTTGAACGCAAGTTGCGCCCGAGGGACCATCCCGAGGGCACGCCTGCC---TGGGCGTTAGAAGCCCATCCACGCTCGGCGCA---------------------CGC-CCGATGCGGACAA--------------TGGCCCTCCGAGCCGCGAGGCGCGACGGGCACAAGTGCATGGCCGTTGGTTGAGGCCGGGAGCGGCGAGTGGTGGGCTAACTGCGCACGCTGCCTCCGAACCTCACGTCGACTCAAGGCCTAGTC-GGACCTCGAAGCGAGGAGCACGTCGCCT-AGCGCGGCAGAGCCTCGGACCGATACCCCAGGTCAGGCGTGGCCACCCGCTGAGTTTAAGCATATCAATAAGCGGTTTGGTCTCTCTTTTGTGCGTCTTGACATCCGCCAGGAGTCAGACCGTCACACTGATGTGCTCGATGCCATCACCACATACCTTGAAATTGGATCATACCGTGAGTGGTCTGAGGAGAAGCGTCAGGAGTGGCTTCTTTCTGAACTCACAGGGAAACGCCCTCTTTTCCCACACGATTTCCCCCAGACAGAAGAAATTAAAGATGTGCTTGACACCCTTCATGTCATTGCTGAGCTTCCCTCGGACAACTTTGGAGCCTATATCATTTCCATGGCTACTTCCCCATCAGATGTTCTAGCTGTCGAGCTGTTGCAGCGTGAATGCCATGTGAAGAAACCATTGCGTGTCGTGCCACTGTTTGAGAAGCTTGCCGATCTTGAGGCAGCTCCTGCTGCTGTGGCACGTTTGTTTTCGATAGACTGGTACAGAAACAGAATCAACGGCAAGCAAGAGGTTATGATTGGGTACTCTGACTCTGGCAAGGATGCAGGTCGGTTTTCAGCCGCATGGCAGTTGTTCAAGAGTCAGGCTGAGCTTGTAAAGGTCGCAAAACAATTTGGCGTAAAGCTCACCATGTTCCATGGTCGTGGTGGGACTGTTGGTAGGGGTGGAGGTCCTACTCACTTGGCTATCCTGTCTCAGCCACCTGATACTATTCATGGCTCACTTAGGGTCACTGTCCAGGGAGAGGTCATTGAGCAGTCATTTGGTGAAGAGCATCTCTGCTTCAGAACACTGCAGAGGTTCACAGCTGCTACCTTGGAGCATGGCATGCACCCACCGGTGTCGCCAAAACCAGAGTGGGCTGCACTAATGGACGAGATGGCAATTATTGCCACTGAGGAGTATCGTTCAATTGTTTTCAAGGAGCCACGCTTTGTTGAGTATTTCCGCC-
>E. vigens
GAACCTGCGGAAGGATCATTGTTGTTGCCTTTTGAAAACACGACCGGTGCACGAGTAAAGAAATGCTGCTGGGGAGG-G--CAACCTCCTCGGCCCCACCGGCCCTGAACA-GCTCTCGTCCTTCGGGG-CAGGGATGTTTGTGGCGTCGGAACACGGCGCGGGTTGACGCCAAGGAATACATGTCTGCTGAGCCAGGCGGCGATGCTTCGGCGTCGTTCGATCTGTCGAGGCCAAAGTAATAAAATGAGATGACTCCCGGCAACGGATATCTCGGCTCTCGCATCGATGAAGAACGTAGCGAAATGCGATACATGGTGTGAATTGCAGAATCCCGTGAACCATCGAGTCTTTGAACGCAAGTTGCGCCCGAGGGACCATCCCGAGGGCACGCCTGCC---TGGGCGTTAGAAGCCCATCCACGCTCGGCGCA---------------------CGC-CCGATGCGGACAA--------------TGGCCCTCCGAGCCGCGAGGCGCGACGGGCACAAGTGCATGGCCGTTGGTTGAGGCCGGGAGCGGCGAGTGGTGGGCTAACTGCGCACGCTGCCTCCGAACCTCACGTCGACTCAAGGCCTAGTC-GGACCTCGAAACGAGGAGCACGTCGCCT-AGCGCGGCAGAGCCTCGGACCGATACCCCAGGTCAGGCGTGGCCACCCGCTGAGTTTAAGCATATCAATAAGCGGTTTGGTCTCTCTCTTGTGCGTCTTGACATCCGCCAAGAGTCAGACCGTCACACTGATGTGCTCGATGCCATCACCACATACCTTGAAATTGGATCATACCGTGAGTGGTCCGAGGAGAAGCGTCAGGAGTGGCTTCTTTCTGAACTCACAGGGAAACGCCCTCTTTTCCCCCACGATTTCCCCCAGACAGAAGAAATTAAAGATGTGCTTGACACCCTTCATGTTATTGCTGAGCTTCCGTCGGACAACTTTGGAGCCTATATCATTTCCATGGCTACTTCCCCATCAGATGTTCTAGCTGTCGAGCTGTTGCAGCGTGAATGCCATGTGAAGAAACCATTGCGTGTCGTGCCACTGTTTGAGAAGCTTGCCGATCTTGAGGCAGCTCCTGCTGCTGTGGCACGTTTGTTTTCGATAGACTGGTACAGAAACAGAATCAACGGCAAGCAAGAGGTTATGATTGGGTACTCTGACTCTGGCAAGGATGCAGGTCGGTTTTCAGCCGCATGGCAGTTGTACAAGAGTCAGGCTGAGCTTGTAAAGGTCGCAAAACAATTTGGCGTAAAGCTCACCATGTTCCATGGTCGTGGTGGGACTGTTGGTAGGGGTGGAGGTCCTACTCATTTGGCTATCCTGTCTCAGCCACCTGATACTATTCATGGCTCACTTAGGGTCACAGTCCAGGGAGAGGTCATTGAGCAGTCATTTGGTGAAGAGCATCTCTGCTTCAGAACACTGCAGAGGTTCACAGCTGCTACCTTGGAGCATGGCATGCACCCACCGGTGTCGCCAAAGCCAGAGTGGGCTGCACTAATGGACGAGATGGCAATTATTGCCACTGAGGAGTATCGTTCAATTGTTTTCAAGGAGCCACGCTTTGTTGAGTATTTCCGTC-
>E. waltersii
GAACCTGCGGAAGGATCATTGTTGTTGCCTTTTGAAAACACGACCGGTGCACGAGTAAAGAAATGCTGCTGGGGAGG-G--CAACCTCCTCGGCCCCACCGGCCCTGAACA-GCTCTCGTCCTTCGGGG-CAGGGATGTTTGTGGCGTCGGAACACGGCGCGGGTTGACGCCAAGGAATACATGTTTGCTGAGGCAGGCGGCGATGCTTCGGCGTTGCCCGATCTGTCGAGGCCAAAGTAATAAAATGAGATGACTCCCGGCAACGGATATCTCGGCTCTCGCATCGATGAAGAACGTAGCGAAATGCGATACATGGTGTGAATTGCAGAATCCCGTGAACCATCGAGTCTTTGAACGCAAGTTGCGCCCGAGGGACCATCCCGAGGGCACGCCTGCC---TGGGCGTTAGAAGCCCATCCACGCTCGGCGCA---------------------CGC-CCGATGCGGACAA--------------TGGCCCTCCGAGCCGCGAGGCGCGACGGGCACAAGTGCATGGCCGTCGGTTGAGGCCGGGAGCGGCGAGTGGTGGGCTAACTGCGCACGCTGCCTCCGAACCTCACGTCGACTGAAGGCCTAGTT-AGACCTCGAAACGAGGAGTTTGTCGCCT-AGCGCGGCAGAGCCTCAGACCGATACCCCAGGTCAGGCGTGGCCACCCGCTGAGTTTAAGCATATCAATAAGCGGTTTGGTCTCTCTTTTGTGCGTCTTGACATCCGCCAAGAGTCAGACCGTCACACTGATGTGCTCGATGCCATCACCACATACCTTGAAATTGGATCATACCGCGAGTGGTCCGAGGAGAAGCGTCAGGAGTGGCTTCTTTCTGAACTCACAGGGAAACGCCCTCTTTTCCCCCACGATTTCCCCCAGACAGAAGAAATTAAAGATGTGCTTGACACCCTTCATGTTATTGCTGAGCTTCCVTCGGACAACTTTGGAGCCTATATCATTTCCATGGCTACTTCCCCATCAGATGTTCTAGCTGTCGAGCTGTTGCAGCGTGAATGCCATGTGAAGAAACCATTGCGTGTCGTGCCACTGTTTGAGAAGCTTGCCGATCTTGAGGCAGCTCCTGCTGCTGTGGCACGTTTGTTTTCGATAGACTGGTACAGAAACAGAATCAACGGCAAGCAAGAGGTTATGATTGGGTACTCTGACTCTGGCAAGGATGCAGGTCGGTTTTCAGCCGCATGGCAGTTGTACAAGAGTCAGGCTGAGCTTGTAAAGGTCGCAAAACAATTTGGCGTAAAGCTCACCATGTTCCATGGTCGTGGTGGGACTGTTGGTAGGGGTGGAGGTCCTACTCATTTGGCTATCCTGTCTCAGCCACCTGATACTATTCATGGCTCACTTAGGGTCACAGTCCAGGGAGAGGTCATTGAGCAGTCATTTGGTGAAGAGCATCTCTGCTTCAGAACACTGCAGAGGTTCACAGCTGCTACCTTGGAGCATGGCATGCACCCACCGGTGTCGCCCAAGCCAGAGTGGGCTGCACTAATGGACGAGATGGCAATTATTGCCACTGAGGAGTATCGTTCAATTGTTTTCAAGGAGCCACGCTTTGTTGAGTATTTCCGTC-
>E. xyridiformis
GAACCTGCGGAAGGATCATTGTTGTTGCCTTTTGAAAACACGACCGGTGCACGAGTAAAGAAACGCTGCCGGGGAGG-G--CAACCTCCTCGGCTCCACCGGCCCCGAACA-GCGATCGTCCTTCGGGG-C-TCGCTGGGCGCGGCGTCGGAACACGGCGCGGGTTGACGCCAAGGAATACATGTTTGCTGAGGCAGGCGGCGATGCTTCGGCGTCGCCCGATCTGTCGAGGCCAAAGTAATAAAATGAGATGACTCCCGGCAACGGATATCTCGGCTCTCGCATCGATGAAGAACGTAGCGAAATGCGATACATGGTGTGAATTGCAGAATCCCGTGAACCATCGAGTCTTTGAACGCAAGTTGCGCCCGAGGGACCATCCCGAGGGCACGCCTGCC---TGGGCGTTAGAAGCCCATCCACGCTCGGCGAA---------------------CGC-CCGATGCGGACAA--------------TGGCCCTCCGAGCCGCGAGGCGCGACGGGCACAAGTGCATGGCCGTCGGTTGAGGCCGGGAGCGGCGAGTGGTGGGCTAACTGCGCACGCTGCCTCCGAACCTCACGTCGACTCAAGGCCTAGTC-GGACCTCGAAACGAGGAGCACGTCGCCTTAGCGCGGCAGAGCCTCGGACCGATACCCCAGGTCAGGCGTGGCTACCCGCTGAGTTTAAGCATATCAATAAGCGGTTTGGTCTCTCTTTTGTGCGTCTTGACATCCGCCAAGAGTCAGACCGTCACACTGATGTGCTCGATGCCATCACCACATACCTTGAAATTGGATCATACCGCGAGTGGTCCGAGGAGAAGCGTCAGGAGTGGCTTCTTTCTGAACTCACAGGGAAACGCCCTCTTTTCCCCCACGATTTCCCCCAGACAGAAGAAATTAAAGATGTGCTTGACACCCTTCATGTTATTGCTGAGCTTCCGTCGGACAACTTTGGAGCCTATATCATTTCCATGGCTACTTCCCCATCAGATGTTCTAGCTGTCGAGCTGTTGCAGCGTGAATGCCATGTGAAGAAACCATTGCGTGTCGTGCCACTGTTTGAGAAGCTTGCTGATCTTGAGGCAGCTCCTGCTGCCGTGGCACGTTTGTTTTCGATAGACTGGTACAGAAACAGAATCAACGGCAAGCAAGAGGTTATGATTGGGTACTCTGACTCTGGCAAGGATGCAGGTCGGTTTTCAGCCGCATGGCAGTTGTACAAGAGTCAGGCTGAGCTTGTAAAGGTCACAAAACAATTTGGCGTAAAGCTCACCATGTTCCACGGTCGTGGTGGGACTGTCGGTAGGGGTGGAGGTCCTACCCACTTGGCTATCCTGTCTCAGCCACCTGATACTATTCATGGCTCACTTAGGGTCACAGTCCAAGGAGAGGTCATTGAGCAGTCATTTGGTGAAGAGCATCTCTGCTTCAGAACACTGCAGAGGTTCACAGCTGCTACCTTGGAGCACGGCATGCACCCACCGGTGTCGCCAAAGCCAGAGTGGGCTGCACTAATGGACGAGATGGCAATTATTGCCACTGAGGAGTATCGCTCAATTGTTTTCAAGGAGCCACGCTTTGTTGAGTATTTCCGCC-
>E. macrostachya
GAACCTGCGGAAGGATCATTGTTGTTGCCTTTTGAAAACACGACCGGTGCACGAGTAAAGAAACGCTGTCGGGGAGG-G--CAACCTCCTCGGCTCCACCGGCCCCGATCA-GCAAGCGTCCTTCGGGG-C-GTGCTGGTTGCGACGTCGGAACACGGCGCGGGTTGGCGCCAAGGAATACATGTTTGCTGAGGCAGGCGGCGATGCTTCGGCGTCGCCCGATCTGTCTAGGCCAAAGTAATAAAATGAGATGACTCCCGGCAACGGATATCTCGGCTCTCGCATCGATGAAGAACGTAGCGAAATGCGATACATGGTGTGAATTGCAGAATCCCGTGAACCATCGAGTCTTTGAACGCAAGTTGCGCCCGAGGGACCATCCCGAGGGCACGCCTGCC---TGGGCGTTAGAAGCCCATCCACGCTCGGCGCA---------------------CGC-CCGATGCGGACAA--------------TGGCCCTCCGAGCCGCGAGGCGCGACGGGCACAAGTGCATGGCCGTCGGTTGAGGCCGGGAGCGGCGAGTGGTGGGCTAACTGCGCACGCTGCCTCCGAACCTCACGCCGACTTAAGGCCTAGTC-GGACCTCGAAACGAGGAGTTTGTCGCCT-AGCGCGGCAGAGCCTCGGACCGATACCCCAGGTCAGGCGTGGCCACCCGCTGAGTTTAAGCATATCAATAAGCGGTTTGGTCTCTCTTTTGTGCGTCTTGACATCCGCCAAGAGTCAGACCGTCACACTGATGTGCTCGATGCCATCACCACATACCTTGAAATTGGATCATACCGTGAGTGGTCCGAGGAGAAGCGTCAGGAGTGGCTTCTTTCTGAACTCACAGGGAAACGCCCTCTTTTCCCCCACGATTTCCCCCAGACAGAAGAAATTAAAGATGTGCTTGACACCCTTCATGTCATTGCTGAGCTTCCCTCGGACAACTTTGGAGCTTATATCATTTCCATGGCTACTTCCCCATCAGATGTTCTAGCTGTCGAGCTGTTGCAGCGTGAATGCCATGTGAAGAAACCATTGCGTGTCGTGCCACTGTTTGAGAAGCTTGCCGATCTTGAGGCAGCTCCTGCTGCTGTGGCACGTTTGTTTTCGATAGACTGGTACAGAAACAGAATCAACGGCAAGCAAGAGGTTATGATTGGGTACTCTGACTCTGGCAAGGATGCAGGTCGGTTTTCAGCCGCATGGCAGTTGTACAAGAGTCAGGCTGAGCTTGTAAAGGTCGCAAAACAATTTGGCGTAAAGCTCACCATGTTCCATGGTCGTGGTGGGACTGTTGGTAGGGGTGGAGGTCCTACTCACTTGGCTATCCTGTCTCAGCCACCTGATACTATTCATGGCTCACTTAGGGTCACAGTCCAGGGAGAGGTCATTGAGCAGTCATTTGGTGAAGAGCATCTCTGCTTCAGAACACTGCAGAGGTTCACAGCTGCTACCTTGGAGCATGGCATGCACCCACCGGTGTCGCCAAAGCCAGAGTGGGCTGCACTAATGGACGAGATGGCAATTATTGCCACTGAGGAGTATCGTTCAATTGTTTTCAAGGAGCCACGCTTTGTTGAGTATTTCCGCC-
