# Supplementary material for: Correlated evolution of LTR retrotransposons and genome size in the genus eleocharis
Source: BMC Plant Biol. 2010 Nov 30;10:265. doi: 10.1186/1471-2229-10-265 (PMC3095338; doi:10.1186/1471-2229-10-265)
Supplement: Additional file 2 — Alignment of Ty1-copia sequences. The alignment used for the construction of the phylogenetic tree of Ty1-copia sequences. Sequence identification: copEmam13-cop (Ty1-copia), E (Eleocharis), mam (first three letters of species name), 13 (number of clone). [file 1471-2229-10-265-S2.FAS]

>copEaci3
ACCGCTTTTTTT---CATGGTGATTTGGAAGAAGAGATATACATGATGCAACCT---CAGGGATATATAGAA---GCTGGTAAG------GAGAACTTCGTTTGCAAGTTGCAGAAAAGTCTT---TACGGTTTGAAACAGGTCCCGAGACAATGGTATATAAAATTTGACAGGTTTATGTCAGGA---AATGGATATACTCGTTGTCACGCAGATCATTGTTGTTACTTCAAGAAATTTGAAAATTCCCAC---ATTATTCTGCTC---TTGTAC---GTCGACGATATGCT
>copEaci6
ACTGCTTTTTTA---CATGGTGATTTGGAAGAAGATATCTACATGCAACAACCA---CAGGGATATGTAGAG---GCTGGTAAG------GAGCATCTAGTGTGTAAGTTGCTGAAAAGTCTT---TACGGTCTGAAACAAGCCCCCAGGCAATGGTACTTGAAGTTTGATAAGTTCATGCTGAAA---ATAGGATACATACGCTGTCATGCAGATCACTGCTGTTATTTCAAAAAGTTTGACAATGCATAT---GTTATTCTACTC---TTGTAT---GTCAACGACATGTT
>copEaci14
ACTGCTTTTTTT---CACGGTGATTTGGAAGAAGATATCTACATGCAGCAACAA---CAGGGATATGTAGAG---GCTGGTAAG------GAGCATCTAGTGTGTAAGTTGCTGAAAAGTCTT---TACGGTCTGAAACAAGCCCCCAGGCAATGGTACTTGAAGTTTGACAAGTTCATGCAGAAA---ATGGAGTACATACGCTTCCATGCTGATCACTGTTGCTATTTTAAGAGGTATGAAAATGCGTAT---GTTATTCTACTC---TTATAC---GTGGATGACATGCT
>copEaci18
ACTGCGTTCCTT---CATGGTGATTTGGGGGAAGAGATATACATGATGCAACCT---CAGGGATATGTAGAG---GCTGTAAAG------GAGAACTTCGTTTGTAAGTGGCAGAAAAGTCTT---TACGGTTTGACACAGGCCCCGAGACAATGGTATATCAAATGTGATAGGTTTATGTCAGGA---AATGGATATACTCGTTGTCACGCAGATCATTGTTGTTACTTCAAGAAATTTGACAATACATAT---GTTATACTGCTG---TTGTAC---GTCGACGACATGTT
>copEaci21
ACTGCTTTTTTC---CATGGTGATTTGGAAGAAGATATCTACATGCAACAACCA---CAGGGATATGTAGAG---GCTGGTAAG------GAGCATCTAGTGTGTAAGTTGCTGAAAAGTCTT---TACGGTCTGAAACAAGCCCCCAGGCAATGGTACTTGAAGTTTGACAAGTTCATGCTGAAA---ATAGGATACATACGCTGTCATGCAGATCACTGCTGTTATTTCAAAAGGTTTGACAATGCATAT---GTTATTCTACTC---TTGTAC---GTCGACGACATGTT
>copEaus7
ACTGCTTTTTTT---CATGGTGATTTGGAAGAAGATATCTACATGCAGCAACCA---CAGGGATATGTAGAG---GCTGGTAAG------GAGCATCTAGTGTGTAAGTTGCTGAAAAGTCTT---TACGGTCTGAAACAAGTCCCCAGGCAATGGTACTTGAAGTTTGACAAGTTCATGCTGAAA---ATGGGATACATACGCTGTCATGCAGATCACTGCTGTTATTTCAAAAGGTTTGACAATGCATAT---GTTATTCTACTC---TTGTAC---GTCGACGATATGCT
>copEaus18
ACTGCCTTTCTT---CATGGTGATTTGGAAGAAGATATCTACATGCAGCAACCA---CAGGGATATGTAGAG---GCTGGTAAG------GAGCATCTAGTGTGTAAGTTGCTGAAAAGTCTT---TACGGTCTGAAACAAGCCCCCAGGCAATGGTACTTGAAGTTTGACAAGTTCATGCTGAAA---ATGGGATACATACGTTGTCATGCAGATCACTGCTGTTATTTCAAAAGGTTTGACAATGCATAT---GTTATTCTACTC---TTGTAC---GTAGATGATATGTT
>copEaus31
ACAGCTTTTTTT---CATGGTGATTTGGAAGAAGATATCTACATGCAGCAACCA---CAGGGATATGTAGAG---GCTGGTAAG------GAGCATCTAGTGTGTAAGTTGCTGAAAAGTCTT---TACGGTCTGAAACAATCCCCCAGGCAATGGTACTTGAAGTTTGACAAGTTCATGCTGAAA---ATGGGATACATACGCTGTCATGCAGATCACTGCTGTTATTTCAAAAGGTTTGACAATGCATAT---GTTATTCTATTC---TTGTAC---GTCGATGATATGTT
>copEcar20
ACTGCATTTTTT---CATGGTGATTTGGAAGAAGATATCTACATGCAGCAACCA---CAGGGATATGTAGAG---GCTGGTAAG------GAGCATCTAGTGTGTAAGTTGCTGAAAAGTCTT---TACGGTCTGAAACAAGCCCCCAGGCAATGGTACTTGAAGTTTGACAAGTTCATGCTGAAA---ATGGAATACATACGCTGTCATGCAGATCACTGCTGTTATTTCAAAAGGTTTGACAATGCATAT---GTTATTCTACTC---TTGTAT---GTCGACGATATGCT
>copEcar14
ACCGCTTTTCTG---CATGGTGATTTGGAAGAAGATATCTACATGCAGCAACCA---CAGGGATATGTAGAG---GCTGGTAAG------GAGCATCTAGTGTGTAAGTTGCAGAAAAGTCTT---TACGGTCTGAAACAAGCCCCCAGGCAATGGTACTTGAAGTTTGACAAGTTCATGCTGAAA---ATAGGATACATACGCTGTCATGCAGATCACTGCTGTTATTTCAAAAGGTTTGACAATGCATAT---GTTATTCTACTC---TTATAT---GTCGACGATATGTT
>copEcar6
ACGGCTTTTTTT---CATGGTGATTTGAAAGAAGATATCTACATGCAGCAACCA---CAGGGATATGTAGAG---GCTGGTAAG------GAGCATCTAGTGTGTAAGTTGCTGAAAAGTCTT---TACGGTCTGAAACAAGCCCCCAGGCAATGGTACTTGAAGTTTGACAAGTTCATGCTGAAA---ATGAGATACATATGCTGTCATGCAGATCACTGCTGTTATTTCAAAAGGTTTGACAATGCATAT---GTTATTCTACTC---TTCTAC---GTCGACGACATGCT
>copEcar16
ACGGCTTTTTTT---CACGGTGATTTGGAAGAAGATATCTACATGCAGCAACCA---CAGGGATATGTAGAG---GCTGGTAAG------GAGCATCTAGTGTGTAAGTTGCTGAAAAGTCTT---TACGGTCTGAAACAAGTCTTCAGGCAATGGTACTTGAAGTTTGACAAGTTCATGCTGAAA---ATGAGATACATACGCTGTCATGCAGATCACTGCTGTTATTTCAAAATGTTTGACAATAAATAT---GTTATTCTACTC---TTGTAT---GTAGATGATATGCT
>copEery31
ACAGCTTTTCTT---CACGGTGATTTGGAAGAAGATATCTACATGCAGCAACCA---CAGGGATATGTAGAG---GCTGGTAAG------GAGCATCTAGTGTGTAAGTTGCTGAAAAGTCTT---TACGGTCTGAAACAAGCCCCCAGGCAATGGTACTTGAAGTTTGACAAGTTCATGCTGAAA---ATAGGATACATACGCTGTCATGCAGATCACTGCTGTTATTTCAAAAGGTTTGACAATGCATAT---GTTATTCTACTC---TTGTAT---GTCGATGATATGCT
>copEery8
ACGGCGTTTCTT---CATGGTGATTTGGAAGAAGATATCTACATGCAGCAACCA---CAGGGATATGTAGAG---GCTGGTAAG------GAGCATCTAGTATGTAAGTCGCAGAAAAGTCTT---TACGGTCTGAAACAAGCCCCCAGGCAATGGTACTTGAAGTTTGACAAGTTCATGCTGAAA---ATAGGATACATACGCTGTCATGCAGATCACTGCTGTTATTTCAAAAGGTTTGACAATGCATAT---GTTATTCTACTC---TTGTAC---GTCGACGACATGCT
>copEery15
ACTGCCTTTTTT---CACGGTGATTTGGAAGAAGATATCTACATGCAGCAACCA---CAGGGATATGTAGAG---GCTGGTAAG------GAGCATCTAGTGTGTAAGTTGCAGAAAAGTCTT---TACGGTCTGAAACAAGCCCCCAGGCAATGGTACTTGAAGTTTGACAAGTTCATGCTGAAA---ATAGGATACATACGCTGTCATGCAGATCACTGCTGTTATTTCAAAAGGTTTGACAATGCATAT---GTTATTCTACTC---TTGTAC---GTCGACGATATGCT
>copEery2
ACAGCTTTTCTT---CACGGTGATTTGGAAGAAGATATCTACATGCAGCAACCA---CATGGATATGTAGAG---GCTGGTAAG------GAGCATCTAGTGTGTAAGTTGCTGAAAAGTCTT---TACGGTCTGAAACAAGCCCCCAGGCAATGGTACTTGAAGTTTGACAAGTTCATGCTGAAA---ATAGGATACATACGCTGTCATGCAGATCACTGCTGTTATTTCAAAAGGTTTGACAATGCATAT---GTTATTCTACTC---TTGTAT---GTCGACGATATGCT
>copEery3
ACAGCCTTTTTT---CATGGTGATTTGAAAGAAGATATCTACATGCAGCAACCA---CAGGGATATGTAGAG---GCTGGTAAG------GAGCATCTAGTGTGTAAGTTGCTGAAAAGTCTT---TACGGTCTGAAACAAGCCCCCAGGCAATGGTACTTGAAGTTTGACAAGTTCATGCTGAAA---ATAGGATACATACGTTGTCATGCAGATCACTACTGTTATTTCAAAAGGTTTGCCAATGCTTAT---GTTATTCTACTC---TTGTAC---GTGGACGATATGCT
>copEery23
ACTGCGTTTTTT---CATGGTGATTTTGAAGAAGATATCTACATGCAGCAACCA---CAAGGATATGTAGAG---GCTGGTAAG------GAGCATCTAGTGTGTAAGTTGCAGAAAAGTCTT---TACGGTCTGAAACAAGCCCCCAGGCAATGGTACTTGAAGTTTGACAAGTTCATGCTGAAA---ATAGGATACATACGCTGTCATGCAGATCACTGCTGTTATTTCAAAAGGTTTGACAATGCATAT---GTTATTCTACTC---TCGTAT---GTCGACGACATGCT
>copEmac2
ACCGCGTTTTTT---CATGGTGATTTGGAAGAAGATATCTACATGCAGCAACCA---CAGGGATATGTAGAG---GCTGGTAAG------GAGCATCTAGTGTGTAAGTTGCTGAAAAGTCTT---TACGGTCTGAAACAAGCCCCCAGGCAATGGTACTTGAAGTTTGACAAGTTCATGCTGAAA---ATAGGATACATACGCTGTCATGCAGATCACTGCTGTTATTTCAAAAGGTTTGACAATGCATAT---GTTATTCTACTC---TTGTAC---GTCGATGATATGTT
>copEmac9
ACTGCGTTTTTT---CATGGTGATTTGGAAGAAGATATCTACATGCAGCAACCA---CAGGGATATGTAGAG---GCTGGTAAG------GAGCATCTAGTGTGTAAGTTGCTGAAAAGTCTT---TACGGTCTGAAACAAGCCCTCAGGCAATGGTACTTGAAGTTTGACGAGTTCATGCTGAAA---ATAGGATACATACGCTGTCATGCAGATCACTGCTGTTATTTCAAAAGGTTTGATAATGCATAT---GTTATTCTACTC---TTGTAT---GTCGACGATATGCT
>copEmac14
ACGGCTTTCTTC---CATGGTGATTTGGAAGAAGATATCTACATGCAGCAACCA---CAGGGATATGTAGAG---GCTGGTAAG------GAGCATCTAGTGTGTAAGTTGCAGAAAAGTCTT---TACGGTCTGAAACAAGCCCCCAGGCAATGGTACTTGAAGTTTGACAAGTTCATGCTGAAA---ATAGGATACATACGCTGTCATGCAGATCACTGCTGTTATTTCAAAAGGTTTGACAATGCATAT---GTTATTCTACTC---TTGTAC---GTCGACGACATGCT
>copEmam23
ACTGCCTTTTTC---CATGGTGATTTGGAAGAAGATATCTACATGCAACAACCA---CAGGGATATGTAGAG---GCTGGTAAG------GAGCATCTAGTGTGTAAGTTGCTGAAAAGTCTT---TACGGTCTGAAACAAGCCCCCAGGCAATGGTACTTGAAGTTTGACAAGTTCATGCTGAAA---ATGGGATACATACGCTGTCATGCAGATCACTGCTGTTATTTCAAAAGGTTTGACAATGCATAT---GTTATTCTACTC---TTGTAC---GTCGATGATATGCT
>copEmam11
ACTGCTTTTTTG---CACGGTGATTTGGAAGAAGATATCTACATGCAGCAACCA---CAGGGATATGTAGAG---GCTGGTAAG------GAGCATCTAGTGTGTAAGTTGCTGAAAAGTCTT---TACGGTCTGAAACAAGCCCCCAGGCAATGGTACTTGAAGTTTGACAAGTTCATGCTGAAA---ATGGGATACATACGCTGTCATGCAGATCACTGCTGTTATTTCAAAAGGTTTGACAATGCATAT---GTTATTCTACTC---TTGTAC---GTCGACGACATGCT
>copEmam6
ACTGCGTTTTTT---CACGGTGATTTGGAAGAAGATATCTACATGCAGCAACCA---CATGGATATGTAGAG---GCTGGTAAG------GAGCATCTAGTGTGTAAGTTGCTGAAAAGTCTT---TATGGTCTGAAACAAGCCCCCAGGCAATGGTACTTGAAGTTTGACAAGTTCATGCTGAAA---ATAGGATACATACGTTGTCATGCAGATCACTGTTGTTATTTCAAAAGGTTTGACAATGCATAT---GTTATTCTACTC---TTATAC---GTAGATGATATGTT
>copEmam8
ACTGCTTTTTTT---CATGGTGATTTGGAAAAAGATATCTACATGCAGCAACCA---CAGGGATATGTAGAG---GCTGGTAAG------GAGCATCTAGTGTGTAAGTTGCTGAAAAGTCTT---TACGGTCTGAAACAAGCCCCCAGGCAATGGTACTTGAAATTTGACAAGTTCATGCTGAAA---ATGGGATACATACGCTGTCATGCAGATCACTGCTGTTATTTCAAAAGGTTTGACAATGCATAT---ATTATTCTACTC---TTGTAT---GTAGACGACATGCT
>copEmam16
ACTGCTTTTTTC---CATGGTGATTTGGAAGAAGATATCTACATGCAGCAACCA---CAAGAATATGTAGAG---GCTGGTAAG------GAGCATCTAGTGTGTAAGTTGCTGAAAAGTCTT---TACGGTCTGAAACAAGCCCCCAGGCAATGGTACTTGAAGTTTGACAAGTTCATGCTGAAA---ATGGGATACATACGCTGTCATGCAGATCACTGCTGTTATTTCAAAAGGTTTGACAATGCATAT---GTTATTCTACTC---TTGTAT---GTCGACGATATGCT
>copEmam17
ACCGCTTTTTTG---CACGGTGATTTGGAAGAAGATATCTACATGCAGCAACCA---CAGGGATATGTAGAG---GTTGGTAAG------GAGCATCTAGTGTGTAAGTTGCTGAAAAGTCTT---TACGGTCTGAAACAAGCCCCCAGGCAATGGTACTTGAAGTTTGACAAGTTCATGCTGAAA---ATAGAATACATACGCTGTCATGCAGATCACTGCTGTTATTTCAAAAAGTTTGACAATGCATAT---GTTATTCTACTC---TTGTAC---GTAGACGACATGTT
>copEmam12
ACCGCTTTTTTT---CATGGTGATTTGGAAGAAGATATCTACATGCAGCAACCA---CAGGGATATGTAGAG---GCTGGTAGG------GAGCATCTAGTGTGTAAGTTGTTGAAAAGTCTT---TACGGTCTGAAACAAGCCCCAAGGCAATGGTACTTGAAGTTCGACAAGTTCATGCTGAAA---ATGGGATACATACGCTGTCATGCAGATCACTGCTGTTATTTCAAAAGGTTTGACAATGCATAT---GTTATTCTACTC---TTATAC---GTCGACGATATGTT
>copEmam13
ACGGCTTTTTTT---CATGGTGATTTGGAAGAAGATATCTACATGCAGCAACCA---CAGGGATATGTACAG---GCTGGTAAG------GAGCATCTAGTGTGTAAGTTGCTGAAAAGTCTT---TACGGTCTGAAACAAGCCCCCAGGAAATGGTACTTGAAGTTTGACAAGTTCATGCTGAAA---ATAGGATACATACGCTGTCATGCAGATCACTGCTGTTATTTCAAAAGGTTTGACAATGCATAT---GTTATTCTACTC---TTGTAT---GTCGATGATATGTT
>copEmam3
ACGGCATTTCTT---CATGGTGATTTGGAAGAAGATATCTACATGCAGCAACCA---CAGGGATATGTAGAG---GCTGGTAAG------GAGCATCTAGTGTGTAAGTTGCTGAAAAGTCTT---TACGGTCTGAAACAAGCCCCCAGACAATGGTACTTGAAGTTTGACAAGTTCATGCTGAAA---ATGGGATACATACGCTGTCATGCAGATCACTACTGTTATTTCAAAAGGTTTGACAATGCATAT---GTTATTCTACTC---TTGTAT---GTCGACGATATGTT
>copEova4
ACTGCTTTTTTT---CATGGTGATTTGGAAGAAGATATCTACATGCAGCAACAA---CAGGGATATGTAGAG---GCTGGTAAG------GAGCATCTAGTGTGTAAGTTGCTGAAAAGTCTT---TACGGTCTGAAACAAGCCCCCAGGCAATGGTACTTGAAGTTTGACAAGTTCATGCTGAAA---ATAGGATACATACGCTGTCATGCAGATCACTGCTGTTATTTCAAAAAGTTTGACAATGCATAT---GTTATTCTACTC---TTGTAC---GTCGACGACATGCT
>copEova5
ACTGCTTTCTTC---CATGGTGATTTGGAAGAAGATATCTACATGCAGCAACAA---CAGGGATATGTAGAG---GCTGGTAAG------GAGCATCTAGTGTGTAAGTTGCTGAAAAGTCTT---TACGGTCTGAAACAAGCCCCCAGGCAATGGTACTTGAAGTTTGACAAGTTCATGCTGAAA---ATAGGATACATACGCTGTCATGCAGATCCCTGCTGTTATTTCAAAAGGTTTGACAATGCATAT---GTTATTCTACTC---TTATAC---GTCGACGATATGCT
>copEova6
ACTGCTTTTTTG---CATGGTGATTTGGAAGAAGAAATTTACATGCAACAACCA---GAAGGATATATAGAG---GCTGGTAAG------GAGCATCTAGTGTGTAAGTTGTTGAAAAGTCTT---TACGGTCTGAAACAAGCCCCCAGACAATGGTACTTGAAGTTTGACAAGTTCATGCAGAAA---ATGGAGTACATACGCTCCCATGCTGATCACTGTTGCTATTCTAAGAGGTATGAGAATGCATAT---GTTATTATACTC---TTGTAC---GTCGACGACATGCT
>copEova14
ACAGCTTTTTTG---CATGGAGATTTGGAAGAAGATATCTACATGCAGCAACCA---CAGGGATATGTAGAG---GCTGGTAAG------GAGCATCTAGTGTGTAAGTTGCTGAAAAGTCTT---TACGGTCTGAAACAAGCCCCCAGGCAATGGTACTTGAAGTTTGACAAGTTCATGCTGAAA---ATAGGATACATACGCTGTCATGCAGATCACTGCTGTTATTTCAAAAGGTTTGACAATGCATAT---GTTATTCTACTC---TTGTAC---GTAGACGACATGCT
>copEova18
ACAGCTTTTTTT---CATGGTGATTTGGAAGAAGATATCTACATGCAACAACCA---CAGGGATATGTAGAG---GCTGGTAAG------GAGCATCTAGTGTGTAAGTTGCTGAAAAGTCTT---TACGGTCTGAAACAAGCCCCCAGGCAATGGTACTTGAAGTTTGACAAGTTCATGCTGAAA---ATAGGATACATACGCTGTCATGCAGATCACTGCTGTTATTTCAAAAAGTTTGACAATGCATAT---GTTATTCTACTC---TTGTAC---GTCGACGATATGTT
>copEpal5
ACGGCTTTTTTT---CATGGTGATTTGGAAGAAGATATCTACATGCAGCAACCA---CAGGGATATGTAGAG---GCTGGTAAG------GAGCATCTAGTGTGTAAGTTGCTGAAAAGTCTT---TACGGTCTGAAACAAGCCTCCAGGCAATGGTACTTGAAGTTTGACAAGTTCATGCTGAAA---ATGGGATACATACGCTGTCATGCAGATCACTGTTGTTATTTCAAAAGGTTTGACAATGCATAT---GTTATTCTACTC---TTGTAC---GTCGACGATATGCT
>copEpal16
ACGGCTTTTTTT---CATGGTGATTTGGAAGAAGATATCTACATGCAGCAACCA---CAGGGATATGTAGAG---GCTGGTAAG------GAGCATCTAGTGTGTAAGTTGCTGAAAAGTCTT---TACGGTCCGAAACAAACCCCCAGGCAATGGTACTTGAAGTTTGACAAGTTCATGCTGAAA---ATGGGATACATACGCTGTCATGCAGATCACTGCTGTTATTTCAAAAGGTTTGACAATGCATAT---GTTATTCTACTC---TTGTAC---GTCGATGACATGCT
>copEpal17
ACTGCTTTTTTT---CATGGTGATTTGGAAGAAGATATCTACATGCAGCAACCA---CAGGGATATGTAGAG---GCTGGTAAG------GAGCATCTAGTGTGTAAGTTGCTGAAAAATCTT---TACGGTCTGAAACAAGCCCCCAGGCAATGGTACTTGAAGTTTGACAAGTTCATGCTGAAA---ATGAGATACATACGCTGTCATGCAGATCACTGCTGTTATTTCAAAAGGTTTGACAATGCATAT---GTTATTCTACTC---TTGTAT---GTAGATGATATGCT
>copEqui44
ACCGCGTTTTTT---CATGGTGATTTGGAAGAAGAAATTTACATGCAACAACCA---GAAGGATATATAGAG---GCTGGTAAG------GAGCATCTAGTGTGTAAGTTGCTGAAAAGTCTT---TACGGTCTGAAACAAGCCCCCAGACAATGGTACTTGAAGTTTGACAAGTTCATGCAGAAA---ATGGAGTACATACGCTCCCATGCTGATCACTGTTGCTATTTTAAGAGGTATGAGAATGCATAT---GTTATTCTACTC---TTGTAC---GTCGACGATATGCT
>copEqui47
ACAGCCTTTTTG---CATGGTGATTTGGAAGAAGATATCTACATGCAGCAACCA---CAGGGATATGTAGAG---GCTGGTAAG------GAGCATCTAGTGTGTAAGTTGCTGAAAAGTCTT---TACGGTCTGAAACAAGCCCCCAGGCAATGGTACTTGAAGTTTGACAAGTTCATGCTGAAA---ATGGAATACACACGCTGTCATGCAGATCACTGTTGTTATTTCAAAAGGTTTGACAATGCATAT---GTTATTCTACTC---TTGTAT---GTCGACGATATGCT
>copEste7
ACGGCGTTTTTT---CATGGTGATTTGGAAGAAGATATCTACATGCAGCAACCA---CAGGGATATGTAGAG---GCTGGTAAG------GAGCATCTAGTGTGTAAGTTGCTGAAAAGTCTT---TACGGTCTGAAACAAGCCCCCAGGCAATGGTACTTGAAGTTTGACAAGTTCATGCTGAAA---ATAGGATACATACGCTGTCATGCAGATCACTGCTGTTATTTCAAAAGGTTTGACAATGCATAT---GTTATTCTACTC---TTGTAT---GTAGACGATATGCT
>copEste16
ACCGCTTTTCTT---CATGGTGATTTGGAAGAAGATATCTACATGCAACAACCA---CAGGGATATGTAGAG---GCTGGTAAG------GAGCATCTAGTGTGTAAGTTGCTGAAAAGTCTT---TACGGTCTGAAACAAGCCCCCAGGCAATGGTACTTGAAGTTTGACAAGTTCATGCTGAAA---ATAGGATACATACGTTGTCATGCAGATCACTGCTGTTATTTCAAAAGGTTTGACAATGCATAT---GTTATTCTACTC---TTGTAC---GTTGACGACATGTT
>copEste32
ACCGCTTTCTTC---CATGGTGATTTGAAAGAAGATATCTACATGCAGCAACCA---CAGGGATATGTAGAG---GCTGGTAAG------GAGCATCTAGTGTGTAAGTTGCTGAAAAGTCTT---TACGGTCTGAAACAAGCCCCCAGACAATGGTACTTGAAGTTTGACAAGTTCATGCAGAAA---ATGGAGTACATACGCTCCCATGCTGATCACTGTTGCTATTTTAAGAGGTATGAGAATGCATAT---GTTATTCTACTC---TTGTAT---GTCGACGACATGTT
>copEste38
ACGGCTTTTTTT---CATGGTGATTTGGAAGAAGATATCTACATGCAACAACCA---CAGGGATATGTAGAG---GCTGGTAAG------GAGCATCTAGTGTGTAAGTTGCTGAAAAGTCTT---TACGGTCTGAAACAAGCCCCCAGGCAATGGTACTTGAAGTTTGACAAGTTCATGCTGAAA---ATGGGATACATACGCTGTCATGCAGATCACTGTTGTTATTTCAAAAGGTTTGACAATGCATAT---GTTATTCTACTC---TTGTAT---GTCGACGATATGTT
>copEste42
ACTGCTTTTTTT---CATGGTGATTTGGAAGAAGATATCTACATGCATCAACCA---CAGGGATATGTAGAG---GCTGGTAAG------GAGCATCTAGTGTGTAAGTTGCTGAAAAGTCTT---TACGGTCTGAAACAAGCCCCCAGGCAATGGTACTTGAAGTTTGACAAGTTCATGCTGAAA---ATAGGATACATACGCTGTCATGCAGATCACTGCTGTTATTTCAAAAGGTTTGACAATGCATAT---GTTATTCTACTC---TTGTAT---GTCGACGATATGCT
>copEste45
ACGGCTTTTCTT---CATGGTGATTTGGAAGAAGATATCTACATGCAGCAACCA---CAGGGATATGTAGAG---GCTGGTAAG------GAGCATTTAGTGTGTAAGTTGCTGAAAAGTCTT---TACGGTCTGAAACAAGCCCCCAGGCAATGGTACTTGAAGTTTGACAAGTTCATGCTGAAA---ATAGGATACATACGCTGTCATGCAGATCACTGCTGTTATTTCAAAATGTTTGACAATGCATAT---GTTATTCTACTC---TTGTAC---GTCGATGACATGCT
>copEste46
ACGGCTTTTTTT---CATGGTGATTTGAAAGAAGATATCTACATGCAGCAACCA---CAGGGATATGTAGAG---GCTGGTAAG------GAGCATCTAGTGTGTAAGTTGCTGAAAAGTCTT---TACGGTCTGAAACAAGCCCCCAGGCAATGGTACTTGAAGTTTGACAAGTTCATGCTGAAA---ATAGGATACATACGCTGTCATGCAGATCACTGCTGTTATTTCAAAAGGTTTGACAATGCATAT---GTTATTCTACTC---TTGTAC---GTCGACGACATGTT
>copEuni2
ACTGCGTTTTTC---CATGGTGATTTGGAAGAAGATATCTACATGCAGCAACCA---CAGGGATATGTAGAG---GCTGGTAAG------GAGCATCTAGTGTGTAAGTTGCTGAAAAGTCTT---TACGGTCTGAAACAAGCCCCCAGGCAATGGTACTTGAAGTTTGACAAGTTCATGCTGAAA---ATAGGATACATACGCTGTCATGCAGATCACTGTTGTTATTTCAAAAGGTTTGACAATGCATAT---GTTATTCTACTC---TTGTAC---GTTGACGACATGCT
>copEuni1
ACGGCTTTTTTT---CATGGTGATTTGGAAGAAGATATCTACATGCAACAACCA---CAGGGATATGTAGAG---GCTGGTAAG------GAGCATCTAGTGTGTAAGTTGCTGAAAAGTCTT---TACGGTCTGAAACAAGCCCCCAGGCAATGGTACTTGAAGTTTGACAAGTTCATGCTGAAA---ATAGGATATATACGCTGTCATGCAGATCACTGCTGTTATTTCAAAAGGTTTGACAATGCATAT---GTTATTCTACTC---TTGTAC---GTAGATGATATGCT
>copEuni6
ACGGCCTTTTTT---CATGGTGATTTGGAAGAAGATATCTACATGCAGCAACCA---CAGGGATATGTAGAG---GCTGGTAAG------GAGCATCTAGTGTGTAAGTTGCTGAAAAGTCTT---TACGGTCTGAAACAAGCTCCCAGGCAATGGTACTTGAAGTTTGACAAGTTCATGCTGAAA---ATGGGATACATACGCTGTCATGCAGATCACTGCTGTTATTTCAAAAGGTTTGACAATACATAT---GTTATTCTACTC---TTGTAT---GTAGACGACATGTT
>copEuni9
ACGGCTTTTTTT---CATGGTGATTTGAAAGAAGATGTCTACATGCAGCAACCA---CAGGGATATGTAGAG---GCTGGTAAG------GAGCATCTAGTGTGTAAGTTGCTGAAAAGTCTT---TACGGTCTGAAACAAGCCCCCAGGCAATGGTACTTGAAGTTTGACAAGTTCATGCTGAAA---ATAGGATACATACGCTGTCATGCAGATCACTGCTGTTATTTCAAAAGGTTTGACAATGCATAT---GTTATTCTACTC---TTGTAT---GTTGACGATATGCT
>copEuni10
ACGGCTTTTTTT---CATGGTGATTTGGAAGAAGATATCTACATGCAGCAACCA---CAGGGATATGTAGAG---GCTGGTAAG------GAGCATCTAGTGTGTAAGTTGCTGAAAAGTCTT---TACGGTCTGAAACAAGCCCCCAGGCAATGGAACTTGAAGTTTGACAAGTTCATGCTGAAG---ATAGGATACATACGCTGTCATGCAGATCACTGTTGTTATTTCAAAAGGTTTGACAATGCATAT---GTTATTCTACTC---TTGTAT---GTCGATGATATGTT
>copEuni11
ACTGCTTTTTTG---CATGGTGATTTGGAAGAAGATATCTACATGCAGCAACCA---CAGGGATATGTAGAG---GCTGGTAAG------GAGGATCTAGTGTGTAAGTTGCTGAAAAGTCTT---TACGGTCTGAAACAAGTCCCTAAGCAATGGTACTTGAAGTTTGACAAGTTCATGCTGAAA---ATAGGATACATACGCTGTCATGCAGATCACTGCTGTTATTTCAAAAGGTTTGACAATGCATAT---GTTATTCTACTC---TTGTAT---GTCGACGATATGCT
>copEuni13
ACTGCTTTTTTT---CATGGTGATTTGGAAGAAGATATCTACATGCAGCAACCA---CAGGGATATGTAGAG---GCTGGTAAG------GAGCATCTAGTGTGTAAGTTGCTAAAAAGTCTT---TACGGTCTGAAACAAGCCCCTAGGCAATGGTACTTGAAGTTTGACAAGTTCATGCTGAAA---ATAGGATACATACGATGTCATGCAGATCACTGTTGTTATTTCAAAAGGTTTGACAATGCATAT---GTTATTCTACTC---TTGTAC---GTCGACGATATGCT
>copEuni16
ACCGCTTTTTTG---CATGGTGATTTGGAAGAAGATATCTACATGCAGCAACCA---CAGGGATATGTAGAG---GCTGGTAAG------GAGCATCTAGTGTGTAAGTTGCTGAAAAGTCTT---TACGGTCTGAAACAAGCCCCCAGGCAATGGTACTTGAAGTTTGACAAGTTCATGCTGAAA---ATAGAATACATACGATGTCATGCAGATCACTGTTGTTATTTCAAAAGGTTTGACAATGCATAT---GTTATTCTACTC---TTGTAT---GTAGATGACATGCT
>copEuni19
ACCGCTTTTTTT---CATGGTGATTTGGAAGAAGATATCTACATGCAGCAACCA---CAGGAATATGTAGAG---GCTGGTAAG------GAGCATCTAGTGTGTAAGTTGCTGAAAAGTCTT---TACGATCTGAAACAAGCCCCCAGGCAATGGTACTTGAAGTTTGACAAGTTCATGCTGAAA---ATAGGATACATACGCTGTCATGCAGATCACTGCTGTTATTTCAAAAGGTTTGATAATGCATAT---GTTATTCTACTC---TTGTAT---GTCGATGATATGCT
>copEuni21
ACCGCTTTTCTT---CATGGTGATTTGGAAGAAGATATCTACATGCAGCAACCA---CAGGGATATGTAGAG---GCTGGTAAG------GAGCATCTTGTGTGTAAGTTGCTGAAAAGTCTT---TACGGTCTGAAACAAGCCCCCAGGCAATGGTACTTGAAGTTTGACAAGTTCATGCTGAAA---ATGGGATACATACGCTGTCATGCAGATCACTGCTGTTATTTCAAAAGGTTTGACAATGCATAT---GTTATTCTACTC---TTGTAC---GTCGACGACATGCT
>copEuni23
ACGGCTTTTTTG---CATGGTGATTTGGAAGAAGATATCTACATGCAGCAACCA---CGGGGATATGTAGAG---GCTGGTAAG------GAGCATCTAGTGTGTAAGTTGCTGAAAAGTCTT---TACGGTCTGAAACAAGTCCCCAGACAATGGTACTTGAAGTTTGACAAGTTCATGCTGAAA---ATGGGATACATACGCTGTCATACAGATCACTGCTGTTATTTCAAAAGGTTTGACAATGCATAT---GTTATTCTACTC---TTGTAC---GTAGATGACATGTT
>copEuni26
ACTGCTTTTTTT---CATGGTGATTTGGAAGAAGATATCTACATGCAGCAACTA---CAGGGATATGTAGAG---GCTGGTAAG------GAGCATCTAGTGTGTAAGTTGCTGAAAAGTCTT---TACGATCTGAAACAAGCCCCCAGGCAATGGTACTTGAAGTTTGACAAGTTCATGCTGAAA---ATGGAATACATACGCTGTCATGCAGATCACTGCTGTTATTTCAAAAGGTTTAACAATGCATAT---GTTATTCTACTC---TTGTAC---GTCGATGATATGTT
>copEuni27
ACGGCTTTTTTC---CATGGTGATTTGGAAGAAGATATCTACATGCAGCAACCA---CAGGGATATGTAGAG---GCTGGTAAG------GAGCATCTAGTGTGTAATTTGCTGAAAAGTCTT---TACGGTCTGAAACAAGCCCCCAGGCAATGGTACTTGAAGTTTGACAAGTTCATGCTGAAA---ATGGGATACATACGCTGTCATGCAGATCACTGCTGTTATTTCAAAAGGTTTGACAATGCATAT---GTTATTCTACTC---TTGTAT---GTCGACGATATGTT
>copEuni29
ACTGCTTTTTTC---CATGGTGATTTGGAAGAAGATATCTACATGCAGCAACCA---CAGGGATATGTAGAG---GCTGGTAAG------GAGCATCTAGTGTGTAAGTTGCTGAAAAGTCTT---TACGGTCTGAAACAAGCCCCCAGGCAATGGTACTTGAAGTTTGACAAGTTCATGCCGAAA---ATAGGATACATACGCTGTCATGCAGATCACTGCTGTTATTTCAAAAGGTTTGACAATGCATAT---GTTATTCTACTC---TTGTAT---GTCGATGATATGCT
>copEuni30
ACGGCTTTTTTT---CATGGTGATTTGGAAGAAGATATCTACATGCAGCAACCA---CAGGGATATGTAGAG---GCTGGTAAG------GAGCATCTAGTGTGTAAGTTGCTGAAAAGTCTT---TACGGTCTGAAACAAGCCCCCAGGCAATGGTACTTGAAGTTTGACAAGTTCATGCTGAAA---ATAGGATACATACGCTGTCATGCAGATCACTGCTGTTATTTCAAAAGGTTTGACAATGCATAT---GTTATTCTACTC---TTGTAC---GTGGATGACATGCT
>copEvig14
ACTGCCTTTTTT---CATGGTGATTTGGAAGAAGATATCTACATGCAGCAACCA---CAGGGATATGTAGAG---GCTGGTAAG------GAGCATCTAGTGTGTAAGTTGCTGAAAAGTCTT---TACGGTCTGAAACAAGCCCCCAGGCAATGGTACTTGAAGTTTGACAAGTTCATGCTGAAA---ATAGGATACATACGCTGTCATGCAGATCACTGCTGTTATTTCAAAAGGTTTGACAATGCATAT---GTTATTCTACTC---TTGTAC---GTCGACGACATGCT
>copEvig18
ACGGCGTTTTTC---CATGGTGATTTGGAAGAAGATATCTACATGCAACAACCA---CAGGGATATGTAGAG---GCTGGTAAG------GAGCATCTAGTGTGTAAGTTGCAGAAAAGTCTT---TATGGTCTGAAACAAGCCCCCAGGCAATGGTACTTGAAGTTTGACAAGTTCATGCTGAAA---ATAGGATACATACGCTGTCATGCAGATCACTGCTGTTACTTCAAAAGGTTTGACAATGCATAT---GTTATTCTACTC---TTGTAC---GTCGATGACATGTT
>copEvig20
ACTGCCTTTTTT---CATGGTGATTTGGAAGAAGATATCTACATGCAGCAAACA---CATGGATATGTAGAG---GCTGGTAAG------GAGCATCTAGTGTGTAAGTTGCTGAAAAGTCTT---TACGGTCTGAAACAAGCCCCCAGGCAATGGTACTTGAAGTTTGACAAGTTCATGCTGAAA---ATAGGATACATACGTTGTCATGCAGATCACTGCTGTTATTTCAAAAGGTTTGACAATGCTTAT---GTTATTCTACTC---TTGTAC---GTAGACGACATGCT
>copEvig24
ACCGCGTTTTTT---CACGGTGATTTGGAAGAAGATATCTACATGCAGCAACCA---CAGGGATATGTAGAG---GCTGGTAAG------GAGCATCTAGTGTGTAAGTTGCAGAAAAGTCTT---TACGGTCTGAAACAAGCCCCCAGGCAATGGTACTTGAAGTTTGACAAGTTCATGCTGAAA---ATAGGATACATACGCTGTCATGCAGATCACTGCTGTTATTTCAAAAGGTTTGACAATGCATAT---GTTATTCTACTC---TTGTAT---GTCGACGATATGTT
>copEvig30
ACCGCTTTTTTT---CATGGTGATTTGGAAGAAGATATCTACATGCAGCAACCA---CAGGGATATGTAGAG---GCTGGTAAG------GAGCATATAGTGTGTAAGTTGCTGAAAAGCCTT---TACGGTCTGAAACAAGCCCCCAGGCAATGGTACTTGAAGTTTGACAAGTTCATGCTGAAA---ATAGGATACATACGCTGTCATGCAGATCACTGCTGTTATTTCAAAAGGTTTGACAATGCATAT---GTTATTCTACTC---TTGTAC---GTCGACGATATGTT
>copEwal8
ACCGCTTTCCTT---CATGGTGATTTGAAAGAAGATATCTACATGCAGCAACCA---CAGGGATATGTAGAG---GCTGGTAAG------GAGCATCTAGTGTGTAAGTTGCTGAAAAGTCCT---TACGGTCTGAAACAAGCCCCCAGAAAATGGTACTTGAAGTTTGACAAGTTCATGCTGAAA---ATAGGATACATACGTTGTCATGCAGATCACTACTGTTATTTCAAAAGGTTTGACAATGCATAT---GTTATTCTACTC---TTGTAC---GTCGACGATATGCT
>copEwal6
ACCGCGTTTCTC---CATGGAGATTTGGAAGAAGATATCTACATGCAGCAACCA---CAGGGATATGTAGAG---GCTGGTAAG------GAGCATCTAGTGTGTAAGTTGCTGAAAAGTCTT---TACGGTCTGAAACAAGCCCCCAGGCAATGGTACTTGAAGTTTGACAAGTTCATGCTGAAA---ATGGAATACATACGCTGTCATGCAGATCACTGCTGTTATTTCAAAAGGTTTGACAATGCATAT---GTTATTCTACTC---TTGTAC---GTCGACGACATGCT
>copEwal12
ACGGCGTTTTTG---CACGGTGATTTGGAAGAAGATATCTACATGCAGCAACCA---CAGGGATATGTAGAG---GCTGGTAAG------GAGCATCTAGTGTGTAAGTTGCTGAAAAGTCTT---TACGGTCTGGAACAAGCCCCCAGGCAATGGTACTTGAAGTTTGACAAGTTCATGCTGAAA---ATGAGATACATACGCTGTCATGCAGATCACTGCTGTTATTTCAAAAGGTTTGACAATGCATAT---GTTATTCTACTC---TTGTAC---GTCGATGATATGCT
>copEwal5
ACGGCTTTTTTT---CATGGTGATTTGGAAGAAGATATCTACATGCAGCAACCA---CAGGGATATGTAGAG---GCTGGTAAG------GAGCATCTAGTGTGTAAGTTGCTGAAAAGTCTT---TACGGTCTGAAACAAGCCCCCAGGCAATGGTACTTGAAGTTTGACAAGTTCATGCTGAAA---ATGGGATACATACGCTGTCATGCAGATCACTGCTGTTATTTCAAAAGGTTTGACAATGCATAT---GTTATTCTACTC---TTGTAC---GTCGACGATATGCT
>copEwal1
ACTGCCTTTTTT---CATGGTGATTTGAAAGAAGATATCTACATGCAGCAACCA---CAGGGATATGTAGAG---GCTGGTAAG------GAGCATCTAGTGTGTAAGTTGCTGAAAAGTCTT---TACGGTCTGAAACAAGCCCCCAGGCAATGGTACTTGAAGTTTGACAAGTTCATGCTGAAA---ATGAGATACATACGCTGTCATGCAGATCACTGCTGTTATTTCAAAAGGTTTGACAATGCATAT---GTTATTCTACTC---TTGTAT---GTCGACGACATGCT
>copEwal30
ACGGCTTTTTTC---CATGGTGATTTGGAAGAAGATATCTACATGCAGCAACCA---CAGGGATATGTAGAG---GCTGGTAAG------GAGCATCTAGTGTGTAAGTTGCTGAAAAGTCTT---TACGGTCTGAAACAAGCCCCCAGGCAATGGTACTTGAAGTTTGACAAGTTCATGCTGAAA---ATGGAATACATACGCTGTCATGCAGATCACTGCTGTTATTTCAAAAGGTTTGACAATGCATAT---GTTATTCTACTC---TTGTAT---GTAGACGATATGCT
>copEwal21
ACTGCTTTTCTT---CATGGTGATTTGGAAGGAAATATCTACATGCAGCAACCA---CAGGGATATGTAGAG---GCTGGTAAG------GAGCATCTAGTGTGTAGGTTGCTGAAAAGTCTT---TACGGTCTGAAACAAGCCCCCAGGCAATGTTACTTGAAGTTTGACAAGTTCATGCTGAAA---ATGGAATACATACGCTGTCATGCAGATCACTGCTGTTATTTCAAAAGGTTTGACAATGCATAT---GTTATTCTACTC---TTGTAT---GTAGACGACATGTT
>copEwal25
ACGGCTTTTTTG---CATGGTGATTTGGAAGAAGATATCTACATGCAGCAACCA---CAGGGATATGTAGAG---GCTGGTAAG------GAGCATCTAGTGTGTAAGTTGCTGAAAAGTCTT---TACGGTCTGAAACAAGCCCCCAGGCAATGGTACTTGAAGTTTGACAAGTTCATGCTGGAA---ATGGGATACATACGCTGTCATGCAGATCACTGTTGTTATTTCAAAAGGTTTGACAATGCATAT---GTTATTCTATTC---TTGTAC---GTAGATGATATGCT
>copExyr9
ACGGCTTTTTTT---CATGGTTATTTGGAAGAAGATATCTACATGCAGCGACCA---CAGGGATATGTAGAG---ACTGGTAAG------GAGCATCTAGTGTGTAAGTTGCTGAAAAGTCTT---TACGGTCTGAAACAAGCCCCCAGGCAATGGTACTTGAAGTTTGACAAGTTCATGCTGAAA---ATAGGATACATACGCTGTCATGCAGATCACTGCTGTTATTTCAAAAGGTTTGACAATGCATAT---GTTATTCTACTT---TTGTAC---GTCGACGATATGTT
>copExyr11
ACAGCTTTTTTT---CATGGTGATTTGGAAGAAGATATCTACATGCAGCAACCA---CAGGGATATGTAGAG---GCTGGTAAG------GAGCATTTAGTGTGTAAGTTGCTGAAAAGTCTT---TACGGTCTGAAACAAGCCCCCAGGCAATGGTACTTGAAGTTTGACAAGTTCATGCTGAAA---ATAGGATACATACGCTGTCATGCAGATCACTGCTGTTATTTCAAAAGGTTTGACAATGCATAT---GTTATTCTACTC---TTGTAC---GTAGACGATATGCT
>copExyr12
ACGGCTTTTTTT---CATGGTGATTTGGAAGAAGATATCTACATGCAGCAACCA---CAGGGATATGTAGAG---GCTGGTAAG------GAGCATCTAGTGTGTAAGTTGCTGAAAAGTCTT---TACGGTCTGAAACAAGCCCCCAGGCAATGGTACTTGAAGTTTGACAAGTTCATGCTGAAA---ATAGGATACATACGCTGTCATGCAGATCACTGCTGTTATTTCAAAAGGTTTGACAATGCATAT---GTTATTCTACTC---TTGTAC---GTCGACGATATGCT
>copExyr20
ACGGCATTTTTT---CATGGTGATTTGGAAGAAGATATCTACATGCAGCAACCA---CAGGGATATGTAGAG---GCTGGTAAG------GAGCATCTAGTGTGTAAGTTGCAGAAAAGTCTT---TACGGTCTGAAACAAGCCCCCAGGCAATGGTACTTGAAGTTTGACAAGTTCATGCTGAAA---ATAGGATACATACGCTGTCATGCAGATCACTGCTGTTATTTCAAAAGGTTTGACAATGCATAT---GTTATTCTACTC---TTGTAT---GTCGATGATATGCT
>copExyr27
ACTGCTTTTTTG---CATGGTGATTTGGAAGAAGATATCTACATGCAGCAACCA---CATGGATATGTAGAG---GCTGGTAAG------GAGCATCTAGTGTGTAAGTTGCTGAAAAGTCTT---TACGGTCTGAAACAAGCCCCCAGGCAATGGTACTTGAAGTTTGACAAGTTCATGCTGAAA---ATAGGATACATACGCTGTCATGCAGATCACTGTTGTTATTTCAAAAGGTTTGACAATGCATAT---GTTATTCTACTC---TTGTAT---GTCGACGATATGCT
>copExyr30
ACGGCCTTTCTT---CATGGTGATTTGGAAGAAGATATCTACATGCAGCAACCA---CAGGGATATGTAGAG---GCTGGTAAG------GAGCATCTAGTGTGTAAGTTGCTGAAAAGTCTT---TACGGTCTGAAACAAGCCCCAAGGAAATGGTACTTGAAGTTTGACAAGTTCATGCTGAAA---ATAGGATACATACGCTGTCATGCAGATCACTGTTGTTATTTCAAAAGGTTTGACAATGCATAT---GTTATTCTACTC---TTGTAT---GTCGACGATATGCT
>copExyr31
ACCGCTTTTCTT---CATGGTGATTTGGAAGAAGATATCTACATGCAGCAACCA---CAGGGATATGTAGAG---GCTGGTAAG------GAGCATCCAGTGTGTAAGTTGCTGAAAAGTCTT---TACGGTCTGAAACAAGCCCCCAGGCAATGGTACTTGAAGTTTGACAAGTTCATGCTGAAA---ATAGGATACATACGCTGTCATGCAGATCACTGCTGTTATTTCAAAAGGTTTGACAATGCTTAT---GTTATTCTACTC---TTGTAT---GTAGACGATATGCT
>copEaci4
ACTGCGTTTTTT---CATGGTGATTTGGAAGAAGATATCTACATGCAGCAACCA---CAGGGATATGTAGAG---GCTGGTAAG------GAGCATCTAGTGTGTAAGTTGCTGAAAAGTCTT---TACGATCTGAAACAAGCCCCCAGGCAATGGTACTTGAAGTTTGACAAGTTCATGCTGAAA---ATAGGATACATACGCTGTCATGCAGATCACTGATGTTATTTCAAAAGGTTTGACAATGCATAT---GTTATTCTACTC---TTGTAC---GTGGACGATATGTT
>copEaci8
ACTGCGTTTTTT---CATGGTGATTTGGAAGAAGATATCTACATGCAGCAACCA---CAGGGATATGTAGAG---GCTGGTAAG------GAACATA--GTGTGTAAGTTGCTGAAAAGTCTT---TACGGTCTGAAACAAGCCCCCAGGCAATGGTACTTGAAGTTTGACAAGCTCATGCTGAAA---ATAGGATACATACGTTGTCATGCAGATCACTGCTGTTATTTCAAAAGGTTTGACAATGCATAT---GTTATTCTACTC---TTGTAC---GTAGACGACATGCT
>copEaci19
ACTGCTTTCTTT---CATGGTGATTTGGAAGAAGATATCTACATGCAGCAACCA---CAGGGATATGTAGAG---GCTGGTAAG------GAGCATCTAGTGTGTAAGTTGCTGAAAAGTCTT---TACGATCTGAAACAAGCCCCCAGGCAATGGTACTTGAAGTTTGACAAGTTCATGCTGAAA---ATAGGATACATACGCTGTCATGCAGGTCACTGATGTTATTTCAAAAGGTTTGACAATGCATAT---GTTATTCTACTC---TTGTAC---GTAGACGATATGTT
>copEaus14
ACTGCTTTTTTC---CATGGT-ATTTGGAAGAAGATATCTACATGCAGCAACCA---CAGGGATATGTAGAG---GCTGGTAAG------GAGCATCTAGTGTGTAAGTTGCTGAAAAGCCTT---TACGGTCTGAAACAAGCCCCCAGGCAATGGTACTTGAAGTTTGACAAGTTCATGCTGAAA---ATAGGATACATACGCTGTCATGCAGATCACTGCTATTATTTCAAAAGGTTTGACAATGCATAT---GTTATTCTACTC---TTGTAC---GTCGACGACATGCT
>copEaus16
ACGGCGTTTTTT---CATG-TGATTTGGAAGAAGATATCTACATGCAGCAACCA---CAGGGATATGTAGAG---GCTGGTAAG------GAGCATCTAGTGTGTAAGTTGCTGAAAAGTCTT---TACGGTCTGAAACAAGCCCCCAGGAAATGGTACTTGAAGTTTGACAAGTTCATGCTGAAA---ATGGGATACATACGCTGTCATGCAGATCACTGCTGTTATTTCAAAAGGTTTGACAATGCATAT---GTTATTCTACTC---TTGTAT---GTTGACGATATGCT
>copEaus21
ACGGCTTTTTTC---CATGGTGATTTGGAACAAGATATCTACATGCAACAACCA---CATGGATATGTAGAG---TCTGGTAAG------GAGCATCTAGTGTGTAAGTTGCTGAAAAGTCTT---TACGGTCTGAAACAAGCCCACAGGCAATGGTACTTGAAGTTTGACAAGTTCATGCTGAAA---ATAGGATACATACGCTGTCATGCAGATCACTGCTATTATTTCAAAAGGTTTGACAATGCATAT---GTTATTCTACTT--GCTCTAC---GTTGACGATATGCT
>copEery6
ACCGCTTTTTTT---CATGGTGATTTGGAAGAAGATATCTACATGCAGCAACCA---CAGGGATATGTAGGG---GCTGGTAAG------GAGCATCTAGTGTGTAAGTTGCTGAAAAGTCTT---TACGGTCTGAAACAAGCCCCCAGGCAATGATACTTGAAGTTTGAAAAGTTCATGCTGAAA---ATAGGATACATACGTTGTCATGCAGATCACTGCTGTTATTTCAAAAGGTTTGACAATGCATAT---GTTATTCTACTC---TTGTAC---GTCGACGATATGTT
>copEmac23
ACTGCCTTTTTG---CATGGTGATTTGGAAGAAGATATCTACATGCAGCAACCA---CAGGGATATGTAGAG---GCTGGTAAG------GAGCATCTAGTGTGTAAGTAGCTGAAAAGTCTT---TACGGTCTGAAACAAGCCCCCAGGCAATGGTACTTGAAGTTTGACAAGTTCATGCTGAAA---ATAGGATACATACGCTGTCATGCAGATCACTGCTGTTATTTCAAAAGGTTTGACATTGCATAT---GTTATTCTACTC---TTGTAC---GTCGACGACATGCT
>copEmam20
ACTGCGTTTTTC---CATGGTGATTTGGAAGAAGATATCTACATGCAGCAACCA---CAGGGATATGTAGAG---GCTGGTAAG------GAGCATCTAGTGTGTAAGTTGCTGAAAAGTCTT---TACGGTCTGAAGCAAGCCCCCAGGCAATGGTACTTGAAGTTTGACAAGTTCATGCTGAAA---ATATGATACATACGCTATCATGCAGATCACTGTTGTTATTTCAAAAGGTTTGACAATGCATAT---GTTATTCTACTC---TTGTAC---GTCGACGACATGCT
>copEmam9
ACTGCTTTTTTT---CATGGTGATTTGGAAGAAGATATCTACATGCAGCAACCA---CAGGGATATGTAGAG---GCTGGTAAG------GAGCATCTAGTGTGTAAGTTGCTGAAAAGTCTT---TACGGTCTGAAACAAGCTCCCAGGCAATGATACTTGAAGTTTGACAAGTTCATGCTGAAA---ACGAGATACATACGCTGTCATGCAGATCACTGCTGTTATTTCAAAAGGTTTGACAATGCATAT---GTTATTCTACTC---TTGTAT---GTAGACGACATGTT
>copEmam1
ACTGCTTTTTTT---CATGGTGATTTGGAAGAAGATATCTACATGCAGCAACCA---CAGGGATATGTAGAG---GCTGGTAAG------GAGCATCTAGTGTGTAAGTTGCTGAAAAGTCTT---TACGGTCTGAAACAAGCTCCCAGGCAATGATACTTGAAGTTTGACAAGTTCATGCTGAAA---ACGAGATACATACGCTGTCATGCAGATCACTGCTGTTATTTCAAAAGGTTTGACAATGCATAT---GTTATTCTACTC---TTGTAT---GTAGACGACATGTT
>copEmam2
ACCGCCTTTTTC---CATGGTGATTTGGAAGAAGATATCTACATGCAGTAACCA---CAGGGATATGTAGAG---GCTGGTAAG------GAGCATCTAGTGTGTAAGTTGCTGAAAAGTCTT---TACGGTTTGAAACAAGCCCCCAGGCAATGGTACTTGAAGTTTGACAAGTTCATGCTGAAA---ATGGGATACATACGCTGTCATGCAGATCACTGCTGTTATTTCAAAAGGTTTGACAATGCATAT---GTTATTCTACTC---TTGTAT---GTAGACGACATGTT
>copEmam7
ACCGCTTTTTTC---CATGGTGATTTAGAGGAAGACATATACATGATGCAACCT---CAGGGATATTTAGAG---GCTGGGAAG------GAGAACTCCGTGTGTAAGTTGCAGAAAAGTCTT---TATGGTAT-------------------------ATAAAATTTGACAGGTTTATGTCAGGA---AATAAATATACTCGTTGTCATGCAGATCATTGTTGTTACTTCAAGAAATTTGAAAATTCCTAC---ATTATTTTGCTC---TTGTAC---GTCGACGATATGTT
>copEpal34
ACTGCTTTTTTT---CATGGTGATTTGAAAGAAGAAATTTACATGCAACAACCA---GAATGATATATAGAG---GCTGGTAAG------GAGCATCTAGTGTGTAAGTTGCTGAAAAGTCTT---TACGGTCTGAAACAAGCCCCCGAACAATGGTACTTGAAGTTTGACAAATTCATGCAGAAA---ATAGAGTACATACGCTCCCATGCTGATCACTGTTGCTATTTTAAGAGGTATGAGAATGCATAT---GTTATTCTACTC---TTGTAT---GTCGACGATATGCT
>copEste34
ACCGCGTTTTTT---CATGGTGATTTGGAAGAAGATATCTAAATGCAGCAACCA---CAGGAATATGTAGAG---GCTGGTAAG------GAGCATCTAGTGTGTAAGTTGCTGAAAAGTCTT---TACGGTCTGAAACAAGCCCCCAGGCAATGGTACTTGAAGTTTGACAAGTTCATGTTGAAA---ATGAGATACATACGCTGTCATGCAGATCACTGCTGTTATTTCAAAAGGTTTGACAATGCATAT---GTTATTCTACTC---TTGTAT---GTCGACGATATGTT
>copEuni14
ACGGCGTTTTTT---CATGGTGATTTGGAAGAAGATATCTGCATGCAGCAACCA---TAGGGATATGTAGAG---GCTGGTAAG------GAGCATCTAGTGTGTAAGTTGCTGAAAAGTCTT---TACGGTCTGAAACAAGCCCCCAGGCAATGGTACTTGAAGTTTGACAAGTTCATGCTGAAA---ATGGGATACATACGCTGTCATGCAGATCACTGCTGTTATTTCAAAAGGTTTGGCAATGCATAT---GTTATTCTACTC---TTGTAC---GTAGACGATATGTT
>copEuni20
ACGGCGTTTTTC---CATGGTGATTTGAAAGAAGATATCTACATGCAGCAACCA---CAGGGATATGTAGAG---GCTGGTAAG------GAGCATCTAGTGTGTAAGTTGCTGAAAAGTCTT---TACGGTCTGAAACAAGCCCCCAGGCAATGGTACTTGAAGTTTGACAAGTTCATGCTGAAA---ATAGGATACATACGCTGTCATGCAGATCACTGATGTTATTTCAAAAGGTTTGACAATGCATAT---ATTATTCTACTC---TTGTAT---GTCGACGATATGTT
>copEuni22
ACTGCATTTCTT---CATGGTGATTTGGAATAAGATATCTACATGCAGCAACCA---CAGGGATATGTAGAG---GCTGGTAAG------GAGCATCTAGTGTGTAAGTTGCTGAAAAGTCTT---TACGGTCTAAAACAAGCCCC-AGGCAATGGTACTTGAAGTTTGACAAGTTCATGCTGAAA---ATAGGATACATACGCGGTCATGCAGATCACTGCTGTTATTTTAAAAGGTTTGACAATGCATAT---GTTATTCTACTC---TTGTAC---GTCGACGATATGCT
>copEvig19
ACTGCTTTTTT----CATGGTGATTTGGAAGAAGAAATTTACATGCAACAACCA---GAAGGATATATAGAG---GCTGGTAAG------GAGCATCTAGTGTGTAAGTTGCTGAAAAGTCTT---TACGGTCTGAAACAAGCCCCCAGGCAATGATACTTGAAGTTTGACAAGTTCATGCTGAAA---ATAGGATACATACGCTGTCATGCAGATCACTGCTGTTATTTCAAAAGGTTTGACAATGCATAT---GTTATTCTACTC---TTGTAT---GTCGACGGCATGCT
>copEvig28
ACTGCTTTTTT----CATGGTGATTTGGAAGAAGATATCTACATGCAGCAACCA---CAGGGATATGTAGAG---GCTGGTAAG------GAGCATCTAGTGTGTAAGTTGCAGAAAAGTCTT---TACGGTCTGAAACAAGCCCCCAGGCAATGGTACTTGAAGTTTGACAAGTTCATGCTGAAA---ATAGGATACATACGCTGTCTTGCAGATCACTGTTGTTATTTCAAAAGGTTTGACAATGCATAT---GTTATTCTACTC---TTGTAT---GTAGACGATATGCT
>copEwal4
ACGGCGTTTTTT---CATGGTGATTTGGAAGAAGATATCTACATGCAGCAACCA---CAGGAATATGTAGAG---GCTGGTAAG------GAGCATCTAGTGTGTAAGTTGCAGAAAAGTCTT---TACGGTCTGAAACAAGCCCCCAGGCAATGGTACTTGAAGTTTGACAAGTTCATGCTGAAA---ATATGATACATACGCTGTCATGCAGATCACTGCTGTTATTTCAAAAAGTTTGACAATGCATAT---GTTATTCTACTC---TTGTAC---GTCGACGATATGCT
>copEwal24
ACTGCTTTTTTC---CATGGTGATTTGGAAGAAGATATCTACATGCAGCAACCA---TAGGGATATGTAGAG---GCTGGTAAG------GAGCATCTAGTGTGTAAGTTGCTGAAAAGTCTT---TACGGTCTGAAACAAGCCCCCAGGCAATGGTACTTGAAGTTTGACAAGTTCATGCTGAAA---ATGGAATACATACGCTGTCATGCAGATCACTGCTGTTATTTCAAAAGGTTTGACAATGCATAT---GTTATTCTACTC---TTGTAC---GTCGACGATATGTT
>copEwal27
ACCGCGTTCTTT---CATGGTGACTTAGATGAGGAAATATACATGCAGCAACCA---CAGTGATATGTAGAG---GCTGGTAAG------GAGCATCTAGTGTGTAAGTTGCTGAAAAGTCTT---TACGGTCTGAAACAAGCCCCCGGGCAATGGTACTTGAAGTTTGACAAGTTCATGCTGAAA---ATGGAATACATACGCTGTCATGCAGATCACTGCTGTTATTTCAAAAGGTTTGACAATGCATAT---GTTATTTTACTC---TTGTAC---GTCGATGACATGCT
>copExyr21
ACGGCTTTTCTT---CATGGTGATTTGGAAGAAGATATCTACATGCAGCAACCA---CAGGGATATGTAGAG---GCTGGTAAG------GAGCATCTAGTGTGTAAGTTGCTGAAAAGTCTT---TACGGTCTGAAACAAGCCCCCAGGCAATGGTACTTGAAGTTTGACAAGTTCATGCTGAAA---ATATGATACATACGCTGTCATGCAGATCACTGCTGTTATTTCAAAAGGTTTGACAATGCATAT---GTTATTCTACTC---TTGTAC---GTAGACGACATGCT
>copExyr22
ACGGCTTTTTT----CATGGTGATTTGGAAGAAGATATCTACATGCAGCAACCA---CAGGGATATGTAGAG---ACTGGTAAG------GAGCATCTAGTGTGTAAGTTGCTGAAAAGTCTT---TACGGTCTGAAACAAGCCCCCAGGCAATGGTACTTGAAGTTTGACAAGTTCATGCTGAAA---ATAGGATACATACGCTGTCATGCAGATCACTGCTGTTATTTCAAAAGGTTTGACAATGCATAT---GTTATTCTACTC---TTGTAC---GTTGACGACATGCT
>copExyr25
ACGGCGTTTTTC---CATGGTGATTTGGAAGAAGATATATACATGCAGCAACCA---CAGGGATATGTAGAG---GCTGGTAAG------GAGCATTTAGTGTGTAAGTTGCTGAAAAATCTT---TACGGTATGAAATAAGCCCCCAGGCAATGGTACTTGAAGTTTGACAAGTTCATGCTGAAA---ATGGGATACATACGATGTCATGCAGATCACTGCTGTTATTTCAAAAGGTTTGACAATGCATAT---GTTATTTTACTC---TTGTAC---GTCGACGATATGTT
>copEcel29
ACTGCTTTTTTT---CATGGTGATTTGGCGAAAGACATATATATGAAGCAACCT---CAGAGACATGTAGAG---GCTGGTAAG------GAGAACTTTGTGTGTAAGTTACAGAAAAGCCTT---TACGGTTTGAAACAAGTCCCGAGACAATGGTATATAAAATTTGACAGATTTATGTCAGGA---AATGGATATACTATAT--------------TGTTGTTACTTCAAGAAATTTGAAAATTCCTAC---ATTATTTTGCTC---TTGTAT---GTAGACGATATGCT
>copEaci22
ACAGCCTTTTTT---CATGGGTCGTTGGTGGAAGAAGTATACATGGAACAGCCA---CCTGGTTTTGTACTAAAGGGGGAGCCA---------CATAAAGTATGTAGATTGAAAAATGCATTA---TATGGCCTTAAACAATCCCCACGTGCATGGTTTGAGAGATTGAGTCGTACTATGCTTGAT---TTGGGGTATATACAAACTCATTCAGATCACACGGTCTTTGTG---------AAAAGAGGTGAGAAAGTGTGTATCTTGGTTGTGTAT---GTCGACGATATGTT
>copEaci1
ACTGCTTTTTTA---CATGGTGATTTAAAGGAGCAAATTTATATGAAGCAACCG---GAGGGTTTTGAAGTT---GTGGGAAAG------AGGGACCATGTGTGTTTGTTGAAGAAGTCCCTT---TATGGCCTTAAGCAATCACCTCGCCAATGGTACAAGAAGTTTGACTCCTTTATGGTAAGC---CTAAATTTCTCCCGTTCTAATTATGATAGTTGTGTTTATTTTAAGAAGTTGGATGGTGGTGAT---TTTATTTACTTATTGCTCTAT---GTCGATGATATGTT
>copEaci5
ACTGCTTTTTTA---CATGGTGATTTAAAGGAGCAAATTTATATGAAGCAACCG---GAGGGTTTTGAAGTT---GTGGGAAAG------AGGGACCATGTGTGTTTGTTGAAGAAGTCCCTT---TATGGCCTTAAGCAATCACCTCGCCAATGGTACAAGAAGTTTGACTCCTTTATGGTAAGC---CTAAATTTCTCCCGTTCTAATTATGATAGTTGTGTTTATTTTAAGAAGTTGGATGGTGGTGAT---TTTATTTACTTATTGCTCTAT---GTCGATGATATGTT
>copEaci20
ACGGCGTTTTTA---CATGGTGATTTGGAGGAGCAAATTTATATGAAGCAACCG---GAGGGCTTTGAAGTT---GTGGGGAAG------GAGGACCATGGGTGTTTATTGAAGAAGTCCATT---TATGGCCTCAAGCAATCACCTCGCCAATGGTACAAGAAGTTTGACTTCTTTATGGTAAGC---CTGAATTTCTCCCGTTCCAATTATGATAGTTGTGTTTATTTCAAGAAGTTGGATGGTGGTGAT---TTTATCTATTTGTTGCTCTAC---GTCGACGACATGTT
>copEaci7
ACGGCTTTTTTT---CACGGTAATTTAGAAGAAGAGGTATACTTGACTCTACCT---CCGGGATGTCACAAAGGAAACAACGAC---------AATTTGGTGTGTAAGTTAAATAAATCAATT---TATGGATTAAAGCAATCTCCAAGGGCATGGTATGGAAAACTAAGTTCTCATCTCTTATCT---TGTGGATTTAAAATTAGCTATGTTGACAATTCATTGTTTACCAAGGTATATGCCGATACC------ATTACCATTGTACTAGTATAC---GTGGACGACATGTT
>copEaci12
ACAGCTTTTTTC---CATGGAGATCTTGAGGAACAGGTATACAAGAAACAACCT---GAAGGATTCTCCTCT---AAAGATAAT------GAGCATTTAGTGTGCAAGTTAAAGAAATCCATA---TATGGTTTGAAACAAGCTTCTCGCCAATGGTACCTGAAGTTTCATGAGGTTATTTCTACA---TTTGGCTTCGTAGAGAATATCATGGATCAATGTATATAT---CAAAAGGTTAGTGGGAGCAAA---GTTTGCTTTCTAGTTTTATAC---GTAGACGATATGCT
>copEaci13
ACTGCTTTCTTT---CATGGTGACTTAGAAGAGGAAATATACATGTCTCAACCG---GAAGGTTTTGTTGAT---GAATCAAAT------CCCAATCTAGTGTGTAGATTGAAGAAGGGGTTG---TATGGTTTGAAACAAGCCTCTCGGCAATGGTATAGGAAATTCGATGTTTTCATGCAAGAT---GAAGGTTACAAGAGAAGTGATTATGATCATTGTGTCTACATGAAAGGCAATGTAAGTAGAACCTTTACTTTGTTATTG---CTTTAT---GTCGACGATATGCT
>copEaci9
ACGGCTTTTTTT---CATGGTGACTTAGATGAGAAAATATACATGTGTCAACCA---GAATGTTTTGTTGAT---GAATCAAAT------CCCAATATGGTGTGTGGATTGAAGAAGTGATTG---TATGGTTTGAAACAGGCCTCTCGGCAATGGTATAGAAAATTCGATATTCTCATGCGAGAT---GAGGGCTACAAGAGAAGTGATTATGATCATTGTGTCTACATGAAAGGCAATGTAAGTGGAACCTTTACCTTGTTATTG---CTG-AC---GTAGACGATATGCT
>copEaci17
ACGGCTTTTTTT---CACGGTGATTTAAATGAAGAGATATATATGGAGATCTCG---CGAGGCTTCGAAAATGAACAATTAAAA---------GTCAAAGTGTGCCGACTAAAGCGCTCCTTG---TTTGGGTTGAAGCAATCACCACGAGCCTTGTTTCAGAGGTTTACCACACTAGTGAAGATG---TTAGGCTATCAACAGAGTAATGCTGATCATACTATGTTCATT------CGGAGGAAAGGAGATAAGATTTGTATCTTACTAGTGTAC---GTGGACGACATGTT
>copEaci16
ACGGCTTTTTTC---CATGGAGATCTCAAAGAGGAGGTATACATGGAGATGCCT---TCCGGCTTTGTTAATGAGAAGGTGGCT---------GGCAAAGTTTGTCGGTTAAAACGCTCCTTA---TACGGTTTGAAACAATCACCACGAGCATGGTTTGATAGGTTCTCAAAGGCCATGATCAAG---AAGGGTTACTACCAGAGTAATGCTGATCACACCATGTTCATC------AGAAGAAATGGTGGAAAATTATGCGTACTCATAGTGTAT---GTCGACGACATGCT
>copEaci10
ACGGCTTTTTTT---CATGGGGTTTTGGATGAGGATGTATACATGGTACAACCT---GATGGTTTTGTCGAT---CCTGAAAAG------GCTGGAAAAATATGCAAGCTTAAAAGATCCATT---TATGGATTAAAGCAAGCATCTCGGACTTGGAACATAAGGTTTGATGACGAGGTCAAAGAA---TTGGGCTTCTTGAGAAATCCAAAGGAACCTTGTGTTTAC---AAGAAATTGAGTGGGAGCTCC---GTTGTGTTTTTGGTGTTATAC---GTTGACGACATGTT
>copEaci24
ACTGCGTTTTTG---CATGGTGACTTGAAAGAAGACATATATATGGACATGCCA---CATGGATACAAAACTCGAGAGTCAAAA---------CTTAAAGTTTGCAAACTCAAGAAGTCATTA---TACGGACTGAAACAGTCACCAAGAGCATGGTTTGGAAAGTTTTGTATGGCAATGAAAAGC---TATGGCTATCAACAGGGAGACTCGGATCATACAATGTTCTTCAAAAGGTCTAAAGGT------AAAATTGCAATTTTAATAATCTAT---GTCGATGATATGCT
>copEaus1
ACGGCCTTTTTG---CATGGAGATCTCGAGGAACAGGTATACATGAAACAACCT---GAAGGATTCTCCTCT---AAAGATAGT------GAGCATTTAGTGTGCAAGTTAAAGAAATCCATA---TATGGTTTGAAACAAGCTTCCCGTCAATGGTACTTGAAGTTCCATGAGGTTATTTTTACA---TTTGGCTTTGTAGAGAATGTCATGGATCAATGTATATAT---CAAAAGGTCAGTGGGAGTAAA---GTTTGTTTTCTTGTTTTATAC---GTAGATGACATGCT
>copEaus4
ACTGCTTTTCTT---CACGGAGAATTACAGGAAGAGATATATATGGTACAGCCT---GTTGGGTTTGTAGTT---AAAGGAAAG------GAGCACAAGGTGTGCAAACTTCGTCGTTCCATA---TATGGTCTAAAGCAGACATCACGACAATGGTACCTCAAATTTCATCAGGCCATTATATCT---AATGGGTTTCAGATGATTGAGGAAGACCATTGCGTGTAC---ATAAAAAAGTCTAAGAATAAT---TTTATTGTCGTAACTCTTTAT---GTAGACGACATGCT
>copEaus5
ACTGCTTTTCTT---CACGGTGATTTAAAGGAAGAGGTATATATGAAAATTTCA---TGTGGGTTTGAAAATGACCAGTTAAAG---------GAAAAAGTGTGTCGTTTGAAACGATCTCTA---TAAGGGTTGAAACAGTCACTAAGAGCTTGGTTTGATAGGTTCTCTATGGCGCTGAAAAAG---TTAGGTTATCAACATGGTAATGCAGATCACACTATGTTCATT-CGAAGAAGAGAAAAGAAAAAAAAATATGTATTCTAGTGGTGTAT---GTAGACGACATGCT
>copEaus6
ACTGCCTTTCTT---CATGGAAATTTAGAAGATGATGTGTACATGACACAACCT---GAGTGTTTTGTGGAT---CCAAAGAAT------GCTAACAAGGTATGCAAGCTTCAAAGGTACATA---TATGGATTGAAGCAAGCATCAAGGAGTTGGAACAAACGCTTTGATGAAGAGGTCAAGAAG---TTGAACTTTATTCAAAGTGAAAAGGAACCTTGTGTTTAC---AAAAGGATCAGTGGGAGCATG---GTAGTGTTTCTTGTTCTATAT---GTAGACGATATGCT
>copEaus9
ACCGCTTTCTTG---CATGGAAATTTGAAGGAGGAAGTCTATATGGACATTTCA---TCCGGCTATAAGAATCGAGATTCCTCA---------ATGAAGGTATGTAAGTTAAAAAAAACACTA---TACGGGGTAAAACAGTCCTCAAGAGCTTGGTTTGGACGGTTTTGTATTGCAATGAAAAAT---TACGGGTTCAAGCAAGGAGATACAGACCACACTCTATTCTTTAAGAGGTATGTAGAC------AAAATAACTATTCTAATTATATAC---GTAGATGACATGCT
>copEaus11
ACTGCCTTTTTG---CATGGTGAGTTACAAGAGGAGGTCTACATGAGTCAACCA---CCTGGATTTGAAGATGCTAATTACCCT---------CAACGTGTGTGCAAATTGAAAAAGTCTTTG---TATGGGTTTAAACAAGCTCCAAGAGCTTGGTTCTCTAAACTCAAAACCTTTCTACTTTCA---TTACAATTCAAG---ACCTCTGAAGCTGACCACTCTATATTCATCTTTCAACAC---AGCCATGATATTGTTTATGTGTTAGTGTAC---GTCGATGATATGCT
>copEaus12
ACAGCTTTTTTT---CATGGTGATTTAGAAGAACTTGTGTATATGACACAACCT---ATGGGTTTTGTAGAT---CCAAACAAT------GTTGAAAAGATATGCAAGCTTCGTCGATCCATA---TATGGACTGAAGCAAGCATCTAGGAGTTGGAATATTCGCTTTGACAAAGAAATAAAAAAG---TTTGATTTTGTTAAATGTGAAGAAGAACCTTGTGTATAT---AAGAAAGTGAGTGGGAGCTCA---ATTATACTCTTAGTATTGTAC---GTCGACGACATGTT
>copEaus13
ACCGCCTTCCTG---CATGGAGTCATAGAGGAGGAAGTCTATGTGCATCAACCA---ATGGGTTTTGTTAATCCCAATTTTCCT---------AACCACGTCTATAAACTTGATAAGGCCTTG---TATGGTTTGAAACAAGATCCTAGGGCATGGTACGGTAGATTAAGCTCCTTTCTAATTGAC---AATGGTTTTAGT---AGAGGCATTAATGACACAACATTGTTCACCAAGACTAGA---AATAATGAATTGTTGTTAGTCCAAATCTAT---GTAGATGATATGTT
>copEaus15
ACGGCGTTTCTT---CATGGTACACTTGAGGAAGAGGTATACATGACCTTACTC---CTAGGTCATAAACAGAAAGATGTTCCT---------AATCTTGTATGTAGGTTAAATAAATTCATA---TATGGACTGAAGCAATCTCCAAGAGCCTGGTATGAAAAATTAAGCAATTTCTTAATTTCT---TGTAAGTTTAAGTCTAGTTGGGCAGATACCTCTTTATTTACAAAACATAATGAGTATGGT------ACAACTGCAGTCTTAGTTTAT---GTTGACGATATGCT
>copEaus17
ACGGCTTTCTTA---CACGGTGACTTAGATGAGGAAGTATACATGTCTCAACCG---GAAGGTTTTGTTGAT---GAATCAAAT------CCCAATCTGGTATGTAGATTGAAGAAGGGATTG---TATGGTTTGAAACAGGCCTCTCGGCAATGGTATAGGAAATTCGATGTTTTCATGCAAGAT---GAAGGCTACAAGAGAAGTGATTATGATCATTGTGTCTACATGAAAGGCAATGTAAGTGGAACCTTTATTTCGTTATTG---CTTTAT---GTCGACGATATGTT
>copEaus19
ACTGCCTTTTTG---CATGGGGATTTATTGGAGGAAGTGTATATGGAGATCCCA---CCCGGATTTGGCACAACTCAGACAGTT---------GGAAAGGTATGCAAGCTACAGAAATCTCTC---TATGGTCTAAAACAATCTCCTCGAGCTTGGTTTGACAGGTTCAGAAGAGTGATGGTGGGC---TTGAAGTACAGACAGAGCAATGCAGACCATACAGTGTTCTTT------AAGAGATGTGGGAGTCACATCACAATCCTCGCAGTCTAC---GTAGATGACATGTT
>copEaus20
ACTGCCTTTCTG---CATGGTGAACTTAACGAAGAAGTGTATATGGATCAGCCT---GTAGGTTTTTCAATT---AGTGGGAGTAACGGTGAAAACTTGGTATGTAAATTGAAAAGGTCAATA---TATGGACTAAAACAAGCTTCCCGTCAATGGTATCTCAAGTTCAATGACATTATTACTTCT---TATGGTTTTAAGGAAAATGTTGTTGATCGTTGTGTATAC---AAGAAGGTCAGTGGGAGTAAT---GTGCAATTCCTGATTTTGTAC---GTCGATGACATGTT
>copEaus24
ACAGCCTTTTTG---CATGGCAATTTGGAAGAGGATGTGTACATGACACAACCT---TAATGTTTTGTGGAT---CCAAAGAAT------GCTAACAAGGTATGCAAACTTCAAAGGTCTATA---TATGGATTGAAGCAAGCATCAAGGAGTTGGAACAAACGCTTTGATGATGAAGTCAAGAAG---TTGAACTTTATTCAAAGTGAAAAGAAACCTTGTGTTTAC---AAAAGGATCAGTGGGAGCTTG---ATAGTGTTTCTTGTTCTATAC---GTAGACGACATGTT
>copEaus25
ACTGCATTTCTT---CATGGAGAATTACAGGAAGAGATATATATGGTACATCCT---GTTGGGTTTGTAGTT---AAAGGGAAG------GAGCACAAGGTGTGCAAACTTCTCCGTTCCATA---TATGGTCTTAAGCAGGCATCACGACAATGGTACCTCAAATTTCATCAGGCCATTATATCT---AATGGGTTTCAGATGATTGAGGAAGACCATTGCGTGTAC---ATAAAAAGGTCCAAGAATAAT---TTTATTGTCATAACTCTTTAT---GTGGACGACATGTT
>copEaus26
ACGGCGTTTTTT---CATGGGGATTTGCAGGAAATCGTCTACATGTCACAACCT---CCTGGATTCGTTGATCAGACTAAACCA---------ACACATGTTTGTCGCCTCACCAAGTCTCTC---TATGGCCTCAAACAATCACCACGCGCTTGGTTTTAGAAACTAAGTGAATCTCTTCTATCT---TTTGGATTTCAA---GCCTCTCAATATGATCCGTCTCTATTCTTCACTCACTTC---AATGGAGCTCTTATTATCCTTCTTGTTTAC---GTGGACGACATGTT
>copEaus27
ACTGCTTTCCTA---CATGGTGATTTGGAAGAAGAAGTTTATATAGAGCAACCT---TCCGGGTATGTGAAA---GTCGGGAAT------GGAGGTAAAGTTTTTAAACTCAAGAAGGCTCTA---TATGGATTGAAACAAGCACCAAGGACAT-AAATACCAAAATTGATGAATATTTTAAATCA---CACGGGTTCATCCAATATCCATATGAACATGCCCTTTATGTTAAGGTAAAAGGGAAAAATATG------TTGTTGGTGGACTTGTAC---GTTGACGACATGCT
>copEaus29
ACCGCCTTTTTT---CACGGAGAATTACATGAAGAGATATATATGGTACAGCCT---GTTGGGTTTGTAGTT---AAAGGGAAG------GAGCACAAGGTGTGCAAACTTCTCCGTTCCATA---TATGGTCTTAAGCAGGCATCACGACAATGGTACCTCAAATTTCATCAGGCCATTTTATCT---AATGG-TTTCAGATGATTGAGGAAGACCATTGCGTGTAC---ATAAAAAGGTCCAAGAATAAT---TTTATTGTCATAACTCTTTAT---GTAGACGACATGTT
>copEaus30
ACGGCGTTTCTG---CATGGTGACTTACAAGAATATGTTTTTATGGAACAACCG---CTAGGATTTTCAGATCCAACAAAACCA---------GATTATGTGTGTAAGCTGAAAAATGCACTC---TATGGCCTCAAACAAGCTCCACGAGCTTGGTTCTTCAGGTTGAAATCTTTTCTCTTATCA---CTTCAGTTCAAA---CCAACAGAAGCTGATAATTCACTCTTCATATTTACAGCT---GATAAGGTTGTTATCTATATCTTGATTTAT---GTGGACGACATGCT
>copEaus32
ACGGCTTTCTTT---CATGGTGATCTAGCTGAAGAGGTTTATATGGTTCAACCA---CCAGGGTTCATTGATTCATTATATCCT---------GATCATATATGCAAACTCAGGAAAGCTCTC---TATGGGTTGAAACAAGCACCTCGAGCATGGTTTTCAAAGCTCAAAAATTTTCTTTTATCG---CTCCAATTTATA---TCGTCTCAGTCTGACCATTCGCTATTTGTCTATGCTGAT---GCTAGTACAATTGTTTATCTCTTGGTCTAC---GTAGACGACATGTT
>copEcar31
ACAGCTTTCTTT---CATGGAGACTTGGAGGAGAAAATCTACATGGTGAAACCG---GAGGGATTCAAAACT---CAGGGACAA------GAGGGTCTTGTGTGCAAGTTAAACAAAAGTTTA---TATGGCTTGAAGCAAGCTCCGAGACAGTGGTACAAGAAGTTTGACAGATTCATGAGTAGT---CTTGGATTCAAACGAGGAGACACGGACCATTGTTGCTACTTCAAAAATTTTGGTGGCTCTTAT---GTTATTTTGCTT---TTGTAT---GTGGATGACATGCT
>copEcar30
ACGGCTTTTTTA---CATGGTAACCTTGAAGAAGAGGTATATATGTCATTACCA---CCGGGACACAAACATGAGAAGAATCAT---------ATTTTAGTTTGCAAATTAAATAAAGCAATC---TACGGTCTAAAACAATCTCCTCGAGCATGGTATGAAAAACTTTCCTCCTTTCTTTTACTT---TGCAACTTCAAGATGAGCAATGTCGACCATACCTTATTTGTGAAACATGAAAATGGTAAT------ACAACCGTAGTACTTGTGTAT---GTAGATGACATGTT
>copEcar22
ACGGCGTTTTTC---CACGGTGACCTAAAGGAAGAGGTATATAAGGAGATCCCA---CCCGGGTTTGAAAATGAACAACTGAAG---------GGTAAAGTGTGTCGTCTGAAGCGCTCCCTG---TACGGGTTGAAACAGTCACCTCGAGCCTGGTTTGAAAGGTTTTCGATGGCAATGAAAAAA---CTAGGCTATCAGCAAAGTAGTGCTGATCACACTATGTTCATC------CAAAGAAAAGGAGAGAAGATTTGCATTCTGGTTGTGTAT---GTGGACGACATGTT
>copEcar24
ACGGCTTTTTTT---CATGGAGATTTGGAAGAGAATGTGTATATGACACAACCC---GAGGATTTTGATGAT---CCTAATAAT------GCTGGAATGATATGTAAGCTTCATCAATCCATT---TATGAACTCAAGCAAGCATCACGGAGTTGGAACATTCGATTCGACAAAGAGATCAAAAGG---TTTGATTTTGTCAAATGTGAGGAAGAACCTTGTGCATAT---AAGAAATTGAGTGGGAGCTCA---ATCATCTTCCTAGTCTTGTAT---GTGGACGACATGTT
>copEcar23
ACAGCCTTTCTG---CACGGGTATATCCAAGAGGAAGTGTATGTATCTCAACCG---GATGGATTTCAACATTCCACCCTAATC---------AATCATGTATACAAACTACATAGAGCCTTG---TATGGTCTGAAACAAGCACTCAGAGCATGGTATGGAAAATTGAGCACCTTTTTTTATTGA--GAATGAATTCAAG---AGAGGTGTCAAAGATACTACCCTCTTCATAAAAGAAAAT---GAAAATACAATCCTTTTAGTTCAAATTTAC---GTAGATGACATGTT
>copEcar25
ACAGCTTTTCTG---CATGGTGATATTCAAGAAAGTATTTATATGGTGCAACCT---CCTGGTTTTACTGATCCCTTCAATCCC---------AAATTTGTATGCAAACTGAAAAAGGCATTA---TATGGACTGAAACAAGCTCCCAGAGCTTGGTTTTCTAAACTAAGATCATTTCTTTTATCA---AAATCTTTTATC---CCTTCTATTGCTGATCCTTCTTTATTTATCTTCAAAAAG---GATAACACTGTCATCTATTTATTGGTTTAT---GTAGATGATATGCT
>copEcar27
ACAGCTTTTCTG---CATGGTGATATTCAAGAAAGTATTTATATGGTGCAACCT---CCTGGTTTTACTGATCCCTTCAATCCC---------AAATTTGTATGCAAACTGAAAAAGGCATTA---TATGGACTGAAACAAGCTCCCAGAGCTTGGTTTTCTAAACTAAGATCATTTCTTTTATCA---AAATCTTTTATC---CCTTCTATTGCTGATCCTTCTTTATTTATCTTCAAAAAG---GATAACACTGTCATCTATTTATTGGTTTAT---GTAGATGATATGCT
>copEcar26
ACTGCTTTTTTT---CATGGTGAGTTGGAGGAAGAGGTGTATATGGAAGCTCCT---TCTGACGATGAGTTTCAAGAAAGTAGA---------------GTGTGTCGGTTGAAGAAAGCATTG---TACGGATTGAAGCAGTCCCCACGTGCTTGGTTTGGAAAATTTTGTTATGCTATAAAGAAT---TATGGATTTAAAAAGGGGGAGTCTGACCATACACTTTTCTTTAAAAGAGATCAGGGT------AAACTAACCGTGTTGATTATCTAT---GTGGACGACATGTT
>copEcar28
ACTGCTTTTTTT---CACGGTAATTTGGAGGAGCAAATTTATATGAAGCAATCA---GAGGGTTTTGAAGTT---GTGGGAAAG------GATGATCATGTGTGTTTGTTGAAGAAGTCCCTT---TATGGCCTCAAGCAATCACCTCGCCAATAGTACAAGAAGTTTGACTCCTTTATGGTAAGC---CTAAATTTCTCCCATTCCAATTATGATAGTTGTGTTTATTTCAAGAAGTTGAATGGTGGTGAT---TTTATCTACTTGTTGCTCTAT---GTCGACGATATGCT
>copEcar21
ACAGCTTTTTTT---CATGGTGATTTGGAGGAGCAAATTTATATGAAGCAACCG---GAGGGCTTTGAAGTT---GTGGGGAAA------GAGGACCATGTGTGTTTGTTGAAGAAGTCTCTT---TATGGCCTTAAGCAATCACCTCGCCAATGGTACAAGAATTTTGACTCATTTATGGTAAGC---CTAAATTTCTCCCGTTCCAATTATGATAGTTGTGTTTATTTCAAGAAGTTGGATAGTGGTGAT---TTTATCTATTTGTTGCTCTAC---GTAGACGATATGTT
>copEcar19
ACTGCTTTTTTG---CATGGAGAATTAGAGGAGGAGATTTACATGGAGGTTCCT---CCTGGCTATCAAACACCAAATACAGTT---------GGTAAGGTATGTAAGTTAAAGAAGGCTCTT---TATGGACTAAAACAGTCGCCGCGAGCATGGTTCGGACGGTTTAGTCAAGCAATGAAAAGG---TATGGATATAATCAAAGTGACTCGGATCATACAATGTTCTACAAGAAAAGGTTTGAT------AAAATTTCTATCCTTATAATCTAC---GTTGACGACATGCT
>copEcar17
ACTGCATTTTTT---CATGGTGATTTAAAGGAAGAGGTATATATGGAAATTCCA---CCTGGGTTTGAAAATGAGCAGTTAAAG---------AGAAAAGTGTGTCGTTTGAAACGGTCTCTA---TACAGGTTGAAACAGTCACCAAGCGCTTGGTTTGATAGGTTCTCTATTGTGGTGAAAAAA--GCTAGGTTATCAACAGAGTAATGCATATCACACTATGTTCATT------CGAAGAAGAGCAGAGAAAATCTGTATTCTAGTGGTATAC---GTAGATGACATGCT
>copEcar2
ACGGCGTTCTTT---CATGGTGACCTAAAGGAAGAGGTATATATGGAAATTCCA---CCTGGGTTTGAAAATGAGCAGTTGAAG---------GGAAAGGTTTGTCATTTGAAACGATCTTTG---TACGGGTTGAAACAATCACCAAGAGCTTGGTTTGATAGGTTATCTACGGTGGTGAAAAAG---CTAGGTTATCAACAGAGTAATGCAGATCACACTATGTTCATT------CGAAGGAAAGGAGAGAAAATATGTATTTTGGTGGTATAC---GTGGACGATATGTT
>copEcar11
ACTGCGTTCTTG---C-TGGTAATTTAGAAGAAGAGCTGTATATGGAGCAACCC---GAAGGCTTTAAAGAA---AAGGGTAAA------GAGGATCTAGTTTGTAAACTGAAAAAGAGCTTG---TACGGATTGAAACAGGCGCCAAGGAGATGGTATAAGAAATTTGAGTCATTTATGTCAGAT---CACGGTTTTGCCAAAACTTATTCTAATAATTGTGTATTTGTGAAGAGATTCTCA---AGTGGTGATTTTATTATTCTCCTGCTCTAC---GTAGACGATATGCT
>copEcar10
ACGGCTTTTTTA---CATGGTGATCTTAAAGAAAAAAAATAAATGGATATTCCA---CCAGGTTATCATTGCTCTGAAACA------------GGAAAAGTATGCAAGTTAGAAAGATCATTA---TATGGTCTAAAACAGTCTCTGCGAGCGTGGTTTGGACGATTCTGTGGCGCCATGAAAAAC---TATGGATTCACTCAGAGCAATGTCGACCACACTTTATTTTATAAACGAGAACAAGGT------AAGATCGTTGTGTTAATCATATAT---GTGGACGATATGTT
>copEcar15
ACCGCGTTCCTT---CATGGGAATCTAAAAGAAAAAGTTTATATGCATCAACCT---CCAGGATTCCAAGACAACAACAACCCT---------GATTTTGTGTGCTTACTCAATAAATCTTTG---TACGAACTGAAGCAAGCTCCAAGAGCTTGGTTTGAGAAACTAAGCTCACCTTTGATTGCC---ATTGGTTTTAAA---CCCTCCTCTTATGATCATTCTCTCTTTGTTGCCACCTAT---CATGGTCATACCACTATGATTTTGGTCTAT---GTAGACGATATGTT
>copEcar9
ACGGCCTTTTTG---CATGGCGAATTAACAGAGGAGGTATACATGCATGTGCCA---CCTGGGTATCAAGTTGACAACCCACAC---AATCAACGCTTAGTTTGTCGGCTGAACAAATCTTTG---TACGGGCTCAAACAAGCATCGCGGAATTGGTATTCAAAATTTTCGCAAGTATTGCAGTCA---TTTGGTTTCAAGCAATAGCCCAGTGATTATTCCTTGTTCACATTAAAATCGGATGGTAGT------ATAACCATTGTGCTAATCTAC---GTGGACGACATGCT
>copEcar5
ACGGCTTTCTTT---CATGGCGAGCTAGATGAGAAAATTTATATGGAGCAACCA---GAAGGGTACTATTTT---GAGGGGAAA------GAGGATTGTGTTTGTAAACTTCAAAAGTCATTA---TATGGCCTCAAGCAATTCCCGCGCCAATGGTACAAGAGGTTTGATCAATTTATTACTAGT---ATTGGATTTAAGAGGAGTAGTTTTGATGCTTGTGTGTACATAAAGAATAATTATGGTTTGTAC------ACATATTTGCTACTGTAC---GTTGACGACATGCT
>copEcar1
ACAGCCTTCCTT---CATGGAGACTTGGAGGAGGAAATTTACATGGACACTCCT---CCTGGCCTTTCCTGTGAAGGAGGA---------------ATTGTATGCAAGCTCAATAAGGCATTA---TATAGGCTAAAGCAATTACCTAGAGCATGGTTTGGACGATTTAGAGGTGTGATGATGAAT---AATGGCTATGTGCAGGAAGATGCTGATCATGCATTATTCTTCAAGAGGAGAGGAAGA------AAAATTGTGGTGTTGATCATTTAC---GTGGACGACATGCT
>copEcar32
ACCGCGTTTT-C---CATGGAGATCTCGAGGAACAGGTATACATGAAACAACCT---GAAGGATTCTCCTCT---AAAGATAGT------GAGCATTTAGTGTGCAAGTTAAAGAAATCCATA---TATGGTTTAAAACAAGCTTCCCGCCAATGGTACCTGAAGTTCCATGAGGTTATTTCTACA---TTTGGTTTTGTAGAAAATGTCATGGATCAATGTATATAT---CAAAAGGTCAGTGAGAGTAAA---GTTTGTTTTGTAGTTTTATAC---GTGGACGATAT---
>copEcar4
ACCGCGTTCTTT---CACGGTGAATTGAAAGAGACAATTTACATGAAGGCACCT---CCAGGTTTACCTATCTCTAAG---CCT---------AATGAGGTTTGTAAGCTGAAAAGATCTTTG---TATGGGCTCAAACAGGCTCCACGCGAATGGTTCCACACCTTCAAAAGTGTTGTTCTATCT---GCTGGATTTCAG---CAGAGCCCGTATGATCCTTCTATGTTCATTTCTAAGTCC---CCAGAAGGTATCGCATTGGCACTTGTTTAT---GTGGACGACATGCT
>copEcar3
ACCGCGTTCCTG---CATGGTGATTTGGAAGAGCAAATTTATATGAAGCAACCA---AAAGGTTTTGCAGTT---GTGGAAAAG------GAGGATCATGTGTGCTTGTTGAAGAAGTCCTTG---TATGGCCTTAAGCAATCATCTCGACAATGGTACAAGAAGTTTGATTTCTTTATGGTTAGC---CTGAATTTCTCTCGTTCCAACTATAATAGTTGTGTTTATTTCAAGAAATTGGATGATGGTGAT---TTTATCTATTTATTGCTCTAT---GTAGATGATATGTT
>copEcel8
-CGGCTTTTCTT---CATGGTGATTTGGCGGAGC---TCTATATGGAGCAACCC---GAAGGATTTGTGAAA---GAAGGGTAA------GAGCACTTTGTGTGCAAGTTGAGG---AGCCTT---AATGGCTTAAAGCAAGCTCCTAGAAATTGGTACAAAATGTTTGAATCTTTTATGTGTGAT---AACAAATTTGAGAAAACTAATTCTGATAGTTGTGTTTTTGTGAAAAGATATTCT---AGTGGTGACTTCCTTATCCTTTTACTCTAC---GTAGATGACATGCT
>copEcel2
--------TTTG---CATGGTGATTTGGAGGAGGAGCTCTATATGGAGCAACCT---GAAGGATTTGTGAAA---GAAGGGCAA------GATCACTTGGTGTGCAAGTTGAGGAGGAGCTTT---TATGGCTTAAAGCAAGCTCCTAGAAATTGGTACAAAAGGTTTGAATCTTTTATGTGTGAC---AACAAATTTGAGAAAACTAATTCCGATAGTTGTGTTTTTGTGAAAAGGTATTCT---AGT-GTGACTTCCTTATCCTTTTACTCTAC---GTAGATGACATGCT
>copEcel28
-CCGCCTTTTTG---CACGGCGATTTGGAGGAGGAGCTCTACATGAAACAACCG---GAAGGGTTTGTGATG---AAAGGACAA------GAGCACTTAGTATGCAAATTGAGGAGGAGCCTC---TATGGCTTGAAGCAAGCATCCCAGAATTGGTATAAAAGGTTTGAATCTTTTATGTGTGAC---AACAACTTTGAGAGAACTAACTCGGTTAATTGAGTTTTTGTAAAGAAATTCTCC---AATGGTGATTTTATTCTTCTCTTGCTCTAC---GTCGATGACATGCT
>copEcel30
ACGGCGTTTTTG---CATGGCGATTTGGAGGAGGAGCTCTACATGAAACAACCG---GAAGGGTTTGTGATG---AAAGGACAA------GAGCACTTAGTATGCAAATTGAGGAGGAGCCTC---TATGGCTTGAAGCAAGCATCCCAGAATTGGTATAAAAGGTTTGAATCTTTTATGTGTGAC---AACAACTTTGAGAGAACTAACTCGGATAATTGAGTTTTTGTAAAGAAATTCTCC---AATGGTGATTTTATTCTTCTCTTGCTCTAC---GTGGACGACATGTT
>copEcel22
ACGGCCTTCTTC---CATGGTGATTTG---GAGGAGTTATATATGAAACAACCG---AAAGGATTTACTGAA---AAAGGCAAA------GAGAATTTGGTGTGCAAATTGAGG---AGTCGT---TGTGGCTTGGAGCAAGCACCGAGAAATTGGTACAAAAGGTTTGAATTCTTTATGTGTAAC---AATAATTTCAACAAGATTGTTTCTGATAATTGTGTTTTTGTGAAGAAGTGTCCT---AATGGTGATTTCATTATTCTATTACTCTAT---GTGGACGACATGTT
>copEcel12
ACGGCGTTTTTA---CATGGTGATCTAACCGAAACAGTTTATATGACCCAACCT---CAGGGATTTATTGATCCTCAATACCCA---------AATCATGTATGTTTACTTCACAAATCCTTA---TACGGTCTTAAACAAGCCCCTCGTGCTTGGTTCGAGAAACTGAGTACTACTCTGCTTTCC---TTTGGTTTCAAA---TCCTCTACTTATGATCCCTCTCTTTTCTTGACACATCGG---GATGGACATACCCTATTTGTACTGGTATAT---GTCGACGATATGCT
>copEcel1
ACTGCTTTTTTG---CATGGTGATCTAACCGAAACAGTTTATATGACCCAACCT---CAGGGATTTATTGATCCTCAATACCCA---------AATCATGTATGTTTACTTCACAAATCCTTA---TACGGTCTTAAACAAGCCCCTCGTGCTTGGTTCGAGAAACTGAGTACTACTCTGCTTTCC---TTTGGTTTCAAA---TCCTCTACTTATGATCCCTCTCTTTTCTTGACACATCGG---GATGGACATACCCTATTTGTACTGGTATAT---GTAGACGACATGCT
>copEcel5
ACTGCTTTTTTA---CATGGAGATCTTCAAGAGCAGGTGTACATGACCCAATCT---CCTGGGTTTGTTGATGATAATTATCCT---------AATCATGTGTGTCTTTTACAAAAATCACTT---TATGGCCTAAAACAGGCTCCAAGAGCCTGGTTTCAAAAACTCTCCACTGCTCTTCTACAA---ATGGGATTTAAA---GCTTCTGCCTTTGATCCTTCACTATTTGTGCTTAAAACT---CTCT--CATGTTGTACTAATCCTAGTGTAC---GTCGATGACATGCT
>copEcel13
-------TCTTT---CATGGAGATCTTCAAGAGCAGGTGTACATGACCCAACCT---CCTGGGTTTGTTGATGATAATTATTCT---------AATCATGTGTGTCTTTTACAAAAATCACTT---TATGGCCTAAAACAGTCTCCAAGAGCCCGGTTTCAAAAACTCTCCACTGCTCTTCTACAA---ATGGGATTTAAA---GCTTCTGCCTTTGATCCTTCACTATTTGTGCTTAAAACT---GTCTCTCATGTTGTACTAATCCTAGTGTAC---GTCGACGACATGCT
>copEcel32
ACTGCGTTTTTT---CATGGTGATCTCAAAGAAACTAAATTTATGGCTCAATCA---CTTGGGTTTATTCACCCCGACTACCCT---------AATTGTGCTTGTCGCCTAAAAAAAGCTCTC---TATGGTCTCAAACAAGCTCCAAGCGCTTGGTTCCATCGTCTCCAAGATTTTTTATGCTCC---CTTGGATTTCAA---GCCTCTCAATCTGACCCATCTCTCTTCTTCAAACAAATC--TGGTAATGATGCAGTCTACCTTCTTGTCTAT---GTAGATGATATGTT
>copEcel15
ACGGCCTTTTTG---CACGGTGACTTGAATGAGGAGATTTATATGCCACGACCG---AAAGGTTTTGATGAT---GAATCAAAT------CCTAATCTTGTGTGTAGAATGAAGAAGGGATTG---TATCATTTGAAACAAGCTTCTCGGCAATGGTATAAGAAATTTGATGTTTTCATGCAAGAT---GAAGGCTATAAGAGATTTGATTTTGATCATTATGTCTATATGAAAGACAAGGTAGGTGAGGCTTTTACTCTGTTGTTG---CTCTAT---GTAGACGACATGCT
>copEcel4
ACCGCTTTTTTG---CACGGAGAAATTGAAGAAGAAATCTATATGGAGTTACCG---CCGGTATTCAATTATTCAGGACCAACA---------AATATAGTGTGTAAACTGAAAAAGGCATTG---TATGGTCTCAAACAATCTCCTCGGGCATGGTTTGGAAGATTCTCGGGAGCAATGAAAAGA---TATGGGTTTGATCAATGTGACTCAGATCATACTCTATTTATTAAGTGAAAAGAAGGT------AAACTAGTAGTGCTAATTATCTAC---GTAGATGACATGC-
>copEcel3
ACAGCCTTTTTG---CATGGTGATTTGCAAGAGACTGTTTATATGCGACAACCC---ATTGGATTTGAGGACCCAACAAGACCT---------GATTATGTCTGTCTTCTGAAAAAATCTTTA---TATGGTCTCAAGCAGTCTCCACGGGCTTGGTTTCACAAGCTTAGCGAGGCTTTGGTATCT---TTTGGATTCACT---TCTTCTTCCTATGATCCTTCCATTTTCATTGGTTATCAT---AATGGAAATATCATTCTCCTACTAGTTTAT---GTCGATGATATGC-
>copEcel24
ACGGCGTTCTTT---CATGGTGATTTAGAAGAAGTTGTTTACATGCAACAACCA---CCTGTATTCGTTGATCAACTAAGACCA---------TCTCATGTGTGCTTATTGAACAAGGCACTC---TATGGTTTAAAACAAGCTTCTAGAGCCTGGTTTCACAAGCTCAAGTTATTTCTTCTGTCT---CAATATTTTACT---GCTTCTCACTCTGATCCCTCTCTCTTCTTTAAAAAATCG---GGTCGTGATGCTATCTATCTTCTTATCTAC---GTCGACGATATGTT
>copEcel11
ACAGCTTTTCTT---CACGGTGAGCTGCAAGAGGTTGTCTTCATGGAACAACCA---CCGGGATTTGTTGACAGTTCCAACCCG---------ACTCATGTCTGCTGCCTGAAGAAAGCTATT---TATGGTCTCAAACAATCACCTCGTGCCTGGTTTCAAACTTTAAGCACTGCTCTTCTAGCC---TATGGATTTCGA---GGTTCTCATTATGATCCCTCTCTTTTCATATTTCATTCA---AATGGACATTCCATATTTCTGCTTGTCTAC---GTGGATGATATGTT
>copEcel20
ACGGCTTTTTTC---CATGGAGATCTACAAGAGGTTGTCTTCATGGAACAATCA---CCGAGATTTGTGGACAGTTCCAATCCG---------ACTCATGTCTGCTGCCTAAAAAAAGCTATT---TATGGTCTCAAACAATCACCTCGTGCCTAGTTTCAAACTTTAAGCACTGCTGTTCT-------TATGGATTTTGA---GGTTCTCATTATGATCCCTCTCTTTTCATATTTCATTCA---GATGGACATTCCATATTTCTTCTTGT-TAT---GTAGACGATATGCT
>copEcel18
ACGGCTTTTTTG---CATGGAGATTTGAAGGAAGAGATTTACATGGAGGTCCCG---CCTGGATGGGAGCACTCAGATAAAGAA---------AAGGTTGTGTGCAGATTGAATAAAGCTTTG---TATGGGCTTAAACAGTCGCCACGTGCATGGTTTGGACGCTTTTGCCAAGCTATGATGGGT---TACGGGTTTAATCAAAGTGACTCTGATCATACTCTCTTCTTTAAAAGAAAAAATGGA------AAACTTACCCTTTTAATTATCTAT---GTAGACGACATGCT
>copEcel14
ACCGCTTTCTTG---CATGGAGATTTACAGGAAGATATCTATATGGAAATACTA---CCGGGCTATCAGTCGTCAACTGAAACA---------AACAAGGTATGTAAACTAAAAAAGGCCTTG---TATGGACTAAAACAATCACCAAGAGCATGGTTTGGACGGTTTTCTCAAGCCATGAAAAAA---TATGGGTACATTCAAAGTGAGTCTGACCATACAATGTTTTTTAAAGGGTGTATAGAT------AAACTTGCAATTTTGATTATTTAT---GTAGACGACATGCT
>copEcel10
ACGGCTTTCTTG---CACGGTGAATTGAAGGAGGACATATATATGGACATACCA---CCTGGATACAAAACTCAAGAGTCAAAA---------CTCAAAGTTTGCAAGCTCAAGAAGTCTTTG---TATGGACTGAAACAGTCACCAAGAGCGTGGTTTGGAAGGTTTTGTATGGCCATGAAGAAC---TACGGCTATCAACAGGGAGAGTCAGATCATACAATGTTCTTCAAAAGGTCTGAAGGT------AGAGTTGCAATTCTAATAATCTAT---GTCGATGATATGTT
>copEcel25
ACAGCCTTTTTT---CATGGTGAACTACAAGAAACTATTTGCATGCAACAATTA---TCTAACTTTGTCAATCAACTCAATCCT---------CACAGGGTATGTCTACTAAAG------TTA---TATGGCCTCAAACAAGCCTTACGAGCTTGGTTTCACAAGCTAAAGACTTTTCTACTCTCT---AACAAATTTACT---TTCTCTCAAGCTGACAATTCTCTCTTC------CACAAC---AACTCAACAACTCTCTATCTTCTTGTATAT---GTAGATGATATGTT
>copEcel27
ACTGCTTTTTTC---CATGGAGATCTCCAAGAAATCATCTACATGCAATCGCCT---CCTGGCATTGTAGACTCCACACATCCT---------ACCAAAGTTTGTTTACTGCGAAAGGCTTTA---TATGGCCTTAAGCAAGTCCCAAGATCCTGGTTTCACAAACTCAAGACATTTCTTCTCAGT---CAGCACTTCACT---TGCTCTTAGTCAGATAATTCTCTCTTTATTCTCCAAGAT---CACAACACTGTGATATACCTTCTTGTTTAT---GTGGATGACATGTT
>copEcel16
ACGGCCTTCTTG---CATGGTGATTTAAAGGAAGAGATATATATGGAGATTCCA---CCTAACTTTGAAACTGAACAATTGAAG---------GGTAAAGTGTGCCGACTGAAGCGCTCCCTG---CATAAGTTGAAACAATCACCCCGAGCTTGGTTAGAAAGGTTTTCCAAGGTAATGAAGAAG---TTAGGTTGCCGACCGAGTAATGTTAATCATACTATGTTCATT------CGAAGGAGAGTAGACAAGATCTGTATCCTATTGGTCTAC---GTTGATGACATGTT
>copEcel23
ACGGCGTTTCTG---CATGGGTCATTGATGGTAAAAATATACATGGATCAGCCA---CCCGCTTTCATAATGCAGGGGGAGCCA---------CATAAGGTATGTAGATTAAGAAAGTCATTA---TATGGTCTTAAACAATCCCCC-GTGCTTGGTTTGAGAGGTTAAGTCACGCTATGCTTGAT---CTGGTGTATACACAAACTCAATCAGACCATGTTGTCTTTGTA---------AGAAGAGGTGAAAAGGTATGCATTTTGATTGTGTAC---GTAGATGATATGCT
>copEcel19
ACTGCGTTCTTT---CATGGTGATCTAGAAGAAGAAGTGTACATGGATGTACCT---CCTGGGCTACCA------AAAGAAAGT---------GGTCTGGTTTGTAAGTTAAGGAAAGCGATC---TATGGTTTAAAACAGTCACCGAGAGCTTGGTATGGTAAGCTAAGTTCCACACTGGTTAAA---ATTGGTTACAAGAAATGCATGGCAGATTCTTCATTATTTGTCAAACAATCACATAAAGGT------ATCATAGTTATTCTGATATAT---GTGGACGACATGTT
>copEcel6
ACGGCTTTCTTT---CATGGTGAACTTAACGAAAAAGTGTTTATGGATCAGCCT---GTAGGTTTTTCAATT---AGTGGGAGTAACGGTGAAAAATTAGTATGTAAATTGAAAAAGTCAATA---TATGGACTAAAACAGGCTTCCCGGTAATGGTATCTTAAGTTCAATGACGTTATAACCTCT---TTTGGTCTTAAGGAAAATGTCGTTGATCGTTGTATATAC---ATGAAGGTTAGTGGGAGTAAG---ATTATATTTTTAGTTCTATAT---GTAGATGACATGCT
>copEcel31
ACTGCTTTCTTG---CACGGTGACCTAGAAGAAAAAATTTATATGCAACAACCA---GAAGGTTATATAGTT---AAAGGACAA------GAAAATAAAGTTTGTAGATTAGTTCGATCTTTA---TATGGATTAAAACAAGCACCAAAATAGTGGCATGAAAAATCTGATAATGCAATGTTGTCA---CATGATTTTCAAATTAATGAATCTGATAATTGTCTTTATTATAAAAAAGAAAATTTAGGATAT------ATAATCTTATGTCTTTAT---GTAGACGATATGCT
>copEcel7
ACAGCGTTTCTG---CATGGTGACTTATTGGAGAAGGTATACATGGAAGTACAA---------------ACCAGACAGTTGGTA------------GAGCG-TGTAGGCTCAAGAAGTCACTT---TATGGGCTAAACTAATCTCCTCGAACCTGATTTGATAGATTTAGGAGAGC-TAGGTAGAT---ATGGGATATCGGCAGACCAATGTAGATCACACAGTATTTTTC------AGGCAAGATAGAGGTTATATTACTATGCTCGCTGTGTAC---GTGGACGATATGTT
>copEery30
ACGGCGTTTCTT---CATGGTGATTTAAAGGAGACAGTGTATATGCATCAGCCT---CAAGGATTCTGTGACTCTCAACATCCT---------GATTACATATGCCTTCTCAAAAAATCGCTA---TATGAGTTGAAACAAGCGCCTCGGGCCTGGTTTGAGAAACTGTGCAACACTCTACTTCAT---ATGGGTTTTCAG---GCCTCCAATTATGATCCATCACTCTTTCTAGCTCGAATT---GAAGGTCATATCCTCCTAATCTTAGTATAC---GTAGACGACATGTT
>copEery16
ACTGCTTTTTTT---CACGGTGATTTAAAAGAAGAGGTATATATAGAGATTCCA---CTCAGCTTTGAAAATGATAAGGTGAAG---------GGTAAAGGGTGTCGTGTGAAATGCTCCTTG---TATGGATTGAAGCAGTTACCTCGAGCCT-GTTTAACAGGTTCTTCGCAGCAATGAAAAAG---TTAGGCTACAAACAAAGTAATGCTAATCACACTATGTTCATT------CGAAAATAACGTGATAATATCTGTATTTTGGTTGTATAC---GTAGACGATATGTT
>copEery32
ACTGCGTTTCTT---CATGGTGAATTAGAGAAAGAGATATATATGGTACAACCT---GTTGGGTTTGTAGTC---AAAGGGAAG------GAGCACAAAGTGTGCAAACTTCACCGTTCCATA---TAGGGTCTTAAGCAGGCATCACGACGGTGGTACCTCAAATTTCTTCAGGCCATTATATCT---AATGGATTTCAGATGATTGAGGAAGACCACTGCGTGTAC---ATAAAAAGGTCTAAGAATAAT---TTTATCGTCGTAACTCTTTAT---GTGGATGATATGTT
>copEery22
ACCGCGTTTCTT---CACGGAGAATTACAGGAAGAGATATATATGGTACAGCCT---GTTGGGTTTGTAGTT---AAAGGGAAG------GAGCACAAGGTGTGCAAACTTTGCCGTTCCATA---TATGGTCTTAAGCATGCATCACGACAATGGTACCTCAAATTTCATCAGGCCATTATATCT---AATGAGTTTCAGATGATTGAGGAAGACCATTGCGTGTAC---ATAAAAAGGTCTAAGAATAAT---TTTATTTTCATTTTCTTT--------------------
>copEery29
ACCGCTTTCTTT---CATGGAGAATTACAGGAAGAGATATATATGGTACAGCCT---GTTGGGTTTGTTGTT---AAGGGAAAG------GAGCACAAGGTGTGCAAACTTCGTCGTTCCATA---TATGGTCTTAAGCAGGCATCACGACAAAGGTACCTCAAATTTCATCAGGCCATTATATCT---AATGGGTTTCTGATGATTGAGGAAGACCATTGCGTGTAC---ATAAAAAGGTCTAAGAATAAT---TTTATTGTCATTACTCTTTAT---GTAGATGACATGCT
>copEery28
ACCGCGTTCTTT---CATGGAGAATTAGAGGAGGAGATCTACATGGATGTGCCT---CTTGGCTATCAAACACCGGACACAGTG---------GGAAAGGTTTGCAAGCTAAAGAAAGCTTTA---TATGGACTGAAACAGTCACCGAGAGCATGGTTTGGACGTTTTAGTCAAGCCATGAAGAGG---TATGGATATAATCAAAGTGACTCAGATCATACAATGTTTTACAAGAAAAGATTTGGT------AAAATTTCCATTCTTATAATTTAT---GTGGATGACATGTT
>copEery27
ACTGCTTTTCTG---CATGGTGATTTGCTGGAGGAGGTGTACATGGAGATACCA---CCAGGTTTTGTACTTAAGGGGAAGCCA---------CATAAAGTATGTAGATTGAAAAAGGCACTA---TATGGCCTTAAACAATCCCCTCGTGCATGGTTTGAGAGATTAAGTTGTACTATGCTTGCT---TTGGGGTATACACAAACTCATTCAGACCACACAGTCTTTGTG---------AAAAAAGGTGAGAAAGTGTGTATCTTGGTTGTGTAC---GTAGACAATATGTT
>copEery26
ACTGCTTTTCTT---CACGGGTATATCCAGAAGGAAGTGTATGTATCTCAACCA---GATGGTTTTCAACATCCCACCTTAACC---------AATCATGTATACAAACTTCATAGAGCTTTG---TATGAACTTAAACAAGCACCCAGAGCATGATATGGAAGACTAAGCACCTTCTTGATTGAG---AATGGATTCAAG---AGAGGTGTTAAAGATACTACTCTCTTCATAAAGGAAAAT---GAAAATGCAATTCCTCTAGTTCAAATCTAT---GTCGACGACATGCT
>copEery25
ACCGCCTTTTTA---CATGGAGAATTAAAGGATGACATCTATATGGAAATGCCA---CCAGGTTACCAACCACCGAACAAGACA---------GCTAAAGTATGTAAACTAAAGAAAGTGTTA---TATAGATTAAAACAGTCACCACGAGCATGGTTTGGGAGGTTCAGTCATGCCATGATGAGA---TACGGGTATACCCAAAGCAACTCAGATTAAACGATGTTCTACAAGAAGAGGTAAAAA------AAGATTTGTGTTCTCATAATTTAT---GTAGATGACATGTT
>copEery13
ACTGCTTTCTTT---CATGGGTCTCTAGTGGAAGAAGTATATATGGACCAGCCA---CCTGGTTTCACACTTAAGGGGGAGCCA---------TATAAAGTATGCAGATTAAAAAAGTCATTG---TATGGTCTTAAGCAATCCCCCCGTGCTTGGTTTGAGAGATTAAGTCGATCTATGCTTGAC---TTGGGATACATACAAACTCATTCAGATCATACAGTCTTTGTG---------AAGAAAGGATAAAAGGTATGTATTTTGATTGTATAC---GTCGACGATATGTT
>copEery14
ACGGCGTTTTTT---CACGGGTACATCCAGGAAGAAGTGTATGTATCTCAAACT---GATGGATTTCAACATCCCACCTTAACC---------AATCATGTATACAAACTTAATAGAGCATTG---TATGGTCTTAAGCAAGCACCCAGAGCGTGGTATGGAAGACTGAGCACTTTCTTAATTGAG---AATGGTTTCAAA---AGAGGTGTCAAGGACACTACCCTCTTCATAAAGGAAAAT---GAAAATGCAATTCTTCTGGTTCAAATCTAT---GTAGACGACATGTT
>copEery20
ACTGCCTTTTTT---CACGGAGAGTTGCAAGAAACAGTTTTTATGGAGCAACCA---CCTGGTTTTCAGGACCCACAATATCCT---------CACCATGTTTGCAAACTGAAAAAGGCTTTG---TATGGCCTGAAACAGGCTCCAAGGGCATGGTTCTCCAAGCTTAAAAGCTTTCTGGTTACT---CACAGGTTTAAA---CCAGCAATTTCAGACCCTTCCTTGTTCATTTACAACATA---TCAAATATCATGATTTATGTTTTGGTATAC---GTAGATGATATGTT
>copEery21
ACTGCCTTCTTG---CACGGGGTTCTTGATGAGGATGTGTACATGGTACAACCT---GACGGTTTTGTCGAT---CCAAGACAA------GCTGGAAAGGCGTGCAAGCTTAAGAAGTCCATT---TATGGACTTAAGCAAGCGTCTCGGAGTTGGAACATAAGGTTTGATGATGAGATCAAGAAG---TTGGATTTCGTTAGAAATCCAAAAGAACCTTGTGTTTAC---AAGAAACTGAGTGAGAGCACT---ATTATATTTTTGGTGTTGTAT---GTAGACGACATGCT
>copEery9
ACGGCTTTTCTC---CATGGAGATCTCGAGGAACAGGTATACATGAAATAACCT---GAAGGATTCTCCTCT---AAAGATAGT------GAGCATTTAGTGTGCAAGTTAAAGAAATTCATA---TATGGTTTGAAACAAGCTTCCCGCCAATGGTACTTGAAGTTTCATGAGGTTATTTCTACA---TTTGGCTTTGTAAAGAATGTCATGGATCATTGTATATAT---CTAAAGGTCTCTGGGAGTAAA---TTTTGTTTTCTAGTTTTATAC---GTAGATGACATGCT
>copEery4
ACAGCGTTTTTA---CATGGTGACTTAGAGGAGCAAATTTATATGAAGCAACCG---AAAGGTTTTGTTGAT---GAATCAAAT------CCCAATCTGGTGTGTAGATTGAAGAAGGGATTG---TATGATTTGAAACAGGCCTCTCGGCAATGGTATAGGAAATTCGATGTTTTCATGCGAGAT---GAAGGCTACAAGAGAAGTGATTATGATCATTGTGTCTACACCAAAGGCAATGTAAGTGGAACCTTTACTTTGTTGTTG---CTTTAC---GTGGACGACATGCT
>copEery17
ACGGCTTTTTTT---CACGGTGAAATTTAAGAAAACGTTTATATGGTTCAACCA---CATGGGTTCTCTGATCCAATTAACCTT---------CATTTTGTGTGCAAATTGAAAAATGCCATT---TATGGTTTAAAAGAAGCTCCTCGAGCTTGGTTTTCCAAATTAAAAACATTTTTGTTGTCA-----AAGTCTTGTA---TACCCTCCATTGCATAACCTTCTCTATTTATTTAAACAA---CAAAATATTGTTATCTATTTTCTAGTCTAT---GTTGATGACATGTT
>copEery10
ACGGCGTTTTTT---CACGGAGATTTAAAGGAAACAGTTTACATGACTCAACCA---CCAGGTTTTATTGATGCTTCTAAATCT---------GACCATGTATGCCTCCTTTCAAAATCATTG---TATGGGCTCGAACAATCTCCACGGGCTTGGTTACAAAAACTTAGTGAGGCACTTATTTCC---TATGGGTTTCAA---TCCTCCAACTATGATCCTTCCCTTTTCATCAAGAATTTT---GATGGAACTCTTCTAGTTATCTTGGTTTAC---GTTGATGACATGCT
>copEery5
ACTGCTTTTTTT---CACGGAGACCTTGATGAAGAAGTTTACATGCTACCACCA---CCTGGATTCTCACGTGAG------------GGGGAGGAAAAAGTCTGCCGGTTAAGGAAATCCTTG---TATGGACTAAAACAGGCATCGCGAAACTGGTTTGAGAAGTTTACATCAGCTCTTAAGGGG---ATGGGTTTCAAGCAGTCAGGGGCAGATTATTCACTGTTCACTCTTTCAACTAAGGCGTCG------TTCACTGCAGTCCTTGTTTAC---GTTGACGACATGCT
>copEery24
ACAGCTTTCTTT---CATGGAGTCATAGAGGAGGAGGTTTATGTACATCAACCA---ATGGGCTTTGTTAACCCAACATTTTCC---------AACCATGTTTATAAACTTGATAAAGCTTTA---TATGGGTTAAAACAAGCTCCTAGGGCATGGTATGATAGACTTAGTTCCTTTCTAATTGAG---AATGAGTTCACA---AGAGTAATAAATGACACAACTTTATTTACCAAGAAAAGA---GATAACGATCTATTATTGGTTCAAATTTAC---GTCGATGATATGCT
>copEery18
ACTGCCTTTTTT---CATGGTGATTTGGAGGAGCAAATTTATATGAGACAACCG---GAGGGTTTTGAAGTT---GTGGGGAAG------GAGGACCATGTGTGTTTGTTGAAGAAGTTCCTT---TATGGCCTCAAGCAATCACCTCGCCAATGGTACAAGAAGTTTGACCCCTTTATGGTAAGC---CTAAATTTCTCCCGTTTCAATTATGGTAGTTGTGTTTATTTCAAGAAGTTGGATGGTGGTGAT---TTTATCTATTTGTTGCTCTAC---GTGGATGATATGTT
>copEery1
ACTGCGTTCTTG---CATGGTGATCTTGAAGAGCAAATTTATATGAAGCAAGCA---GATGATTTTACAGTT---GTGGAAAAT------GAGGATCATGTGTGCTTGTTGAAGAAGTCCTTG---TATG-CCTTAAGCAATCATCTCGAAAATGGTACAAGAAGTTTGACTCCTTCATGGTATGC---CTGAATTTCTCTCGTTTCAACTATGATAGTTGAGTTTATTTCAAGAAGTTGGATGGTGGTGAT---TTTATCTACTTATTGCTTTAT---GTTGATGATATGCT
>copEery11
ACGGCTTTTTTG---CACGGTGATTTGGATGAGAAAATTTATATGAAGCAACCG---GAGGGCTTTGAGGTT---GTGGGGAAG------GAGGACCATGTGTGTTTGTTGAAGAAGTTCCTT---TATGGCCTTAAGCAATCACCTCGTCAATGGTACAAGAAGTTTGACTCCTTTATGGTAAGC---CTAAATTTCTCCCGTTCTAATTATGATAGTTGTGTTTATTTTAAGAAGTTGGATGGTGGTGAT---TTTATCTATTTGTT------------------------
>copEery12
ACTGCCTTTTTG---CATGGTGATCTAGCTGAAACTGTTTATATGGAACAGCCC---CCTGGTTTTGTTGATCAAAATTGTCCT---------CATCATGTGTGTAAACTGAATAAAGCTATC---TATGGATTGAAGCAAGCTCCTAGATCTTGGTTTTCTAGGTTGAAAGCTTTTCTACAGACT---CACAAGTTTGTT---TCCTCTAAAGCTGACACTTCTCTCTTTATTTTCCAGTCA---GCTACAGTCCTTCTCTATGTTCTTATTTAT---GTAGACGACATGTT
>copEery7
ACTGCGTTTTTT---CATGGAGAATTACAAAAGACTATCTACATGCAACAACCT---CCAGGATTTGAAGACCCACAATTTTCA---------GATCATGTTTGCCTCCTTCACAAGGCCTTG---TATGGTTTAAAGCAAGCGCCAAGGGTCTGGTTCACCAAATTGAAGAATTTTCTACTACAC---CATAAGTTCATT---TGCTCCAAAGCTGATTCTTCCTTGTTTATCTTCAAAAAT---TCCACATCTTTTATCTATCTATTGGTATAC---GTGGATGATATGTT
>copEint3
ACGGCTTTCTTT---CATGGAGAATTGGAAAAGGAAGTTTATATGGAGATACCA---CCCGGGTTATTGGTAACAAGAAAAGAG---------GGTATGGTATGCCGTCCGAAGAAGGCCATC---TATGGTCTAAAGCAATCCCCACGTGCTTGGTACAGTAAGTTGAGCTCAGCATTGACTAAA---ATTGGGTACAAGAAAGGAGAAGCTGATTCATCCATGTTTACACTTACTACAAATAGAGGA------ATTGTTGTGATTCTGATATAC---GTGGATGACATGTT
>copEint27
ACGGCTTTTTTT---CATGGAGAATTGGAAGAGGAAGTTTATATGGAGATACCA---CCCGGGTTATTGGTAACAAGAAAAGAG---------GGTATGGCATGCCGTCTGAAGAAGGCCATC---TATGGTCTAAAGCAATCCCCACGTGCTTGATACAGTAAGTTGAGCTCAGCATTGACTAAA---ATTGGGTACAAGAAAGGAGAAGCTGATTCATCCATGTTTACACTTACTACAAATAAAGGA------ATTGTTGTGATTCTGATATAT---GTGGACGACATGCT
>copEint11
---------TTT---CACGGAGATTTAGAAGAAGAGATTTACATGGAACTTCCT---CCTGGGTGTAATAACTTGGGTTCAGAC---------GACGTAGTATGTAAATTGAAGAAAGCATTA---TATGGGCTCAAACAGTCTCCGCGTGCGTGGTTTGGTCGTTTCTGTCTAGCCATGAAGAGT---TATGGGTTTAGTCAAAGCGATTCGGATCATACTTTATTTTTAAAAAGG-AAAGGAAATAAGGAAAACTAACCCTTTTGATTATATAC---GTAGACGATATGCT
>copEint1
ACTGCTTTCTTC---CATGGCGAATTAACAGAGGAGGTATATATGCATGTGCCA---CCTGGGTATCAAGTTGACAACCAACAC---AATCAACGCTTAGTTTGTCGGCTGAACAAATCGTTG---TACGGGCTCAAACAAGCATCACGGAATTGGTACTCTAAATTTTCGCAAGCATTGCAGTCA---TTTGGTTTCAAGCAATCACCCAGTGATCATTCCTTGTTCACATTAAAATCGGATGGTAAT------ATAACCATCGTACTAATATAC---GTAGACGATATGTT
>copEint10
ACGGCGTTCTTT---CATGGCGAATTAACAGAGGAGGTATATATGCATGTGCCA---CCTGGGTATCAAGTTGACAACCCACAC---AATCAACGCTTAGTTTGTCGGCTGAACAAATCGTTG---TACGGGCTCAAACAAGCATCACGGAATTGGTACTCTAAATTTTCGCAAGCATTGCAGTCA---TTTGGTTTCAAGCAATCACCCAGTGATCATTCCTTATTCACATTAAAATCGGATGGTAAT------ATAACCATCGTACTAATTTAT---GTAGACGATATGTT
>copEint15
ACGGCTTTTTTT---CATGGTGAACTGCAAGAAACTATTTGCATGCAACAATTA---CCTAACTTCGTCAATCAACTCAATCCT---------CACAAGGTATGTCTACTAAAG------TTA---TATGGCCTCAAACAAGCCCCACGAGCTTGGTTTCACAAGCTAAAGACTTTTCTACTCTCT---AACAAATTTACT---TTCTCTCAAGCTGACAATTCTCTCTTC------CACAAC---AACT--------CTCTATCTTCTTGTATAT---GTCGACGACATGCT
>copEint16
ACCGCTTTTTTT---CATGGTGATTTAGAGGAGGAGCTTTATATGGAGCAACCC---AAGGGCTTTATTAAA---AAAGG-AAG------GAGGATTTAGTTTGCAAATTGAGGAGGAGCCTT---TACGGGTTGAAGCAAGCACCAAGAAACTGGTACGAGAGATTTGAATTATTCATGTGCAAT---AACAGTTTTAACAAACTAGTTTCAGACAATTGTGTATTTGTAAAAAGGTTCTCT---GGTGGTAATTTTATGGTTCTTCTACTCTAT---GTCGACGATATGTT
>copEint22
ACCGCGTTTTTC---CATGGTGATTTAGAGGAGGAGCTTTATATGGAGCAACCC---AAGGGCTTTATTAAA---AAAGG-AAG------GAGGATTTAGTTTGCAAATTGAGGAGGAGCCTT---TACGGGTTGAAGCAAGCACCAAGAAACTGGTACAAGAGATTTGAATTATTCATGTGCAAT---AACAGTTTTAACAAACTAGTTTCAGACAATTGTGTATTTGTAAAAAGGTTCTCT---GGTGGTAATTTTATGGTTCTTCTACTCTAC---GTAGACGACATGTT
>copEint17
ACGGCGTTTTTT---CATGGTGATTTGGAGGAGGAACTTTATATGGAGCAACCC---GAGGGCTTTATTGAA---AAAGGCAAG------GAGGATTTAGTTTGCAAATTGAGGAGGAGTCTT---TACGGGTTGAAGCAAGCACCAAGAAACTGGTACAAGAGGTTTGAATTATTCATGTGCAAT---AACACTTTTAACAAACTAGTTTCAGACAATTGTGTCTTTATAAAAAGACTCTCT---GGTGGTGATTTTATGGTTCTTTTACTCTAC---GTAGATGACATGTT
>copEint8
ACTGCCTTTTTG---CACGGTGGTTTGGATGAAGAAATTTATATGCAACAACCA---GAAGAATATATAATT---AAAGGACAA------GAGAATAAAGTTGACAGATTAATTCGACCTTTA---TATGAATTAAAACAAGCACCTAAA------------AAATTTGACAATGCGATGTTATCA---CACGATTTTGAAATTAATGAATCAGATATTTGCCTTTATTATAAAAAAGAAAATTCAGGATAT------ATAATTTTATGTCTTTAT---GTAGATGACATGTT
>copEint7
ACGGCGTTTCTT---CATGGTGACTTGAAAGAGGACATATATATGGACATACCA---CCCGGATACAAAACTCGAGAGTCAAAA---------CTTAAAGTTTGCAAGCTCAAGAAGTCATTA---TATGGACTGAAACAGTCACCAAGAGCGTGGTTTGGAAGGTTTTGTATGGCCATGAAAAGC---TACGGCTATCAACAAGGAGAGTCGGATCACACAATGTTCTTCAAAAGGTCCGAAGGT------AAAATTGCAATTTTAATAATCTAT---GTCGATGATATGCT
>copEint19
ACCGCGTTTTTT---CATGGAAATTTAGAGGAAGAAATATACATGGATCAACCA---CCCGGTTTTACAATTAAGGGGGAGCCA---------AATAAGGTGTGTAGGTTGAGAAAGTCACTA---TATGGTCTTAAACAATCTCCACGTGCTTGGTTTGAACGATTGAGCCATACAATGTTGAAC---TTAGGATACACACAAACCCATTTTGATCATACAGTGTTCGTT---------GAAAGGGCTGGAAAGTTATGTATTCTAATTGTGTAT---GTGGACGACATGCT
>copEint21
ACGGCTTTTTTTT--CATGGTACCTTTGCTGAAACCGTATACACGGCGCAACCA---CCCGGGTTCATTGATCAACATCTCCCC---------CATTACGTGTGCAAATTAAACAAGGCTATC---TATGGGCTTAAGCAATCCCCCCGAGCTTGGTTTTCCACTCTTAGCACAGCTCTCATCAAC---TATGGTTTTCAA---GCCTCTCACTATGACCCTTCTCTCTTTGTATATAATTCC---AATGGTGACATCATGATTCTGTTAGTCTAC---GTAGATGACATGCT
>copEint29
ACGGCCTTCTTT---CACGGTGACTTACAAGAAATAGTATACATGGAACAGCCC---CCTGGTTTTACTGATCCCTTATACCCT---------CAATATGTGTGCAAATTGAAAAAGTCCCTC---TATGGTCTTAAACAGGCTCCTAGAGCCTGGTTCCCTAAACTAAAGGGTTTTCTTCTCTCA---CATAAGCTCAGT---TCCTCTGAGGCTGACCATTCACTCTTCATTTACACATCG---GGACAGGACATCATCTATCTCCTCGTGTAC---GTGGATGACATGTT
>copEint12
ACGGCCTTTTTT---CATGGAGACCTTGAGGAGCATATCTATATGTAGTAGCCA---GAAGGTTATACAATT---TCAGGTAAG------GAGAATCATGTGTGTCTGTTGAAGAAATCTTTG---TGTGGTCTCAAACAGTCGCCTAGGCAGTGGTACAGAAAGTTCGATTCTTTTATGGAGCAC---ACTAGATTCTGTAGATCACAATACGGTAGTTGTGTTTACTTCATAAGGCTACATGATGAGAGT---TACATGTATCTACTTCTCTAT---GTGGACGACATGCT
>copEint31
ACGGCTTTTTTT---CATGGGGACCTCAAAGAAACAGTCTATATGGCTCAACCA---CCTGAGTTTGCCGATCCCGATTTTCCT---------CACCATGTGTGTCATCTCAAGAAAGCTTTA---TATGGTCTCAAACAAGCTCCTCGTGCTTGGTTTCATCATCTTCGCAACTTTCTCACTTCA---TTTGGGTTTCAG---GCATCTCGTTCTGATCCTTCTCTCTTCTTTAAACATTCT---AACACTGATGCTATTTATCTTCTTGTCTAC---GTCGATGACATGTT
>copEint5
ACGGCCTTTTTT---CACGGTGATTTACCTGAACGGGTCTTCATGACACAACCA---CAAGGATTTGTTGATGCTAGCAAGCCC---------GACCATGTTTGCCTTCTTCACAAGTCGCTG---TATGGTTTGCGGCAAGTTCCTCGTGCCTGGTTTGACAAGTTAAGTTCAACCCTGGCAAAT---TTCGGATTCACA---CCATCCAAATATGATCCTTCCCTCTTTCTAGCGCATAAT---CAGGGGCATACTCTACTACTTCTGGTTTAT---GTCGACGACATGTT
>copEint4
ACTGCTTTTCTT---CCTGGGGAATTGGAAGAACAGGTTTACATGAACCAACCT---CCTGGATTTGTCGATTCTTCTTATCCA---------GATCATGTTTGCTTGCTAAAAAAATCTTTG---TATGGCCTCAAGCAAGCCCCAAGAGCTCGGTTTCAAAAGCTCACTTCTGCTCTTGTTCAC---ATTGGGTTCAAA---TCATCCTCATATGATCCCTCCTTGTTTGTGCTGAAACAA---AGCAATCATGTAATCTTCATTCTGGTATAC---GTAGATGACATGCT
>copEint24
ACTGCATTTCTT---CATGGTGATCTTCAAGAAATCGTGTATATGCAA-CA------CCCGGATTCATTGATGCTTCATGTCCA---------AATCATGTGTGTCTTTTAACAAAAGCTCTT---TATGGTCTAAAGCAGTCTCCACGGGCATGGTTTCAGACTTTAAGTGCTGCTCTCTTGGCT---TATGGGTTTGTT---GCTTCTCGGTATGACCCCTCTCTCTTTGTCTATCAAGTT---CAGAATCGGTTTTTAGTGTTACTTGTGTAC---GTCGATGATATGCT
>copEint2
ACGGCCTTTTTC---CATGGGGACCTACAAGAAACAGTCTATATGGCTCAACCA---CTTGGGTTTGCCGATCCTGATTTTCCT---------TACCACGTGTGTCATCTCAAGAAGGCTCTC---CATGGTCTTAAACAAGCTCCTCGTGCTTGGTTTCATCGCCTTCGTTACTTTCTCACTTCA---TTTGGGTTTCAG---ACATCTCGTTCTGATCCTTCTCTCTTCTTTCAACATTCT---AACACTGATGCTATTTATCTTCTTGTCTAC---GTAGATGACATGTT
>copEint26
ACAGCTTTTTTT---CATGGCGACATTGGTGAAACCATCTATATGAAGCAACCA---GAAAATTTTGTATCT---AAAGATTCT------GAATCTATAGTGTGTTGACTTAAGAAATTCATT---TATGCTCTCAAGCACGCATCTCAACAATGGTATTATAAATTTCATAACTTTATTAGTTCT---CATGATTTTGAATCTAATTTAGTTAATGAATGCATATAC---CTAAGGTTCTGTGAGAGTAAG---TTCATATTTCTGATTTTATAC---GTTGATGACATGTT
>copEmac1
ACGGCCTTCTTT---CATGGAAATTTAGAAGAAGAGATTTACATGGAGCTTCCT---CCTGGATGTGAAAACTTGGGTTCAAAG---------GATGTTGTGTGTAAACTGAGAAAGGTGTTA---TATGGACTGAAACAATCTCCACGTGCGTGGTTTGGTCGTTTCTGCTTAGCCATGAAGAGT---TATGGATTTAACCAGAGTGACTCGGATCATACTCTATTTTTTAAAAGGCAGCAAGAA------AAGTTAACTCTTCTAATTATATAC---GTCGATGATATGCT
>copEmac3
ACGGCCTTTTTT---CATGGAGATCTCGAGGAACAGGTATACATGAAACAACCT---GAAGGATTCTCCTCT---AAAGAAAGT------GAGCATTTAGTGTGCAAGTTAAAGAAATCCATA---TATGGTTTGAAACAAGCTTCCCGCCAATGGTACTTGAAGTTCCATGAGGTTATTTCTACA---TTTGGTTTTGTAGAAAATATCATGGATCAATGTATATAT---CAAAAGGTCAGTGGGAGTAAA---GTTTGTTTTCTAGTTTTATAT---GTAGACGACATGCT
>copEmac4
ACCGCTTTTTTT---CATGGAAATTTGGAGGAAGAAATATACATGAATCAATCA---CCCGGCTTTACAATTGAGGGGGAGTCA---------AATAAGGTGTGTAGGTTGAGAAGATCATTA---TATGATCTCAAGCAATCTCTGCGTGCTTGGTTTGAACGACTGAGTCATACAATGCTTGAT---TTAGGATACACACAAACACATTCAGATCATACGATGTTCGTA---------AGAAAGGGTGAAAAGGTGTGTATTCTAATTGTGTAC---GTAGATGACATGCT
>copEmac5
ACTGCATTTTTA---CATGGTGATCTAGCTGAAACTGTTTATATGGAACAGCCC---CCTGGTTTTGTTGATCAAAATTGTCCT---------CATCATGTGTGTAAACTGAATAAAGCTATC---TATGGATTGAAGCAAGCTCCTAGATCTTGGTTTTCTAGGTTGAAAGCTTTTCTACAGACT---CACAAGTTTGTT---TCCTCTAAAGCTGACACTTCTCTCTTTATTTTCCAGTCA---GCTACAGTCCTTCTCTATGTTCTTATTTAC---GTGGACGATATGCT
>copEmac6
ACTGCTTTCTTT---CATGGTGACTTAGATGAGGAAATATACATGTCTCAACCG---GAAGGTTTTGTTGAT---GAATCAAAT------CTCAATCTGGTGTGTAGATTGAAGAAGGGATTG---TATGGTTTGAAACAGGTATCTCGGCAATGGTATAGGAAATTCGATGTTTTCATGCGAGAT---GAAGTCTACAATAGAAGTGATTATGATCATTGTGTCTACATGAAAGGCAATGTAAGTGGAACCTCTGCTTTGTTGTTG---CTTTAT---GTGGATGATATGCT
>copEmac7
ACTGCTTTCCTT---CATGGAGTCATATAGGAGGAGGTGTATATGATGCTACCA---CCGGGACATAAACATGAA-AAATTTTC---------AATTTGGTTTGCAAACTAAATAAAGCAATA---TATG-TCTCAAACAATCGCCTCGAGCATGATATGAAAAATTCTCTTTTTTTCTTTTACTT---TGTAATTTTAATATGAGTAGTGCCGACCATACTTTATTTATAAAATATGAGAATGGTAAT------ACAACCGTAGTGCTTGTATAT---GTTGACGACATGTT
>copEmac8
ACTGCGTTTCTT---CACGGCACCCTTGAGGAAGAGGTATACATGTCATTGTTA---GCATGCATATGA---AGG--TAATCCG---------AATTTAGTGTGTAAATTGAACAAGACCATT---TATGGTTTAAAGCAATCACCACGAGCATGGTATGGAAAACTTAGCTGTTATCTCTTATCT---TGTAATTTTAAGGTAAGCAATGCCAATTACTCACTATTTACCAAACATGAAAATGGTAAT------ACCACCATTGTACTTGTGTAC---GTCGATGACATGCT
>copEmac10
ACGGCCTTTTTC---CATGGAGACATCTCGGAAACCATTTACATGGAGCAACCT---CCAGGCTTCTCCAACCCAAGTTTGCCT---------TCTCATGTGTGTAAACTTAAGAAAATCCTT---TATGGGTTGAAACAGGCGCCTAGAGCTTGGTTTTCTAAGCTCAAAGGTTTTCTTCTTGCT---CAAGGCTTCAAA---TCATCACAAGCTGACCATTCTCTCTTTTTTAAGGTCAAT---TCTCACTCAACTACATATATTTTGGTGTAC---GTAGATGACATGTT
>copEmac11
ACCGCATTTTTT---CACGGGTATATCCAGAAGGAAGTGTATGTATCTCAACCA---GATGGTTTTCAACATCCCACCTTAACC---------AATCATGTATACAAACTTCATAGAGCTTTG---TATGGACTTAAACAAGCAACCAGAGCGTGGTATGGAAGACTAAGCACCTTATTGATTGAG---GATGGATTCAAG---AGAGGTGTCAAAGATATTACTCTCTTCATAAAGAAAAAT---GAAAACACAATTCTTCTAGTTCAAATCTAC---GTCGACGACATGTT
>copEmac12
ACTGCGTTCTTT---CACGGAGAATTAGAAGAGGAGATATATATGGAATAACCA---CCAGGATTTACACTTAAGGGTGAGCCT---------CACAAGGTGTGTCGATTGAAGAAATCTTTG---TATGGTCTTAAACAATCTCCTTGAGCGTGGTTTGATAGATTGAGCAAGACAATTTGTCAT---CTTGGATATACCCAAGCACAATCTGACCATACAATGTTTATA---------AAGAGAGGTGCAAAAATATGCATCTTAATTGTGTAC---GTAGACGACATGTT
>copEmac13
ACAGCGTTCCTT---CACGGTGATTTAAAGGAAGAGGTATATATGGAGATTCCA---CCCGGCTTTGAAAATGAGCAGGTGGAG---------GGTAAGGTGTGCCGTCTGAAACGATCCCTG---TATGGATTGAAGCAATCACCTCGAGTCAGGTTTGACAGGTTCTCCACAACAATGAAGAAG---TTAGGCTACAAACAAAGTAATGTTGATCACACAATGTTCATT------CGAAAACATGATGATAAGATTTGTATTTTGGTTTTT-AC---GTTGACGACATGCT
>copEmac15
ACTGCGTTTTTG---CATGGTGATTTAGAAGAGCAAATTTATATGAAGCAACCA---GAGGATTTTGAAGTT---ATGGAAAAG------AAGGACCATGTGTGTCTGTTGAAGAAGTATCTT---TATGACCTCAAGCAATCACCTCGCCAATGGTACAAGAAGTTTGACTCGTTTATGGTAAGT---CTAAATTTCTCCCGTTTCAATTATGATAGTTGTGTTTATTTCAAGAAGTTGGATGGTATTGAT---TTTATCTATTTGTTGCCCTAC---GTCGATGACATGCT
>copEmac16
ACTGCTTTCCTT---CATGGAGATCTCGAGGAACAGGTATACATGAAACAACCT---GAAGGATTCTCCTCT---AAAGATAGT------GAGCATTTAGTGTGCAAGTTAAAGAAATCCATA---TATGATTTGAAACAAGCTTCTCGCCAATGGTACTTGAAGTTTCATGAGGTTATTTCTACA---TTTGGCTTTGTAGAGAATGTCATGGATCAATGTATATAT---CAAAAGATCAGTGGGAGTAAA---GTTTGTTTTCTAGTTTTATAT---GTCGACGATATGTT
>copEmac17
ACCGCTTTTTTT---CACGGAGATTTACTGGAG---GTGTACATGGAAATTCCA---CCAGGATTAGCACTAGTC-AAACCGTG---------GGTAAGGTGTGCAAGCTCAAAAAATCACTC---TACGGGCTAAAACAATCTCCTAGAGCTCGGTTTGACAGGTTTAGAAGAGCTATGATAGAT---ATAGGATACCAGCAAACTAATGCAGATCATACAGTGTTCTTT------AAAAGGAATAGAGACCACATTACTGTGTTGGCAGTGTAC---GTGGATGATATGTT
>copEmac18
ACTGCTTTTTTC---CATGGTGATTTGGAGGAGGAGCTCTATATGGAGCAACCG---GAGGGCTTTGTGAAG---AAGGGGCAA------GAGCACTTGGTGTGTAAGTTGAGGAGGAGCCTT---TATGGCTTGAAGCAAGCGCCAAGAAATTGGTATAAAATGTTTGAATCTTTTATGTGTGAC---AACAAATTTGTGAAAACTAACTCCGATAATTGTGTTTTTGTGAAAAGGTACTCT---AGTGGTGATTTTATTATTCTCTTGCTTTAT---GTAGACGATATGCT
>copEmac20
ACTGCGTTTCTG---CATGGGGTTCTTGATGAGGACATGTACATGGTACAGCCC---GACGGTTTTGCCGAT---CCAAGACAA------GCTGAGAAGGTGTGCAAGCTTAAGAAGTCCATT---TATGGACTTAAGCAAGCATCTCGGAGTTGGAACATAAGGTTTGATGATGAGATCAAGAAA---TTGGACTTCGTTAGAAATCCAAAAGAACCTTGTGTTTAC---AAGAAATTGAGTGGGAGCACT---ATTGTATTTCTAGTGTTGTAC---GTTGACGACATGCT
>copEmac21
ACCGCTTTCCTC---CACGGGTACATCCATGAAGAAGTGTATGTATCTCAACCT---GATGGATTTCAACATCCCACCTTAACC---------AATCATGTATACAAACTTCATAGAGCATTG---TATGGTCTTAAGCAAGCACCCAGAGTGTGGTATGGAAAACTGAGCACTTTCTCAATTGAG---AACAGA-TCAAA---AGAGGTGTCAAGGACACTACTCTCTTCATAAAGGAAAAT---GAAAATGCAATTCTTCTGGTTCAAATCTAC---GTGGACGACATGTT
>copEmac22
ACGGCGTTTTTT---CATGGTGATTTGGAGGAAGAGATCTATATGGTGCAACCA---GAAGGTTTTGAAGTA---AAAGGAAAA------GAGAACTTGGTTTGCAAATTGAAGAAGAGTCTG---TATGGTTTGAAACATGCTCCAAGACAGTGGTACAAGAAGTTCGACTCTTTCATGACGAGT---CATGGGTACCAGAGGACCAAGGCAGATCCATGTGTTTACTTCAAAAGTTTTTCAAATGGAAAA---TTTCTAATTCTTTTGCTTTAC---GTAGACGATATGCT
>copEmac24
ACTGCGTTTCTT---CATGGGTATATCTAGGAGGAGGTGTATGTATCTTAACCA---GATGGATTTCAACATCCCACATTAACC---------AACCATGTATACAAACTTCAT---------------------------------AGAGCATGGTATGGAGGATTGAGCACCTTCTTGATTGAG---AATGGATTTAAG---AGAGGTGTCAAAGATACTACTCTCTTCGTAAAAGAAAAT---GAAAATGCAATTGTTCTAGCTCAAATCTAC---GTGGATGACATG--
>copEmac25
ACCGCGTTTTTG---CATGGAGAATTACAGGAAGAGATATATATGGTACAGCCT---GTTGGGTTTGTAGTT---AAAGGGAAG------GAGCACAAGGTGTGCAAACTTCGCCGTTCCATA---TATGGTCTTAAGCAGGCATCACGACAATGGTACCTCAAATTTCATCAGGCCATTATATCT---AATGGGTTTCAGATGATTGAGGAAGACCATTGCGTGTAC---ATAAAAAGGTCTAAGAATAAT---TTTATTGTCATAACTCTTTAT---GTGGATGACATGCT
>copEmac26
ACTGCTTTTTTT---CATGGAGAATTACAGGAAGAGATATATATGGTACAGCCT---GTTGGGTTTGTAGTT---AAAGGGAAG------GAGCACAAGGTGTGCAAACTTCTCCGTTCCATA---TATGGTCTTAAGCAGGCATCACGACAATGGTACCTCAAATTTCATCAGGCCATTTTATCT---AATGGGTTTCAGATGATTGAGGAAGACCATTGCGTGTAC---ATAAAAAGGTCCAAGAATAAT---TTTATTGTCATAACTCTTTAC---GTGGACGACATGCT
>copEmac27
ACGGCGTTTTTG---CACGGAGATATGAAAGAAGAAATCTACATGAAACTATCA---CTCGAATATAAGTGCTTGGGTTCAACT---------AACAAGGTGTACAAGCTTGATAGATCATTG---TATGGAGTAAAGCAGTCACCTAGAGCTTGGTTTGGATGTTTTTGTAGTAAGATGAAAAAC---TA-GCAGTATCACAAAGTGACTCAGATCACACATAAAACTCGGGAAAGGTAAGC-TT------------ACTGTGTTAATCATTTAC---GTAGATGACATGCT
>copEmac28
ACGGCGTTTCTT---CATGGTGACCTAAAGGAAGAGGTATATATGGAGATTTCG---CCAGGCTTTGAAAATGAACAGTTAAAG---------GGCAAAGTGTGCTGATTAAAGCGCTCCTTA---TATGGGTTGAAGCAGTCACCACGAGGCTGGTTTCAGAGGTTTACCACAACAGTGAAGAGA---TTAGGCTATCAACAAAGTAATGTTGATCATACTATGTTTATC------CGGAGGAAAGGAGATAAGATTTGTATCTTACTGGTGTAT---GTTGATGACATGTT
>copEmac31
ACGGCGTTCTTC----ATGGTGATTTGGAGGAAGAGATCTATATGGTGCAACCA---GAAGGTTTTGAAGTA--AAAAGGAAAA------GAGAACTTGGTTTGTAAATTGAAGAAGCGTCTG---TACGGTTTGAAACAGGCTTCAAGACAGTGGTACAAGAAGTTCGACTCTTTCATGACGAGT---CATGGGTACCAGAGGACCAAGGCAGATCCATGTGTTTACTTCAAAAGTTTTTCAAATGGAAAA---TTTCTAATCCTTTTGCTTTAT---GTAGACGACATGCT
>copEmac32
ACGGCATTCTTG---CATGGTGACTTAGATGAGGAAATATACATGTGTCAACTA---GAATGTTTTGTTGAT---GAATGAAAT------TCCAAGTGGGTCTGTAGTTTGAAGAATGGATTG---TATGATTTGAAACAGGCCTCTCGGCAATGGTATAGGAAATTTGATGTTTTCATGCGAGAT---GAAGGCTACAAGAGAAGTGATTATGATCATTGTGTCTACATGAAATGCAATGTAAGTGGAACCTTTACTT-GTTCTTG---CTTTAT---GTTGATGACATGCT
>copEmam24
ACGGCTTTTTTT---CATGGGGATCTTTCCGAAGAAGTGTACATGCATATGCCA---CCCGGTCTTGATCGAAAG------------GGGAAGAACATGGTGTGTAGGCTGCGCAAATCCTTA---TATGGATTGAAACAAGCTTCACGAAACTGGTTTGAGAAATTCTCTACATCTTTAAAATCT---GCAGGTTATACACAATCTCTTGCAGACTATTCCCTTTTTACAAGGCGCACTAAAGCTAGT------TTTGTGGCTCTTCTCGTGTAT---GTAGACGACATGCT
>copEmam22
ACTGCTTTTTTG---CATGGTGACATTGATGAAACGATCTATATGAAGCAACCA---GAAAACTTTGTGACC---GGAGATCCA------AAGTCTATGGTATGCCGACTAAAGAAATCCATC---TATGGACTCAAACAAGCATCTAGACAATGGTATTTGAAATTTCACAACATTATTAGCTCT---GAAGGTTTCAAGTCTAATTTGGTTGATGAATGTATATAC---CTTAAGTTCTGTGGGAGTAAA---TTCATTTTCTTGGTACTATAT---GTAGACGACATGCT
>copEmam19
ACGGCTTTTTTT---CATGGAGTCATAGAGGAGGAGGTTTATGTACATCAACCA---ATGGGCTTTGTTAACCCAACATTTCCC---------AACCATGTCTATAAACTTGATAAAGCCTTA---TACGAGTTAAAACAAGCTCCTAGGGCATGGTATGGTAGACTTATTTCCTTTCTAATTGAG---AATGGGTTCACA---AGAGGAATAAATGACACAACTCTCTTTACCAAGAAAAGA---GACAATGATCTACTATTGGTCCAAATATAT---GTGGACGACATGCT
>copEmam18
ACGGCATTCTTT---CATGGAGATCTAAATGAGGGGGTGTACATGGAGATGCCT---CCTGACTTTGTTAATGAGAAGGTGGCA---------AGCAAAGTTTGTCGGTTAAAATGCTCTTTG---TATGGTTTGAAGCAATCACCTCGAGCCTGCTTTGATAGGTTCTCGAAAGCGATGATCAAA---GAGGGTTACAAACAGAGTAATGCTGATCACACAATGTTCATT------AGAAGG------AGAGTTATGCGTGCTC--ATAGTGTAT---GTGGATGACATGCT
>copEmam4
ACGGCATTTTTT---CATGGAGACTTGATAGAGGAGGTATATATGGAAGTACCA---CCGGAATTTGGGATGAACCAAACGGTG---------GGAAAAGTGTGTAAACTCAGAAAATCGCTT---TATGGGCTAAAGCAGTCTCATAGAGCCTGGTTTGACAAGTTTAGGAAGGTTATGATACGT---ATGGGGTATCAACAGGCCAATGTAGATCATACGATTTTTTTA------CAGTCATAATGGAGACTATATCACCATGATTGAGTTTAT---GTTGATGACATGCT
>copEmam10
ACTGCTTTTTTC---CATGGAGAATTAGAGGAGAAAATATACATGGAGATGCCT---CCTGGCTATCAACCACCGAATACAACA---------GGGAAAGTATGTAAACTAAAGAAGGCTTTG---TATAGGTTGAAACATTCACCAAGAGCATGGTTTGGGCGATTCAGCCAAGCAATGAAAAGG---TATGAATATACCAGAGTGACTCAGATCACACAATGTTCTACAAGAAAAGGTTTGAAA------AGATTTCTGTCCTT-ATAATTTAC---GTCGACGATATGTT
>copEmam26
ACAGCTTTTCTG---CATGGTGACATTGATGAAACGATCTATATGAAGCAACCA---GAAAACTTTGTGACC---GGAGATCCA------AAGTCTATGGTATGCCGACTAAAGAAATCCATC---TATGGACTCAAACAAGCATCTAGACAATGGTATTTAAAATTTCACAACATTATTAGCTCT---GAAGGTTTCAAGTCTAATTCGGTTGATGAATGTATATAC---CTTAAGTTCTGTGGGAGTAAA---TTCATTTTCTTGGTACTATAT---GTGGATGACATGCT
>copEova1
ACTGCGTTTCTG---CATGGAAGGATGGATGAGGAAGTCTATATGAAACAACCT---CCAGGTTTTGAAGAA---TCTAAAGAT------AGCAAGAAGGTATGCAAGCTTCAAAGAGCCATT---TATGGCTTGAAGCAAGCATCAAGGAGTTGGAACAAGCGCTTTGATGAAGAGGTTAAACGC---CTCGAATTCATTCAAAGTAAGGAAGAACCTTGTGTATAC---AAGAAGGTCAGTGGGAGCATG---GTAGCGTTTCTTTTTCTATAT---GTCGATGACATGCT
>copEova3
ACTGCGTTTTTA---CATGGTGACTTAGATGAAGAAATATACATGACACAACCG---GAAGGTTTTGTTAAT---GAATCGAAT------CACAATCTGGTGTGTAGATTGAAGAAGGGATTG---TATGGTTTGAAACAAGCCTCTCGGCAATGGTATAGGAAATTTGATATTTTCATGTGAGAT---GAAGGCTACAAGATAAGTGATTATGATCATTGTGTCTACATGAAAGGTAATGTAAGTGAAATCTTTATTTTGTTGTTG---CTTTAT---GTGGACGACATGCT
>copEova17
ACGGCTTTCTTT---CATGGTGACTTAGATGAAGAAATATACATGACACAACCG---GAAGGTTTTGTTAAT---GAATCGAAT------CACAATCTGGTGTGTAGATTGAAGAAGGGATTG---TATGGTTTGAAACAAGCCTCTCGGCAATGGTATAGGAAATTTGATATTTTCATGTGAGAT---GAAGGCTACAAGATAAGTGATTATGATCATTGTGTCTACATGAAAGGTAATGTAAGTGAAATCTTTATTTTGTTGTTG---CTTTAT---GTTGACGACATGCT
>copEova19
ACTGCTTTTTTT---CATGGAGAATTAGAGGAAGAGATATATATGGTACAACCT---GTTAGGTTTGTAGTT---AAAGGGAAG------GAGCACAAGGTGTGCAAACTTCACCGTTCCATA---TATGGTCTTAAGCAGGCATCACGACAATGGTACCTCAAATTTCATCAGGCCATTATATCT---AATGGGTTTCAGATGATTGAGGAAGACCATTGCGTGTAC---ATAAAAAGGTCTAAGAATAAT---TTTATTGTCATAACTCTTTAT---GTAGACGACATGCT
>copEova20
ACCGCTTTTTTT---CATGGTAATTTGGAAGAGGATGTGTACATGACACAACCT---GAATGTTTTGTGGAT---CCAAAGAAT------GCTAACAAGGTATGCAAACTTCAAAGGTCTATA---TATGGATTGAAGCAAGCATCAAGGAGTTGGAACAAACGCTTTGATGATGAAGTCAAGAAG---TTGAACTTCATTCAAAGTGAAAAGGAACCTTGTGTTTAC---AAAAGGATCAGTGGGAGCTTG---ATAGTGTTTCTTGTTCTGTAC---GTAGATGACATGTT
>copEova21
ACTGCTTTTCTG---CACGGTGATTTGGAAGAGCAAATTTATATGAAGCAACCA---GAGGGTTTTGCAGTT---GTTGGAAAG------GAGGACCATGTATGCTTGTTGAAGAAGTCCTTG---TATGGCCTTAAGCAATCACCTCGACAGTGGTACAAGAAGTTTGACTCCTTTATGGTTAGC---CTGAATTTCTCTCGTTCCAACTATGATAGTTGTGTTTACTTCAAGAAGTTGGAAGGTGGTGAT---TTTATCTACTTGTTGCTCTAC---GTAGATGACATGCT
>copEova22
ACGGCCTTTTTG---CACGGTGATCTTCAAGAAAAAGTGTTTATGCGGCAGCCA---CCTGGCTTTCAGGATAACAATAATCTT---------GATCATGTTTGCCTTCTCAAGAAATCACTC---TATGGACTTAAACAAGCTGCAAGAGCATGATTTCAGAAATTGAGTTCAACATTGATTGAG---TTTGGTTTGAAA---TCTTCCTCCTATGATCCCTCCTTGTTTGTATCAAACTCA---GATGGTCACACAATAATACTCCTAGTGTAT---GTGGACGACATGTT
>copEova13
ACGGCGTTTCTG---CATGGTGATTTGCATGAAGAGGTTTATATGAGGTTACCA---CCAGGATTCGCTTTC---AAATACCCC---------GGCAAGGTATGTAGACTTCACAAATCTCTT---TATGGATTGCGACAAGCTCCACGAATGTGGTTCTCAAAATTAACCAAGGCACTGAAATCC---TATGTTTTTGCTCAGTCATATGCTGACTATTCATAGTTTACATTTAAGAAGCAGGGTATA------TTTCTTGTTATTTTAGTGTAT---GTAGACGACATGTT
>copEova10
ACGGCGTTCTTT---CACGGAAATTTGGAGGAAGAAATTTACATGGATATTCCA---CCAGGCTACCAATGTTCTGAACAG------------GAAAAGTGTGTAAGTTAG-AAAGGTCATTA---TACGGTTTGAAGCAATCTCGA-GAGCTTGGTTTGGATGATTCTGTGGCGTCATGAAGAAT---TATGGATTCACTTAGATA-ACTCTGACCACACTATGTTTTACAAAAGAAATCAAGGT------AAAATTGTTGTGTTAATCATATAT---GTAGACGACATGCT
>copEova9
ACTGCTTTTCTA---CATGGGTATATCCAGGAGGAAGTGTATGTATCTCAACCA---GATGGTTTTCAACATCCCACCTTAACC---------AATCATGTATACAAACTTCATAGAGCTTTG---TATGGACTTAAACAAGCACCCAGAGCATGGTATGGAAGACTAAGCACCTTTTTGATTGAG---AATGGATTCAAG---AGAGGTGTCAAAGATACTACTCTCTTCATAAAGGAAAAT---GAAAATGCAATTCTTCTAGTTCAAATCTAT---GTGGACGACATGCT
>copEova24
ACGGCATTTTTG---CATGGAGAATTAGAGGAGGAAATCTATATGGAGATGCCT---CATGGCTATCAAACACCTAGTACAGCA---------GGAAAGGTATGCAAATTAAGGAAAGCTTTG---TACGGATTGAAGCAGTCACCACGAGCTTGGTTTGGACGATTTAGCCAAGCAATGAAAAGG---TATGGATATAATCAAAGTGACTCGGATCATACGATGTTTTACAAGAAAAGGTCTGAC------AAAATTTGTATTCTCATAATTTAC---GTAGACGACATGCT
>copEova23
ACTGCGTTTTTT---CATGGGTCGTTGGTGGAAGAAGTATACATGGAACAGCCA---CCTGGTTTTGTACTAAAGGGGGAGCCA---------CATAAAGTATGTAGATTGAAAAATGCATTA---TATGGCCTTAAACAATCCCCACGTGCATGGTTTGAGAGATTGAGTCGTACTATGCTTGAT---TTGGGGTATATACAAACTCATTCAGATCACACGGTCTTTGTG---------AAAAGAGGTGAGAAAGTGTGTATCTTGGTTGTGTAG--CGTGGACGACATGCT
>copEova15
ACGGCGTTTCTG---CATGGAGATTTGCATGAAGAGTTGTATATGCGATTGTCA---CCAAGTTTCGGCTCT---TCTCAACCT---------GGAAAGGTATGTCGACTCCGAAAATCACTT---TATAGATTGAGGCAAGCTCCTCGCATGTGGTTTTCAAAGCTAGCAACAGCACTTGATAAG---TATGAATTTGTTCAATCCAAAGCTGATTATTCTCTCTTCACATATACCATGGGGAATAAT------TTTCTGACAGTTTTAGTCTAG--CGTAGATGACATGCT
>copEova26
ACTGCTTTCTTG---CATGGTGACTTGAAAGAAGACATATGTATGGACATGCCA---CCTGGATACAAAACTCGAGAGTCAAAA---------CTTAAAGTTTGCAAACTCAAGAAGTCATTA---TACGGACTGAAACAGTCACCAAGAGCATGGTTTGGAAAGTTTTGTATGGCAATGAAAAGC---TATGGCTATCAACAGGGAGACTCAGATCATACAATGTTCTTCAAAAGGTCGAAAGGT------AAAATTGCAATTTTAATAATCTAC---GTCGACGACATGCT
>copEova2
ACTGCGTTTTTT---CATGGTGACTTGAAAGAAGACATATATATGGACATGCCA---CCTGGATACAAAACTCGAGAGTCAAAA---------CTTAAAGTTTGCAAACTCAAGAAGTCATTA---TACGGACTGAAACAGTCACCAAGAGCATGGTTTGGAAAGTTTTGTATAGCAATGAAAAGC---TATGGCTATCAACAGGGAGACTCAGATCATACAATGTTCTTCAAAAGGTCGAAAGGT------AAAATTGCAATTTTAATAATCTAT---GTC-----------
>copEova16
ACCGCGTTTTTA---CATGGTGACTTGAAAGAAGACATATATATGGACATGCCA---CCTGGATACAAAACTCGAGAGTCAAAA---------CTTAAAGTTTGCAAACTCAAGAAGTCATTA---TACGGACTGAAACAGTCACCAAGAGCATGGTTTGGAAAGTTTTGTATAGCAATGAAAAGC---TATGGCTATCAACAGGGAGACTCAGATCATACAATGTTCTTCAAAAGGTCGAAAGGT------AAAATTGCAATTTTAATAATCTAT---GTCGACGATATGTT
>copEpal20
ACCGCGTTTCTC---CATGGAGATTTGCTAGAGG---TGTACATGAAAATTCCA---CCAGGCTTTGGCACGAGTCAAATGGTG---------GGTAAGGTGTGCAAGCTCAAGAAGTCACTT---TATGGGCTAAAACAATCTCCTAGAGCCTGGTTTGACAGGTTTAGGAGAGCTATGATAGAC---ATAGGATATCAGCAGACTAATGCAGATCATACAATATTTTTT--T---AAAAGGAACGGAGACCACATTACGGTGTTAGTAGTGTAC---GTGGACGATATGCT
>copEpal2
ACTGCTTTCCTT---CATGGAGATCTGCTTGAGGAGGTGTACATGAAAATTCCA---CCAGGATTTGGAACGAGTCAAACAGTG---------GGTAAGGTGTGCAAGCTCAAAAAGTCACTT---TATGGGCTGAAACAATCTCCTAGAGCCTGGTTTGACAGATTTAGAAGAGCTATGATAGAC---ATAGGATATCAGCAAATCAATGCAGATCACACAGTGTTCTTT------AAAAGAAATAGAGACCACATAACTGTGTTGGCAGTGTAT---GTAGATGACATGTT
>copEpal26
ACGGCTTTTCTT---CATGGAGAATTACAGGAAGAGATATATATGGTACAGCCT---GTTGGGTTTGTAGTT---AAAGGGAAG------GAGCACAAGGTGTGCAAACTTCGCCGTTCCATA---TATGGTCTTAAGCAGGCATCACGACAATGGTACCTCAAATTTCATCAGGCCATTATATCT---AATGGGTTTCAGATGATTGAGGAAGACCATTGCGTGTAC---ATAAAAAGGTCTAAGAATAAT---TTTATTGTCATAACTCTTTAT---GTAGACGACATGTT
>copEpal23
ACTGCCTTCTTC---CATGGAGAATTAGAGGAAGAGATATATATGGTACATCCT---GTTGGGTTTGTAGTT---AAAGAGAAG------GAGCGCAAGGTGTGCAAACTTCGCTGTTCCATA---TATGGTCTTAAGCAGGCATCACGACAATGGTACCTCAAATTCCATCAGGCCATTATATCT---AATAGGTTTCAGATGATTGAGGAAGACCATTGCGTGTAC---ATAAAAAGGTCTAAGAATAAT---TTTATTTTCATAACTCTTTAT---GTGGACGATATGTT
>copEpal38
ACTGCTTTCTTT---CATGGAGAATTACAGGAAGAGATATATATGGTACAGCCT---GTTGGGTTTGTAGTT---AAAGGGAAG------GAGCACAAGGTGTGCAAACTTCGCCGTTCCATA---TATGGTCTTAAGCAGGCATCACGACAATGGTACCTCAAATTTCATCAGGCCATTATATCT---AATGGGTTTCAGATGATTGAGGAAGACCATTGCGTGTAC---ATAAAAAGGTCCAAGAATAAT---TTTATTGTCATAACTCTTTAT---GTGGACGACATGTT
>copEpal3
ACGGCGTTTTTA---CACGGAGAGTTAGAAGAGGAAATATACATGGAGATGCCT---CCTGGCTATCAAACACCGAATACAATA---------GGAAAACTGTGGAAGTTGAAAAAGGCATTA---TATGAATTGAAACAGTCACCACGAGCTTGGTTTGGGAGATTCAGCCAAGCAATGAAAAGG---TATAGATATACACAAAGTGACTCAGATCACACAATATTCTACAAGAGAAGGTTTGAC------AAAATTTCTGTCCTCATAATCTAT---GTCGACGATATGTT
>copEpal4
ACAGCTTTTTTT---CACGGCGATTTAAAGGAAGAGCTATATATGGAGATTTCG---CCAGGCTTTGAAAAT---GAACAGTTA------AAGGGCAAAGTGTGCAAACTTCTCCGTTCCATA---TATGGTCTTAAGCAGGCATCACGACAATGGTACCTCAAATTTCATCAGGCCATTTTATCT---AATGGGTTTCAGATGATTGAGGAAGACCATTGCGTGTAC---ATAAAAATGTCCAAGAATAAT---TTTATTGTCATAACTCTTTAT---GTAGATGATATGCT
>copEpal6
ACGGCTTTTTTG---CATGGTGTACTCGAAGAAGAGGTGTACATTGAACAGACC---CTCGGGTACATGGTC---CCAAAGAAG------GAGCATAAAGTGTTATGATTGAGTAAAGCATTG---TATGGACTCAAACAAGCCCCGAGAGCATGAAACACGAGGATAGATAGCTACTTCAAATAA---CACGATTTCAAACGGTGTTCTTATGAGTATGCGATCTACGTGAAGTCCAAGAAGGATGGAATT------CTTGTTGTTGCACTATAT---GTTGACGACATGCT
>copEpal1
ACCGCTTTTTTT---CATGGTGATCTTAAAGAAGAAATTTACATGGATATTCCA---CCAGGTTATCATTGCTCTGAAACA------------GGAAAAGTTTGCAAGTTAGAGAGATCATTA---TATGGTCTAAAACAGTCTTCACGAGCGTGGTTTGGACGGTTCTGTGGCGCCATGAAAAAA---TATGGATTCATTCAGAGCAATGCTGACCACACTTTATTTTATAAACGAGATCACGGT------AAGATCGTTGTGTTAATCATATAT---GTGGACGATATGTT
>copEpal31
ACGGCTTTCTTT---CATGGAGATCTTAAAGAAGAAATTTACATGGATATTCCA---CCAGGTTATCATTGCTCTGAAACA------------GGAAAAGTTTGCAAGTTAGAGAGATCATTA---TATGGTCTAAAACAGTCTTCACGAGCGTGGTTTGGACGGTTCTGTGGCGCCATGAAAAAA---TATGGATTCATTCAGAGCAATGCTGACCACACTTTATTTTATAAACGAGATCACGGT------AAGATCGTTGTGTTAATCATATAT---GTGGATGATATGCT
>copEpal24
-------TCTTT---CATGGTGATCTTAAAGAAGAAATTTACATGGATATTCCA---CCAGGTTATCATTGCTCTGAAACA------------GGAAAAATATGCAAGTTAGAAAGATCATTA---TATGGTCTAAAACAGTCTCCACGAGCGTGGTTTGGACGGTTCTGTGGAGCCATGAAAAAA---TATGAATTCACTCAGAGCAATGCTGACCACACTTTATTTTATAAACGAGATCACGGT------AAGATCGTTGTGTTAATCATATAT---GTGGACGACATGCT
>copEpal21
ACCGCGTTTTTT---CATGGAGACCTAAAGGAGGAGGTGTACATGGGGATGCCC---CCTGGCTTTGTTAATGAGAAGGTGGCA---------GGCAAAGTTTGCAGATTAAAACGCTCTTTG---TATGGTTTGAAGCAATCACCTCGAGCCTGGTTTGATAGGTTCTCGAAGGCAATGATCAAA---GAGGGTTACAGACAGAGTAATGCTGATCACACAATGTTCATT------AGAAGGAAGGAGAGGAAGCTATGCGTGCTCATAGTGTAT---GTCGATGACATGTT
>copEpal27
ACGGCTTTCTTT---CATGGTGATTTGCTTGAGACTGTTTACATGGAACAACCT---CCAGGATTTGTTGACCAAAATTACCCT---------CAACATGTTTGCAAATTGAATAAAGCTATT---TATGGTTTAAAACAGGCACCTAGATCATGGTTTTCTAAGTTAAAAACTTTCTTACATGCT---CATAAATTCGTT---TCATCCAAGGCTGACACCTCTTTGTTTATTTTCCAATCA---TCCTCAGTGCTTCTCTATGTCCTTATATAC---GTAGACGATATGCT
>copEpal7
ACTGCTTTCCTT---CATGGAGATCTAAAAAAGGAGGTATACATGGAAATGC-A---CCTGGCTTTATTAATGAGAAGGTGGCA---------GGCAAAGTTTGCCGGTAAAAGCGCTCTTTG---TATGGTTTGAAGCAATCACCTCGAGCCTGATTTGATAGGTTCTCGAAGGTGATGATCAAA---GAGGGCTATAGACAGAGTAATGCTGATGATACAATGTTCATT------AGAAGGAAGGAGAGGAAGCTATGTGTGCTTATAGTGTAT---GTAGACGACATGTT
>copEpal8
ACGGCTTTTCTT---CACGGTGATCTCAAAGAAAAGGTTTATATGCCCTAGCCT---CCAGGATTTCAGAACAAGAATAACCAT---------GATCATGTGTGCTTACTCAACAAATCTTTA---TATGGCTTAAAGTAGGCTCAAAGAGCTTGGTTTGATAAACTAAGCTCAACCTTAATTGTC---TTTGGCTTCAAA---TCCTCCTCATATGACCCTTCCCTCTTTGTTGCTACTCAT---AATGGTCATACTACTATGATTTTAGTCTAC---GTAGATGACATGCT
>copEpal10
ACGGCTTTTTTG---CATGGAGAGATGGATGAGGAAGTTTATATGACTCAGCCT---CCAGGATTTCAAGACAAGAATAACCCT---------CACCATGTGTGTTTGCTCAACAAATCACTA---TATGGCCTAAAGCAGGCTCCAAGAGCTTGGTTTGACAAACTAAGCTCAGCCTTGATTGCC---TTTGGTTTCAAA---CCTAGTTCATATGACCCTTCCCTCTTTGTTGCTACTCAT---GATGGTCATACTACTATGATTTTGATCTAC---GTAGACGACATGTT
>copEpal25
ACGGCGTTTTTT---CATGGGGACATCTCAGAAACCATTTATATGGAGCAGCCT---CCAGGCTTCCCTAATCCACAGCTTCCC---------TCTCATGTATGTAAAATCAAGAAATTTCTC---TATGGGTTGAAACAAGCACCAAGAGCTTGGTTTTCTAAGCTGAAAGGGTTTCTAATTTCT---CAAGGTTTCAAG---TCATCACAAGCTGACCATTCTTTGTTCTTCAAGGTTAGT---TCTACTTCTATCACCAACATACTTGCCTAT---GTTGACGACATGTT
>copEpal39
ACGGCGTTTTTC---CACGGGTCTCTGATGGAAGAAGTATATATGGACCAGCCT---CCTAGTTTCACACTTAAGAGGGAGCCA---------CATAAGGTATGCAGATTAAAAAAAGGCATT--GTATGGTCTTAAGCAATCTCCCCGTGCTTGGTTTGAGAGATTAAGTCAAGCTATGCTTGAC---TTGGGATACATACAAACTCATTCAGATCATACAATCTTTGTG---------AAGAAAGGAGAAAATGTATGTATTTTGATTGTATAC---GTAGACGACATGCT
>copEpal14
ACGGCTTTTTTT---CATGGAGATCTCGAGGAACAGGTATACATGAAACAACCT---GAAGGATTCTCCTCT---AAAGAAAGT------GAGCATTTAGTATGCAAGTTAAAGAAATCCATA---TATGGTTTGAAACAAGCTTCTCGCCAATGGTACTTGAAGTTCCATGAGGTTATTTCTACA---TTTGATTTTGTAGAAAATGTCATGGATCAATGTATATAT---CAAAAGGTCAGTGGGAGTAAA---GTTTGTTTTCTAGTTTTATAC---GTGGACGATATGCT
>copEpal15
ACGGCGTTTTTG---CATGGAGATCTTCAGGAAACAATTTATATGCAGCAGCCA---CCAGGGTTTGCAGATCCTCAGTTTCCA---------GATCATGGCTGCCTTCTTCACAAGGCATTA---TATGGTTTAAAACAGGCTTCACGAGCATGGTTCAACAAACTCAAATCCTTTCTTTTGCAA---CATAAATTCACT---TGTTCAAAATCTGACTCTTCTTTGTTCATTTTCAAAAGC---TCAGCTGGTATCATTTATTTACTAGTGTAT---GTCGATGACATGCT
>copEpal12
ACGGCCTTCTTT---CACGGTGATTTAAAGGAAGAGGCATATATGGAAATTTCA---CCTAGGTTTGAAAATGAGCAGTTAAAG---------GGAAAAGTGTGTCGTTTGAAACGGTCTTTG---TACGGGTTGAAACAGTCACCAAGAGCTTGGTTTGATAGGTTCTCTATGGCGGTGAAAAAG---CTAGATTATCAACAGAGTAATGCAGATCACACGATGTTCGTT------CGAAAAAGAGCAGAGAAAATCTGTATTCTAGTGGTGTAT---GTCGACGATATGTT
>copEpal22
ACTGCCTTCTTT---CACGGTGATTTAAAGGAAAAGGTATATATGGAGATTCCA---CCCGGCTTTGAAAATGATCAGGTGGAG---------GGTAAAGTGTGCAGTCTGAAACGCTCCTTG---TATGGATTGAAGCAATCACCTCGAGCCTGATTTGACAGGTTCTCCACGGCAATGAAAAAA---TTAGGCTACAAACAGAGTAATGCTGATCACACTATGTTCATT------CGAAATAAGGTGATAAGATAT-GTATTTTGGTTGTATAC---GTAGACGACATGCT
>copEpal28
ACCGCATTTCTT---CATGGTGATTTGGAGGAAGAGATCTATATGATGCAACCA---AAATGATTTGAAGTA---AAAGGAAAA------GAGAACATGGTTTGCAAATTGAAGAAGAGTCTG---TACGGTCTGAAACAGGCTCCAAGACAGTGGTACAAGAAATTCGACTCTTTCATGATGAGT---CATGGGTACCAGAGGACCAAGGCAGATCCATGCGTTTACTTCAAAAGATTCGCAAATGGAAAA---TGTCTAATCCTTTTGCTTTAT---GTTGATGACATGCT
>copEpal33
ACCGCCTTCTTT---CATGGTGTACTCGAAGAGGAGGTATATGTCGAGCAACCT---CCCGGGTACATGGTC---CCGAAGAAG------GAGCACAAAGTGCTAAGGTTGAGGAAAGCCCTG---TATGGACTCAAACAGGCCCCGAGAGCATGGAACACGAGGATAGATAGCTACTTCAAAGAG---CACGGTTTCAAACAATGTCCTTATGAGTATGCGATCTACGTGAAGTCCAAAAAGGATGAAATT------CTTGTCGTAGCACTATAC---GTGGATGATATGTT
>copEpal35
ACGGCGTTTTTT---CATGGAGAGCTTGAAGAGACAGTCTACATGGAACAACCA---ACTGGGTTTGTTGATCCTGTTAAACCA---------GATCATGTGTGTAAGCTTAAGAAAGCTCTT---TATGGTTTGAAACAAGCCCCACGAGCTTGGTTTTCCAAATTGAAAGCCTTTCTCCTTGCT---CAGAAATTTCAG---GTATCTCAATCTGACCCTTCTCTTTTTATTTACAACTCA---TCTGGTACCACAATTTATTTTTTAGTATAT---GTGGATGACATGCT
>copEpal36
ACGGCTTTTTTT---CATGGAGATTTACTGGAGGAAGTGTATATGGAGATCCCA---CCCGGATTTGGCACAAATCAGACGGTT---------GGAAAGGTATGCAAGCTACATAAATCTCTC---TATGGTCTAAAACAATCTCCTCGAGCTTGGTTTGATAGGTTCAGAAGAGTGATGGTGGGC---TTGAAGTACAGACAGAGCAATGCAGACCATACAGTGTTCTTT------AAGAGATGTGGGAGTCACATCACAATCCTCGCAGTCTAC---GTCGATGACATGCT
>copEpal40
ACTGCTTTTTTG---CATGGTGACTTAGAAGAGAAAATATACATGTCTCAACCG---GAAGGTTTTGTTGAT---GAATCAAAT------CCCAATCTGGTATGTAGATTGAAGAAGGAATTG---TATGATTTGAAACAGGCCTCTCGGCAATGGTGTAGAAAATTCGATGTTTTCATGCAAGAT---GAAGGCTACAAGAGAAGTGATTATGATCATTGTGTCTACATGAAAGGCAATGTAAGTGGAACTTTTACTTTGTTATTA---CTTTAT---GTTGATGATATGCT
>copEpal18
ACAGCTTTTTTT---CATGGTGACTTAGAAGAGAAAATATGCATGTCAT-ACTG---GAAGATTTTGTTGAT---GAATCAAAT------CTCAATATGATGTGTAGATTGAAAAAGGAATTG---TATGGTTTGAAACAGGCCTCTCGGTAATGGTATAGGAGATTCGATATTTTCATGCGAGAT---GAAGGCTACAAGAAAAGTGATTATGATCATTCTGTCTACATGAAAGGCAATGTAAGTGGAACCTTTACTTTGTTATTG---TTTTAT---GTGGACGACATGCT
>copEpal37
ACGGCTTTTTTT---CATGGTTCTCTTAGTGAGGAGGTCTACATGACTCCACCT---CCAGGATATCCACATCCT------CCA---------AATCATGTATGTTATCTTCGTCGGGCATTG---TATGGTCTTCGACAAGCTCCACGAGCTTGGTTTGATAAGTTCAGTGAGACCATGATCAGT---TTTGGGTTTCAT---CAAAGTAATCAAGACCCTGCTCTTTTCATATGCACAAAA---TCACATGGTCTTACACTTCTTCTTTTATAT---GTAGACGACATGTT
>copEqui32
ACTGCCTTTTTG---CATGGCACTCTCACTGAGACCGTTTATATGAGCCAACCT---CCTGGCTTTGTTGATCAGTTGTTCCCT---------AATCATGTTTGCAAATTGTCAAAAGCCATC---TATGGGTTAAGACAATCCCCTCGTGCTTGGTTCAACACACTTAGCACTACTCTTCTTGGT---TATGGGTTTCAA---GCCTCTCAATCTGATCCTTCCCTCTTTGTGTTTCATTGT---GACAATACTACCCTTGTACTACTGGTTTAC---GTTGATGATATGTT
>copEqui45
ACGGCGTTTTTT---CATGGGTATCTAGTGGAGGAGGTATACATGGATATACCA---CCAGGTTTTGGCACAGACAAGACAGTG---------GGCAAGGTCTGTAGATTGAAGAAGTCTCTC---TATGGGCTAAAGCAGTCTCCTCGAGCCTGGTTTGATAGGTTCAGGAGAGCTATGGTAGGT---ATGGGGTACCAACAGATCAATGCTGATCACACTGTGTTATTT------CGACGAAAGGGGGGTCACATTACCATACTTGCAGTCTAT---GTAGACGATATGCT
>copEqui31
ACCGCTTTTTTT---CACGGCAAATTAACTGAGACTGTTTTCATGACACAACCT---CCTGGTTTTACTGATCCCCATTTTCCA---------ATTCATGTTTGCAAATTATCCAAGGCAATC---TATGGCTTAAAGCAGTCCCCTCGTGCTTGGTTCCAAACCCTTAGTACTGCTCTTCTTACT---TATGGATTTCAA---GCCTCCCAATTTGATCATTCTCTTTTTGTTTACCACTGC---AAAGAAACTGTTATTGTGCTATTGGTGTAT---GTGGACGATATGTT
>copEqui28
ACTGCTTTTTTT---CATGGTGACATTCAAGAAATAGTTTATATGCAACAACCT---CCAGGTTTTGTAGACCCTCAGTACCCT---------TCTCATGTTTGCAAACTCAAAAAGGCTCTG---TATGGGTTAAAACAAGCTCCTCGAGCCTGGTTCTCAAAATTGAAGAATTTCTTGCTAGCT---CAGGGTTTCTCT---TGTTCCCAGGCTGATCAATCTCTCTTCATAAAGGTATCT---CATACATCAGTTGTTTATCTTCTGGTCTAT---GTGGACGACATGTT
>copEqui22
ACGGCTTTTTTT---CATGGTGACTTGGATGAGGAAATTTACATGTCTCAACCG---GAAGGTTTTGTTGAT---GAATCAAAT------CCTAATCTTGTGTGTAGATTGAAGAGGGGATTG---TATGGTTTGAAACAAGCCTCTCGACAATGGTATAAGAAGTTTGATGTTTTCATGCAAGAT---GAGAGCTACAAGAGAAGTGATTTTGATCATTGTGTCTATATGAAAGGCAATGTAGGTAACACTTTTACTTTGTTATTG---CTTTAT---GTGGACGATATGTT
>copEqui12
ACGGCTTTTTTC---CATGGTGATCTAGAAGAAGAGGTGTACATGGAAGCTCCT---CCTGGAATGAAGTTTCAAGGAGCTAGG---------------GTGTGTCGTTTGAAGAAAGCTCTG---TACGGATTGAAACAATCACCTCGTGCTTGGTTTGGAAAATTTTGTTATGCCATGAAAAAT---TATGGATTTATTCAAAGGGATTCTGACCACACACTTTTCTTTAAAAAGGATCAGGAT------AAACTAACGGTGTTTATTATTTAC---GTCGATGATATGTT
>copEqui11
ACCGCGTTTTTT---CATGGTGAACTTGAAGAAGAGGTGTACATGGAGGTACCA---CCAGGATTTGGTACAAATCAGACAGTT---------GGCAAGGTGTGTAGGCTCAAGAAGTCGCTT---TATGAGCTGAAGCAATCACCTCGAGTCTGGTTTGACAGGTTTAGGAAAGCTATGGTAAGC---ATGAGGTACCAGCAAACCAATGCAGACCATACAGTTTTCTTC------AGGTGGAATGGAGACCACATCACTGTGCTAGCAGTGTAC---GTCGATGATATGCT
>copEqui26
ACGGCTTTTTTC---CATGGTGACCTAAAGGAAGAGGTATATATGGAGATCCCA---CCTGGGTTTGAAAATGAACAACTGGAG---------GGTAAAGTATGTCGTCTAAAGCGCTCCCTG---TACGGGTTGAAGCAGTCACCACGAGCCTGGTTTGACAGGTTTTCTATGGCCATGAAAAAA---CTAGGCTATCAGCAAAGTAGTGCCGATCACACAATGTTCATC------CAAAAGAAAGGAGAGAAGATTTGCATTTTGGTTGTGTAT---GTGGACGACATGCT
>copEqui10
ACGGCGTTTTTC---CATGGAGATCTCGAGGAACAGGTATACATGAGACAACCT---GAAGGATTCTCCTCT---AAAGACAGT------GAGCATTTAGTATGCAAGTTAAAGAAATCTATA---TATGGTTTGAAACAAGCTTCCCGCCAATGGTACTTGAAGTTTCATGAGGTTATTTCTACA---TTTGGCTTTGTAGAGAATATCATGGATCAATGTATATAC---CAGAAGGTCAGTGGGAGTAAA---GTTTGTTTTCTAGTTTTATAC---GTCGACGATATGCT
>copEqui9
ACGGCTTTTTTT---CCTGGTGATTTAGAAGAAGAAATATACATGCAGCAAGTC---GAAGGGTTTGAAGTG---TCCGGAGGT------ACAGGTCTAGTGTGCAAATTGAAGAGGAGTTTA---TATGGTTTGAAGCAAGCCCCACGACAATGGTATAAAAGGTTTGACAAGTTCATGAGTGAT---CAAGAGTTCAATCGAGGCGACTCAGATCATTGCTGCTATTCCAAGAAA---GTTAATGGAAATATCTTAATGCTGCTT---TTATAT---GTAGATGACATGCT
>copEqui24
ACGGCTTTTTTT---CATGGAGATCTCGAGGAACAGGTATACATGAGACAACCT---GAAGGATTCTCCTCT---AAAGACAGT------GAGCATTTAGTATGCAAGTTAAAGAAATCTATA---TATGGTTTGAAACAAGCTTCCCGCCAATGGTACTTGAAGTTTCATGAGGTTATTTCTACA---TTTGGCTTTGTAGAGAATATCATGGATCAATGTATATAC---CAGAAGGTCAGTGGGAGTAAA---GTTTGTTTTCTAGTTTTATAC---GTTGACGATATGTT
>copEqui13
ACCGCGTTTTTT---TCTGGTGACTTGGATGAGGAAATTTACATGTCTCAACCG---GAAGGTTTTGTTGAT---GAATCAATC------CTAATCGTTGTGTGAAGATTGAAGAGGGGATTG---TATGGTTTGAAACAAGCCTCTCGACAATGGTATAAGAAGTTTGATGTTTTCATGCCAGAT---GAGAGCTACAAGAGAAGTGATTTTGATCATTGTGTCTATATGAAAGGCAATGTAGGTAACACTTTTACTTTGTTATTG---CTTTAT---GTGGACGATATGTT
>copEqui14
ACTGCTTTTTTT---CATGGTGACATTGATGAAACTATCTACATGAGGCAATCG---AAAAACCTTGTGATC---GGCGATTCA------AAGTCTATGGTGTAACGGCTTAAGAAATCCATT---TATGGGCTCAAGCAAGCATCTCGACAATGGTATTTGAAGTTTCACAACATAGTTAGCTCA---TACGATTTCGAGTCTAACTTAGTTGACGAATGCATATAC---CTT------GTGGGAGA-AAG---TTCACATTTATGGTCTTATAT---GTTGACGATATGTT
>copEqui5
ACTGCTTTTTTT---CATGGTGACATTGAGGAAACTATCTATATGAG-CAACTA---GAAAACTTTGCGATC---AGAGATACA------AAGTCTATGGTTTGTCGGCTCAAGAAATCAATT---TATGAACTCAAACAAGTATCTTGACAATGATATTTGAAATTTCACAACATAGTTGGCTAA---TAAGGTTCCGAGTCTAACTTAGTTGACGAATGCATATAC---CTTAAGTTCTATGGGAGCAAG---TTCACATTTATGGTCTTATAT---GTAGACGACATGCT
>copEqui46
ACAGCTTTTTTG---CACGGTGAGTTAAAAGAGACAATTTACATGAAGGCACCC---CCAGGTTTGCCAATCTCTAAG---CCA---------AATGAGGTTTGCAAGCTGAGAAGATCATTG---TACGGGCTCAAACAGGCTCCACGTGAATGGTTTCACACCTTCAAAAATGTCGTTCTCTCT---GCTGGATTTCAG---CAGAGCCCATATGATCCTTCTATGTTTATCTCCAAATCT---CCAAAAGGTATGGCACTGACACTTATTTAT---GTCGACGATATGCT
>copEqui20
ACTGCTTTTTTT---CATGGTGACTTAAAAGAAATAGTATACATGGAACAACCT---CAAGGGTTTATTGACCAAAATTACCCT---------GATCATGTATGTTTATTACATAAGTCGCTC---TATGGCCTTAAACAGGCTCCACGAGCATGGTTTGCAAAATTACATAAAACCTTACTTTCC---TTTGGTTTCAAA---CCTTCATCTTACGATCCCTCTCTTTTTCTCACTCATCAA---CAGGGTCATATTCTACTCATCATGGTCTAT---GTAGACGACATGCT
>copEqui6
ACTGCATTTTTC---CATGGCAATATTGATGAAGAGTTGTATATGATGCAGCCT---GAAGGTTTTGTCGAT---CCTAAGGAT------GCTAATAAGGTGTTCAAACTTCAGCGTTCCATT---TATGGACTGAAGCAAGCATCTCGGAGTTGGAACCTTCGTTTTGATCAAGTGATCAAGAGT---TTTGGATTTATTCCAAATTGCTATGAAGCTTGTATCTAC---AAGAAAGTGAGTGGGAGTTCG---GTGACATTTTTAGTACTATAT---GTGGACGACATGTT
>copEqui42
ACTGCGTTTTTT---CATGGAGAACTAGAAGAAACTGTTTATATGGAACAACCC---TCTTGCTTCATTGATCCCATTTATCCA---------ACACATGTGTGCAAATTGAAGAAGGCACTA---TATGGACTCAAACAGGCACCTAGAGCATGGTTCTCTAAACTTAGATCCTTCCTTCAATCT---CATAACTTCACT---TGCTCTCAATCTTATCACTCTCTATTTGTTTTTCACTCA---ACTGATCTGATTCTATATGTTCTAGTATAT---GTGGACGACATGTT
>copEqui40
ACGGCTTTTCTT---CATGGTGACCTAAAGGAAGAGGTATATATGGAGATCCCA---CTTGGGTTTGAAAATGAACAACTGGAG---------GGCAAAGTATGTCGTCTAAAGCGCTCCCTG---TACGGGTTGAAGCAGTCACCACGACCCTGGTTTGACAGGTTTTCTATGGCCATGAAAAAA---CTAGGCTATCAGCAAAGTAGTGCCGATCACACGATGTTCGTC------CAAAAGAAAGGAGAGAAGATTTGCATTCTGGTTGTGTAC---GTGGACGACATGTT
>copEqui39
ACAGCTTTTTTT---CATGGTGACTTGCAGGAAACGGTTTACATGTATCAACCC---CCGGGGTTTATTGATCCTTCCAAACCT---------TCACATGTGTGCCGACTCTCAAAAGCCTTG---TATGGTCTCAAGCAGTCTCCCAGGGCATGGTTCCAAACCCTCAGTGCTGCCTTACTTTCC---TTTGGATTCACA---GCTTCTCGGTATGATCCTTCACTGTTCAACTATCACATT---GCAGGAAAGCACATGATCCTTTTGGTGTAC---GTCGACGATATGTT
>copEqui34
ACTGCATTCTTT---CATGGTGAGTTGCAAGAAGAGGTGTACATGGAGGTACCA---CCAGGATTTGGTACAAATCAGACAGTT---------GGCAAAGTGTGTAGGCTCAAGAAGTCACTT---TATGGGTTGAAGCAATCACCTCGAGCATGGTTTGACAGGTTTAGAAAAATAATGGTAGGC---ATGTGGTACCAGCAAATCCAATGCAGACCATATCGGTATTCTTCA---GGTGTAATGGAGACCACATCAGCTGTGCTAGTAGTGTAC---GTCGATGATATGTT
>copEqui33
ACCGCTTTCTTT---CATGGTGACATTGGGGAGACGATGTACATGCAACAGTTG---GAAGGCTACACGACT---GTGGGTAAG------GAGAGTCATGTATGTTTGTTAAAGAAATTGTTG---TATGGCCTAAAACAATCACCAAGGCAATGGTACAAGAGGTTCGACTCTTTCATGTTGAGC---ATTGGATTTTGTAGGTCTGAATATGATAGTTGCGTCTATTTCAAGAGATTGCCAGACAAGAGT---TTCATGTATTTACTTCTTTAC---GTCGACGATATGCT
>copEste3
ACGGCCTTTCTT---CACGGTGATTTGGAAGAAGAAATATACATGCAGCAATCG---AAGGGT-TTGAAGTG---TCCGGAGGT------ACAGGTCTAGTGTGCAAATTAAAGAGAAGTTTA---TACGATTTGAAGCAACC-CCACGACAATGGTATAAAAGGTTTGACAAGTTCATGAGTGAT---CAAGAGTTCAATCGAGGTGACTCAGATCATTGCTGCTATTCCAAGTAA---GTTAATGAAACTATCTTAATGTTGCTT---TTATAT---GTAGATGATATGTT
>copEste10
ACTGCGTTTTTT---CATGGTGATATAGCTGAAGAGGTCTACATGGTTCAACCA---CCAGGGTTCATTGATCCATTATATCCT---------GATCATGTATGCAAACTCAGAAAGGCTCTC---TATGGATTGAAACAAGCACCTCGAGCATGGTTTTCCAAGCTCAAAAATTTTCTGTTATCT---CTCAAATTTATA---TCCTCTCAATCTGACCATTCCCTATTTGTTTATGTTGAT---GATAATACAATTGTTTATCTCTTGGTCTAC---GTAGACGATATGCT
>copEste2
ACAGCGTTCCTA---CATGGAGAGCTTGAAGAACTAGTCTACATGGAACAACCA---ACTGGGTTTATTGATCCAGTCAAACTA---------GATCATGTGTGTAGACTTAAAAAAGCGCTT---TATGGGTTAAAACAAGCCCCACGAGCTTGGTTTTCCAAATTAAAAGCTTTTCTCCTTACT---CAGAAATTTCAG---GCTTCTCAATCTGATCCTTCTCTTTTTATTTACAACTCA---TCTGGTACCACGATTTACTTTTTAGTATAT---GTAGATGACATGCT
>copEste44
ACGGCTTTTTTT---CACGGTGATTTAAAGGAAGAGGTATATATGGAGATTCCT---CCAGGCTTTGAAAAAGAACAGTTAAAG---------GGCAAAGTGTGTCGATTAAAGCATTCCTTG---TATGGGTTGAAGCAGTCACCACGAGCTTGGTTTCAGAGGTTTACCACAGCAGTGAAGAGG---TTAGGCTATCAACAGAGTAATGCTGATCATACTATGTTTATT------CGGAGGAAATGAGATAAGATTTGTATCTTACTAGTGTAT---GTGGACGACATGTT
>copEste39
ACGGCTTTTCTT---CATGGTGATCTTAAAGAGAGGGTTTATATGCAACAACCC---CCAGGTTTTCAAGATAAATCAAACCCT---------GAACATGTGTGTCTTCTCAACAAATATTTA---TATGGGCTCAAGCAAGCCCCAAGGGCATGGTTTGAGAAATTGAGTTCATCTTTGATAACC---CTTGGATTCAAA---CCCTCCTCCTATGACCTCTCCCTCTTTGTTGCTCATCAT---AATGGTCATACTACAATGTTGTTGGTGTAT---GTAGATGACATGTT
>copEste8
ACCGCTTTTTTG---CATGGTGATTTGCTTGAAACTGTTTATATGGAGCAACCT---CCATGCTTTGTTGATCAAA-GTTGTCC---------CAGCATGTTTGTAAGCTGAAGAAGGCTATT---TATGGCTTAAAACAAGCACCTCGATCTTGATTCTCTAAGTTGAAATCCTTCTTACATGCT---CAAAAATTTGTC---TCATCCAAGGCTGACACTTCTTTGTTTATTTTTCAATCA---TCTTCAGTACTTCTATATGTTCTTATTTAT---GTAGACGACATGCT
>copEste14
ACCGCTTTTTTG---CACGGTGATTTGCTAGAATCTGTTTATATCGAGCAACCT---CCATGCTATGTAGATCAAACGTTGTCC---------CAGCATGTTTGTAACCTGAAGAAGGCTATT---TATGGCTTAATACAACCACCTCGATCCAGATTCTCTAAGTTGAAATCCATCTTACATGCT---CAAAAATTTGTA---TCATGCCATGTCTCAACTTCTTTGTTTATTTTTCAATCA---TCTTCAGGACTTCCATTTATGCTTATTTAT---GTAGACGACATGCT
>copEste17
ACCGCTTTTCTG---CACGGTGATTTGCTAGAATCTGTTTATATGGAGCAACCT---CCATGCTATGTTGATCAAATGTTGTCC---------CAGCATGTTTGTAACCTGAGGAAGGCTATT---TATGGCTTAATCCAAGCACCTCGATCTAGATGCTCTAAGTTGAAATCCATCTTACATGCT---CAAAAACTTTGT---CTCATCCAAGGCTGACACTTCTCCGGATTTTTCCAATCA---TCTCACAGAACTTCTAT-ATGCTCATTTATGCGGTGGACGACATGGT
>copEste1
ACGGCCTTTCTT---CATGGTGATCTGGAGGAGGAGCTTTATATGAAACAACCC---GAAGGCTTTGTGATG---AAAGGGCAA------GAACACTTGGTTTGTAAGCCGAGAAGGAGCCTT---TATGGCTTGAAGCAAGCACCACGAAATTGGTATAAAAGGTTTGATTCCTTTATGAGTGAA---AACAAGTTCGTGAAGACAAACTCCGACAATTGTGTCTTCGTTAAAAGGTACTCT---GGCGGTGATTTCATTATTCTCTTGCTTTAT---GTGGACGACATGCT
>copEste40
ACGGCTTTCTTT---CATGGTGACTTGTTAGAGGAGGTGTATATTGAGATACCA---TCAGGGTTTGGCACGAACCAGACAGTG---------GGTAAGGTGTGCAGGCTCAAGAAGTCGCTG---TATGGGTTGAAGCAGTCCCCTCGGGCCTGGTTTGATAGGTTCAGGAAGGCTATGGTAGGC---ATGGGCTACCAGCAGATCAATGCAGACCACACGGTGTTCTTT------CGGCAATATGGCGGTCACATTACTATGTTAGCTGTGTAT---GTCGACGACATGCT
>copEste22
ACCGCTTTCTTT---CATGGTGATCTTTCTGAAGAGGTTTATATGTGTCAACCT---CCAGGATTTGTTGATAGCACAAAACCA---------AATCATGTTTGTCTATTAAAGAAAGCACTT---TATGGGCTGAAGCAATCACCTTGAGCATGGTTTCACAAGCTCAGTGAAACATTACTGGCT---TTTGGCTTCAAA---TCCTCAAACTATGACCCATCACTTTTTGTTGCAAGGTCA---CATAACAATATTGCCTTCTTATTGGTATAC---GTGGATGACATGTT
>copEste29
ACCGCTTTCTTT---CATGGTGATCTTTCTGAAGAGGTTTATATGTGTCAACCT---CCAGGATTTGTTGATAGCACAAAACCA---------AATCATGTTTGTCTATTAAAGAAAGCACTT---TATGGGCTGAAGCAATCACCTTGAGCATGGTTTCACAAGCTCAGTGAAACATTACTGGCT---TTTGGCTTCAAA---TCCTCAAACTATGACCCATCACTTTTTGTTGCAAGGTCA---CATAACAATATTGCCTTCTTATTGGTATAC---GTGGATGACATGTT
>copEste30
ACCGCTTTCTTT---CATGGTGATCTTTCTGAAGAGGTTTATATGTGTCAACCT---CCAGGATTTGTTGATAGCACAAAACCA---------AATCATGTTTGTCTATTAAAGAAAGCACTT---TATGGGCTGAAGCAATCACCTTGAGCATGGTTTCACAAGCTCAGTGAAACATTACTGGCT---TTTGGCTTCAAA---TCCTCAAACTATGACCCATCACTTTTTGTTGCAAGGTCA---CATAACAATATTGCCTTCTTATTGGTATAC---GTGGATGACATGTT
>copEste21
ACCGCTTTCTTT---CATGGTGATCTTTCTGAAGAGGTTTATATGTGTCAACCT---CCAGGATTTGTTGATAGCACAAAACCA---------AATCATGTTTGTCTATTAAAGAAAGCACTT---TATGGGCTGAAGCAATCACCTTGAGCATGGTTTCACAAGCTCAGTGAAACATTACTGGCT---TTTGGCTTCAAA---TCCTCAAACTATGACCCATCACTTTTTGTTGCAAGGTCA---CATAACAATATTGCCTTCTTATTGGTATAC---GTGGATGACATGTT
>copEste28
ACCGCTTTCTTT---CATGGTGATCTTTGTGAAGAGGTTTATATGTGTCAACCT---CCAGGATTTGTTGATAGCACAAAACCA---------AATCATGTTTGTCTATTAAAGAAAGCACTT---TATGGGCTGAAGCAATCACCTTGAGCATGGTTTCACAAGCTCAGTGAAACATTATTGGCT---TTTGGATTCAAA---TCCTCAAACTATGACCCATCACCTTTTGGTGCAAGGTCA---CATAACAATATTGCCTTCTTATTCGTATAC---GTGGATGACATGTT
>copEste12
ACGGCTTTCTTG---CATGGTGACTTAGATGATGAAATATACATGTGTCAACCG---GAAGGTTTTGTTGAT---GAATCAAAT------CCCAATCTGGTGTGTAGATTGAAAAATGGATTG---TATCGTTTGAAACAGGCCTCTCGGCAATGGCATAGGAAATTCGATATTTTCATGCGAGTT---GAAGGCTACAAGAGAAGTGATTATGATCATTGTGTCTACATGAAAGGCAATGTAAGTGAAACATTTACTTTGTTATTG---CTTTAT---GTGGACGATATGCT
>copEste19
ACCGCTTTTTTG---CATGGTGACTTAGATAAGAAAATATACATGTCACAACCG---GAAGGTTTTGTTGAT---GAATCAAAT------TCTAATCTGGCGTGCAGATTGAAGAAGGAATTG---TATAGTTTGAAACAAGCCTCTCGGCAATGGTATAGAAAATTTGATGTTTTCATGCGAGAT---GAAGGCTACAAGAGAAGTGATTATGATCATTGTGTCTACATGAAAGGCAATGTAAGTGAAACCTTTACTTTGTTGTTG---CTTTAT---GTGGATGACATGTT
>copEste36
ACTGCTTTTTTG---CATGGTGACTTAGATGAGGAAATATACATGTCTCAACCG---GAAGGTTTTGTTGAT---GAATCAAAT------CCCAATCTGGTATGTAGATTGAAGAAGGGATTG---TATGGTTTGAAACAGGCCTCTCGGCAATGGTATAGGAAATTCGATGTTTTCATGCAAGAT---GAAGGCTACAAGAGAAGTGATTATGATCATTGTGTCTACATGAAAGGCAATGTAAGTGGAACCTTTACTTTGTTGTTG---CTTTAT---GTGGATGACATGTT
>copEste41
ACTGCTTTTTTG---CATGGTGATTTGGATGAGCAAATTTATATGAAGCAACCG---GAGGGTTTTGAAGCT---GTGGGTAAA------GAGGATCATGTGTGTTTGTTGAAGAAGTTCCTT---TATGACCTCAAGCAACCACCTCGCCAATGGTATAAGAAGTTTGACTCCTTTATAGTAAGC---CTAAATTTCTCCCGTTCTAATTATGATAGTTGTGTTTATTTCAAAAAAGCTAGATGGTCGTGA--CTTTATCTATTTGTTACTCTAC---GTCGACGATATGCT
>copEste18
ACTGCTTTTTTT---CACGGTGATTTAAAGGAAGAGGCATATATGGAAATTTCA---CCTAGGTTTGAAAATGAGCAGTTAAAG---------GGAAAAGTGTGTCGTTTGAAACGGTCTTTG---TACGGGTTGAAACAGTCACCAAGAGCTTGGTTTGATAGGTTCTCTATGGCGGTGAAAAAG---CTAGATTATCAACAGAGTAATGCAGATCACACGATGTTCGTT------CGAAAAAGAGCAGAGAAAATCTGTATTCTAGTGGTGTAT---GTAGACGACATGCT
>copEste35
ACTGCCTTTTTG---CATGGAGATCTAAAGGAGGATGTGTACATGGAGATGCCC---CCTTGCTTTGTTAATGAGAAGGTGGCA---------GGCAAAGTTTGCCGGTTAAAATGCTCTTTG---TATGGTTTGAAGCAATCACCTCGAGCCTGGTTTGATAGGTTCTCGAAGGCAATGATCAAA---GAGGGTTACAGACAGAGTAATGCTGACCATACAATGTTCATT------AGAAGGAAGGAGAGAAAGCTATGTGTGCTCATAGTGTAT---GTGGACGATATGTT
>copEuni3
ACTGCTTTTTTA---CATGGAGATATGTTGAAGGAAGTGTATATGGAGACACCG---CCGGGATTTCGCACGAACCAAACATAT---------GGCAAGGTGTGTAGATTAATGAAGTCACTA---TATGGGTTGAAACAGTCTCCTCGATCTTGGTTCGATAGATTCAGGAGGGCTATGATAGGC---ATGGGGTATCAACAGATCAATGCTGATCACACAGTATTCTTT------TGACGATACGGTGGGCACATTACAATGCTTGTTGTATAC---GTAGATGACATGCT
>copEuni8
ACGGCCTTTTTT---CATGGTGATTTAAAGGAAGAGGTATATATGGAGATTCCA---CCCGGCTTTGAAAATGATCAGGTGGAG---------GGTAAAGTGTGCCGTTTGAAACGCTCCTTG---TATGGCTTGAAGCAGTCACCTCGAGCCTGGTTTGACAGGTTCTCCACGGCAATGAAAATG---TTAGGCTACAAACAAAGTAATGCTGATCACACTATGTTTATT------AGAAAACAAGGTGATAAGATGTGTATTTTGGTTGTATAT---GTTGACGACATGTT
>copEuni18
ACGGCCTTTTTG---CATGGTGATTTAAAGGAAGAGGTATATATGGAGATTCCA---CCCGGCTTTGAAAATGATCAGGTGGAG---------GGTAAGGTGTGCCGTCTGAAACAATCCTTG---TATGGATTGAAGCAGTCACCTCGAGCCTGGTTTGACAGGTTCTCCACGGCAATGAAAAAG---TTAGGCTACAAACAAAGTAATGCTGATCACACTATGTTTATT------AGAAAACAAGGGGATAAGATCTGTATCTTGGTTGTATAT---GTGGACGACATGTT
>copEuni28
ACTGCTTTTTTG---CACGGTGATTTAAAGGAAGAGGTATATATGGAGATTCCA---CCCGGCTTTGAAAATGATCAGGTGGAG---------GGTAAGGTGTGCCGTCTGAAACGATCCTTG---TATGGATTGAAGCAGTCACCTCGAGCCTGGTTTGACAGGTTCTCCACGGCAATAAAAAGG---TTAGGCTACAAACAAAGTAATGTTGATCACACTATGTTCATT------CGAAAGCAAGGTGATAAGATCTGTATTTTGGTTGTATAT---GTGGACGACATGTT
>copEuni15
ACTGCTTTTTTC---CATGGTGATTTGCTGGAGGAGCTGTACATGGAGATACCA---CCAGGTTTTGGCACGAAACAAATGGAT---------GGTAAGGTGTGCAGGCTCAAGAAGTCACTC---TACGGGCTGAAGCAGTCCCCTCGGGCCTGGTTTGACAGATTTAGGAGAGCTATGGTAGGC---ATGGGGTATCGACAGACCAATGCAGACCATACGGTGTTCTTC------CGACGACATGAAGGTCGTATTACAGTGCTTGCAGTATAT---GTGGACGACATGCT
>copEuni25
ACTGCTTTTTTC---CATGGTGATTTGCTGGAGGAGGTGTACATGGAGATACCA---CCAGGTTTTGGCACGAAACAAACGGAT---------GGTAAGGTATGCAGGCTCAAGAAGTCACTC---TACGGGCTGAAGCAGTCCCCTCGAGCCTGGTTTGACAGATTTAGGAGAGCTATGGTAGGC---ATGGGGTATCGACAGACCAATGCAGACCATACGGTGTTCTTC------CGACGACATGAAGGTCGTGTTACAGTGCTAGCAGTATAT---GTAGACGACATGCT
>copEuni5
ACGGCTTTCTTT---CATGGCGATCTGAAGGAAGAAATTTACATGGATATTCCA---CCAGGTTACCAATGTTCTGAAACA------------AGAAAGGTGTGTAAGTTAGAAAGGTCATTA---TATGGTCTGAAGCAATCTCCGAGAGCTTGGTTTGGACGATTCTGTGGCGCCATGAAGAAT---TATGGATTCACTCAAAGTAACTTTGACCACACTCTATTTTACAAAAGAAATCAAGGT------AAAATTGCAGTGTTAATCATATAT---GTAGACGATATGCT
>copEuni24
ACGGCCTTTTTG---CATGGTGATCTTAAAGAAGAAATTTACATGGATATTCCA---CCGGGTTATCATTGCTCTGAAACA------------GGAAAAATATGCAAGTTAGAAAGATCATTA---TATGGTCTAAAACAGTCTCCGCGAGCGTGGTTTGTACGATTCTGTGGCGTCATGAAAAAC---TATGGATTCACTCAGACAATGCC-GACCACACTTTATTTTATAAACGAGATCAAGGT------AAGATCGTTGTGTTAATCATATAT---GTGGACGATATGTT
>copEuni12
ACTGCTTTTTTA---CATGGA--TTTACTGGAGGAAGTGTATATGGAGATCCCA---CCCGGATTTGGCACAAATCAGACGGTT---------GGAAAGGTGTGCAAGCTACAGAAATCTCTC---TATGGTCTAAAACAATCTCCTCGAGCTTGGTTTGACAGGTTCAGAAGAGTGATGGTGGGC---TTGAAGTACAGACAGAGTAATGCAGACCATACAGTGTTCTTT------AAGAGATGTGGGAGTCACATCACAATCCTCACAGTCTAC---GTTGACGACATGCT
>copEuni17
ACCGCCTTTTTT---CATGGTGATCTTGAAGAGCAAATTTATATGAAGCAACCA---GAGAGTTTTGTAGTT---GTGGGAAAG------GAG-GA---------------------TCATTG---TATGGCCTTAAGCAATCACCTTGCCAATGGTACAAGAAATTTGACTCATTTATGGTAAGC---CTAGATTTCTCTCGTTCCAACTATGATAAT------TATTTCAAGAAGTTGGATGGTGGTGAT---TTTATCTATTTGTTGCTCTAC---GTAGACGACATGCT
>copEvig1
ACTGCTTTTTTG---CATGGTGCATTAAATGAAGAGGTTTATATGAAACAACCT---CCAGGTTTTCAAGATAAAAGATATCCG---------CATTTCTTGTGTCATCTTAAGAAAGCAATC---TATGGACTTAAACAAGCGCCAAGAGCTTGGTTTCAAAGGTTCACTTCTTTTTTGATAGAA---ATTGGTTTCAAT---GAAAGTGGAGCAAATCCTTCAATGTTTGTAAGAAGGTCA---AATCAAGGTATTCTTATACTTTTACTTTAT---GTCGACGATATGCT
>copEvig2
ACTGCTTTTTTT--CCATGGGTCGTTGGTGAAAGAAGTATACATGGAACAGCCA---CCCGGTTTTGTACTTAAGGGGGAGCCA---------CATAAAGTATGTAGATTGAAAAAGGCATTA---TATGGCCTTAAACAATCTCCACGTGCATGGTTTGAGAGATTGAGTCGTACTATGCTTGAT---TTGGGGTATATACAAACTCATTCAGACCACACGGTCTTTGTG---------AAAAGAGGTGAGAAAGTGTGTATCTTGGTTGTGTAT---GTAGACGATATGCT
>copEvig3
ACGGCGTTTTTG---CATGGCGATCTACAAGAGACAGTTTACATGGAGCAACCC---CCTGGTTTTACTGACCCAACTTGCCCA---------ACCTATGTGTGCAGATTAAAAAAAGCACTC---TATGGATTGAAACAGGCACCTCGAGCATGATTTTCCAAGTTAAAGAACTTCTTACTGTCA---CAACAGTTCAAA---AGCTCACAAGCTGATAATTCACTTTTTATTTACTCAGCT---AACAATGTTATGATTTATATCCTTGTGTAC---GTCGACGATATGTT
>copEvig4
ACGGCCTTTCTT---CATGGAGAATTGAAAGAGGAGATTTATATGGAAATACCA---CCAGGCTATCAGTCAACTGCCAGTGCA---------AATAAGGTATGCAGATTGAAGAAATCATTG---TATGGACTAAAGCAGTCACCAAGAGCATGGTTCGGACGTTTCTGTCAGGCAATGAGAGGA---TATGGGTATGTACAAAGCGAATCTGATCACACTATGTTCTTTAAAAAGAACCAAGGT------AAAATTGCAGTTTTGATAATTTAC---GTTGATGACATGTT
>copEvig5
ACGGCTTTTTTA---CATGGAGAATTAGAAGAGGAGATATACATGGAGGTGCCT---CCCGGCTATCAAACACCAAATACAGTT---------GGAAAGGTGTGCAGGCTAAAGAAAGCATTG---TACGGACTGAAACAGTCACCGCGAACATGGTTTGGACGGTTTAGTCAAGCAATGAAAAGG---TATGGGTATATTCAAAGTGACTCGGATCATACAATGTTCTACAAGAAAAGGTTTGAT------AAGATCTCTATCCTCATTATCTAC---GTAGATGACATGCT
>copEvig16
ACGGCGTTTTTG---CATGGAGAGTTAGAGGAGGATATATACATGGAGATGCCT---CCTGGCTATCAACCACCGAATACAACA---------GGGAAAGTATGTAAGCTAAAGAAGGCTTTG---TATGGGTTGAAACAGTCACCACGAGCATGGTTTGGGCGATTCAGCCAAGCAATGAAAAGG---TATGGATATACCCAGAGTGACTCAGATCACACAATGTTCTACAAGAAAAGGTTTGAA------AAGATTTCTGTCCTCATAATTTAC---GTCGACGATATGCT
>copEvig27
ACTGCTTTTCTT---CATGGTGATCTTAAAGAAGAAATTTACATGAATATTCCA---CCAGGTTATCATTGGTTTGAAACA------------GGAAAAGTATGCAAGTTAGAAAGATCATTA---TATGGTCTAAAACATTCTCCATGAGCGTGGTTTGGATGGTTCTGTGGCGCCATGAAAAAA---TATGGATTCACTCAGAGCAATGTCGACCACACTTTATTTTATAAACGAGATCACGGT------AAGATCGTTGTGTTAATCATATAT---GTGGACGACATGCT
>copEvig6
ACGGCCTTTCTT---CATGGAGTTATAGAGGAGGAACTATATGTTCATCAACCA---ATGGGCTTTGTTAATCCAACATTTTCT---------AATCATGTCTATAAACTCGATAAGGCTCTC---TACGGGTTAAAACAAGCTCCTAGGGCTTGGTATGGTAGACTTAGTTCCTTTCTAATTGAA---AATTGGTTCACT---AGAGGAATAAATGACACAACCTTATTTACAAAGAAAAGG---GACAATGATCTATTGTTGGTTCAAATATAC---GTAGATGATATGCT
>copEvig7
ACGGCTTTTTTC---CACGGAGATCTCGAGGAACAGGTATACGTGAAACAACCT---GAAGGATTCTCCTCT---AAAGAAAGT------GAGCATTTAGTGTGCAAGTTAAAGAAATCCATA---TATGATTTGAAACAAGCTTCCCGCCAATGGTACTTGAAGTTCCATGAGGTTATTTCTACA---TTTGGTTTTGTAGAAAATGTCATGGATCAATGTATATAT---CAAAAGGTCAGTGGGAGTAAA---GTTTGTTTTCTAGTTTTATAC---GTAGACGACATGTT
>copEvig8
ACTGCTTTTTTC---CATGGTGACTTAGATGAGGAAATATACATGTCTCAACCG---GAAGGTTTTGTTGAT---GAATCAAAT------CTCAATCTGGTGTGTAGATTGAAGAAGTGATTG---TATGGTTTGAAACAGGCCTCTCGGTAATGATATAGGAAATTCGATGTTTTCATGCGAGAT---GAAGGCTACAAGAGAAGTGATTATGATCATTGTGTCTACATCAAAGGCAATGTAAGTGGAACCTTTACTTTGTTGTTG---CTTTAC---GTAGACGATATGCT
>copEvig10
ACTGCTTTCTTT---CATGGAGAATTAGAGGAAGAGATGTATATGGTACCACCT---ATTGGGTTTGTAGTT---AGAGAGAAG------GAGCACAGAGTGTGCAAACTTCGCTGTTCCATA---TATGATCTTAAGTAGGCATCACGACAATGGTACCTCAAATTTCATCAGGCTATTATATCT---AATGGTTTTCAGATGATTGAGGAAGACCATTGCGTGTAC---ATAAAAAGGTCTAAGAATAAT---TTTATTGTCATAACTCTTTAT---GTAGATGACATGCT
>copEvig11
ACTGCCTTTTTT---CATGGCAATTTGGAAGAGGATGTGTACATGACACAACCT---GAATGTTTTGTGGAT---CCAAAGAAT------GCTAACAAGGTATGCAAACTTCAAAGGTCTATA---TATGGATTGAAGCAAGCATCAAGGAGTTGGAACAAACGCTTTGATGATGAAGTCAAGAAG---TTGAACTTTATTCAAAGTGAAAAGGAACCTTGTGTTTAC---AAAAGGATCAGTGGGAGCTTG---ATAGTGTTTCTTGTCCTATAT---GTCGATGATATGTT
>copEvig29
ACTGCGTTTCTC---CATGGCAATTTGGAAGAGGATGTGTACATGACACAACCT---GAATGTTTTGTGGAT---CCAAAGAAT------GCTAATAAGGTATGCAAACTTCAAAGGTCTATA---TATGGATTGAAGCAAGCATCAAGGAGTTGGAACAAACGCTTTGATGATGAAGTCAAGAAG---TTGAACTTTATTCAAAGTGAAAATGAACCTTGTGTTTAC---AAAAGGATCAGTGGGAGCTTG---ATAGTGTTTCTTGTTCTATAC---GTAGACGACATGCT
>copEvig26
ACGGCCTTCCTA---CATGGTTCTCTCAGTGAGGAGGTCTACATGACTTCGCCT---TCGGGATACCCACATCCT------CAT---------AATCATATATGTCATCTTCGTCGGGCATTG---TATGGTCTCCGACAAGCTCCACGAGCTTGGTTTGACAAGTTCAGTGAGACCATGATCAGT---TGTGGTTTCCGT---CAAAGTAATCAAGATCCTACTCTTTTCATCTGCACGGGA---TCACATGGTCTTACGTTTCTTCTATTATAT---GTCGACGATATGCT
>copEvig12
ACGGCTTTCTTT---CATGGGGATTTACTGGAGGAAGTGTATATGGAGATCCCA---CCCGGATTTGGCACAAATCAGACGGTT---------GGAAAGGTATGCAAGCTACAGAAATCTCTC---TATGGTCTAAAACAATCTCCTCGAGCTTGGTTTGACAGGTTCAGAAGAGTGATGGTGGGC---TTGAAGTACAGACAGAGCAATGCAGACCATACAGTGTTCTTT------AAGAGATGTGGGAGTCACATCACAATCCTCGCAGTCTAT---GTTGACGACATGTT
>copEvig13
ACCGCTTTCCTC---CATGGTGATTTAGAGGAGGAGCTCTATATGGAGCAACCG---GAGGGCTTTGTGAAG---AAGGGGCAA------GAGCACTTGGTGTGTAAGTTGAGGGTGAGCCTT---TATGGCTTGAAACAAGCACCAAGAAATTGGTATAAAAGATTTGAATCTTTTATGTGTGAC---AACAAATTTGTGAAAACAAACTCCGATAATTGTGTTTGTTGTGAAAATGTACTT--TAGTGGTGATTTCATTATTCGCTTGCTCTAC---GTAGATGACATGCT
>copEvig15
ACCGCGTTCTTT---CATGGTGATTTAGAAGAGCAAATTTATATGAAGCAACCA---GAGGGTTTTGCAGTT---ATGGGAAAG------GAGGACCACGTGTGCTTGTTGAAGAAGTCCTTG---TATGGTCTTAAGCAATCACCTCGACAATGGTATAAGAAGTTTGACTCCTTTATGATAAGC---CTGAATTTCTCTCGTTCCAACTATGATAGTTGTGTTTATTTCAAGAAGTTGGATGGTGGTGAT---TTTATCTATTTGTTGCTCTAT---GTCGATGACATGCT
>copEvig21
ACCGCGTTTTTG---CATGGTGATTTGGAAGAGCAAATTTATATGAAGCAACCA---GAAAGTTTTGCAGTT---GTGGGAAAG------GAGGATCATGTGTGCTTGTTGAAGAAGTCCATG---TATGGCCTTAAGCAATCACCTCGCCAGTGGTACAAGAAGTTTGACTCCTTTATGGTAAGC---CTGAATTTCTCTCATTCCAACTATGATAGTTGTGTTTACTTCAAGAAGTTGGATGGTGGTGAT---TTTATCTATTTATTGCTCTAC---GTAGACGACATGTT
>copEvig31
ACTGCGTTTTTG---CATGGTGATCTAGAAAAGCAAATATATATGAAGCAACCA---GAGGGTTTTGCAGTT---GTTGGAAAG------GAGGACCATGTGTGCTTGTTGAAGAAGTCCATG---TATGGCCTTAAGCAATTACCTCGTCAGTGGTACAAGAAGTTTGACTCATTTATGATTTGC---CTAAATTTCTCCCATTCCAACTATGATAGTTGTGTTTATTTCAAGAAGTTGGATGGTGGTAAT---TTTATCTATTTGTTGCTTTAT---GTCGACGACATGTT
>copEvig17
ACTGCTTTTCTT---CACGGAGATCTAAAGGAGAAGGTGTACATGGAGATGCCT---CCTGGCTTTGTTAATGAGAAGGTGGCA---------GGCAAAGTTTGCCGGTTAAAACGCTCTTTG---TATGGTTTGAAGCAATCACCTCGAGCCTGGTTTGATAGGTTCTCGAAGGCGATGATCAAA---GAGGGTTACATACAGAGTAATGCTGATCACACAATGTTCATT------AGAAGGAAGGAGAGGAAGCTATGCGTGCTCATAGTGTAT---GTCGATGACATGCT
>copEvig22
ACTGCTTTTTTC---CCTGGACAATTAAAGGATGAA-TCTTAATGGAAATGCCC---CGGATGAACCAACCACCAAACAAGATA---------CCTAAAGTATGTAAACTAAAGAAAGCGTTA---TATAGATTAAAACAGTCACCACGATTGTGGTTCGGGAGGTTCCTTCATGCCATGATGATA---TACGGGTATACCTTTGCCTCTCAGATCAAACGATGTTCTACAAGAAGAAGTACCAAA------ATATTTGTGTT-CTCTTAATTTAC---GTGGACAACATGCT
>copEvig23
ACAGCTTTTTTT---CACGGGTATATTCAAGAAGAAGTATATGTATCTCAACCT---GACGGTTTCAAACACCCCATCTTAACC---------AACGATGTTTACAAATTACATCGAGCTTTA---TATGGTCTCAAACAAGCACCTAGAGCATGGTATGGAAGGCTAAGCAACTTTTTAATTGAG---AATGGGTTCGAG---AGAGGTGTCAAAGATACTACTCTGTTTATAAAGGAGGAT---GTCAAAGCAATTCTTTTAGTCCAGATTTAT---GTCGACGACATGTT
>copEvig25
ACCGCTTTTTTT---CATGGAACACTTGAGGAAGAGGTATACATGACCTTACCA---CCGGGTCATAAAAAAGAGAACAATTCT---------AACCTTGTGTGTAGGCTTAAAAAATCTATT---TATGGATTGAAGCAATCTCCAAGAGCATGGTATGGAAAACTATCTCATTTTTTAATTAAT---TATGGTTTTAAAGTAAGCCATTCCGATAACTCATTGTTTACCAAACATAGAGGTAATGAT------ACCGTTGTGGTCTTGGTTTAC---GTCGATGATATGCT
>copEwal11
ACCGCTTTTCTC---CATGGAGATCTCGAGGAACAGGTATACATGAAACAACCT---GAAGGATTCTCCTCT---AAAGATAGT------GAGCATTTAGTGTGCAAGTTAAAGAAATCCATA---TACGGTTTGAAACAAGCTTTCCGCTAATGGTACTTGAAGTTCCATGAGGTCATTTCTACA---TTTGGCTTCGTAGAGAATGTCATGGATCAATGTATATAT---CAAAAGGTCAGTGGGAGTAAA---GTTTGTTTTCTAGTTTTATAC---GTAGATGACATGCT
>copEwal10
ACCGCTTTCCTG---CATGGGGATTTACTGGAGGAAGTGTATATGGAGATCCCA---CCCGGATTTGGCACAACTCAGACAGTT---------GGAAAGGAATGCAAGCTGCAGAAATCTCTC---TATGGTCTAAAACAATCTCCTCGAGCTTGGTTTGACAGGTTCAGAAGAGTGATGGTGGGC---TTGAAGTACAGACAGAGCAATGCAGACCATACAGTGTTCTTT------AAGAGATGTGGGAGTCACATCACAATCCTCGCAGTCTAT---GTGGACGACATGCT
>copEwal16
ACGGCCTTTTTT---CATGGGGATTTACTAGAGGAAGTGTATATGGAGATCCCT---CCCGAGTTTGGCACAACTCAGACAGTT---------GGAAAGGTATGCAAGCTACAGAAATCTCTC---TATGGTCTAAAACAATCTCCTCGAGCTTGGTTTGACAGGTTCAGAAGAGTGATGGTGGGC---TTGAAGTACAGACAGAGCAATGCAGACCATACAGTGTTCTTT------AAGAGATGTGGGAGTCACATCACAATCCTCGCAGTCTAC---GTGGACGACATGTC
>copEwal9
ACTGCGTTTCTT---CATGGTGATCTGGAGGAGGAGCTTTATATGAAACAACCC---GAAGGCTTTGTGGTG---AAAGGACAA------GAGCAT-TGGTTTGTAAGTTGAGGATGAGTCTT---TATGGCTTGAAGCAAGCACCACAAATTTGGTATAAAAGATATGATTCCTTTATAAGTGAC---AACAAGTTTGTGAAGACAAACCCTTACAATTGTTTCTTCGTCAAAAGGTATTCT---GGCGGTGATTTCATTATCCTCTTCTTTTAC---GTGGATGACATGCT
>copEwal19
ACCGCGTTTTTC---CATGGTGATTTGGAGGAGGAGCTCTATATGGAGCAATCG---AAGGGCTTTGTGAAG---AAGGGGCAA------GAGCACTTGGTGTGTAAGTTGAGGAGGAGCCTT---TATGGCTTGAAGCAAGCACCAAGAAATTGGTATAAAAGGTTTGAATCTTTTATGTGTGAC---AACAAATTTGTGAAAACTAGCTCCGATAATTGTGTTTTTGTGAAAAGGTACTCA---AATGGTGATTTCATCATTCTCTTGCTTTAC---GTTGATGACATGCT
>copEwal2
ACGGCTTTTTTT---CATGGGTCGTTGGTGGAAGAAGTATACATGGAACAGCCA---CCTGGTTTTGTACTAAAGGGGGAGCCA---------CATAAAGTATGTAGATTGAAAAATGCATTA---TATGGCCTTAAACAATCCCCACGTGCATGGTTTGAGAGATTGAGTCGTACTATGCTTGAT---TTGGGGTATATACAAACCCATTCAGATCACACGGTCTTTGTG---------AAAAGAGGTGAGAAAGTGTGTATCTTGGTTGTGTAT---GTTGATGATATGCT
>copEwal14
ACCGCGTTTTTT---CATGGTGATCTAGCTGAAACTGTTTATATGGAACAGCCC---CCTAGTTTTGTTGATCAAAATTGTCCT---------CATCATGTGTGTAAACTGAATAAAGCTATC---TATGAATTGAAGCAAGCTCCTAGATCTTGGTTTTCTAAGTTGAAAGCTTTTCTACAGGCT---CACAAGTTTGTT---TCCTCTAAAGCTGACACTTCTCTCTTTATTTTCCAGTCA---GCTACAGTCCTTCTCTATGTTCTTATTTAC---GTTGACGATATGTT
>copEwal13
ACGGCTTTTTTG---CATGGAGACCTAAAGGAGGAGGTGCACATGGAGATGCC----CCTAGCTTTGTTAATGAGAAGGTGGCA---------GGCAAAGTTTGCCGGTTAAAACGCTCTTTG---TATGGTTTGAAGCAATCACCTTGAGCCCGGTTTGATAGGTTCTCGAAGGCGATGATCAAA---GAGGGTTACAGACAGAGTAATGCTGATCACACCATGTTCATT------AGAAGGAAGGAGAGGAAGATATGTGTGCTCATAGTGTAT---GTCGATGACATGCT
>copEwal15
ACAGCTTTTTTT---CATGGAGTCATAGAGAAGGAGGTTTATGAACATCAACCA---ATGGGCTTTGTTAACCCAACATTTCCT---------AACCATGTCTATAAACTTGATAAAGCTTTA---TACGGGTTAAAACAAGCTCCTAAGGCATGGTATGGTAGACTTAGTTTCTTTCTAATTGAG---AAATGGGTTCATAAGAGGAATAAAT--GACACAACTCTCTTTACCAAGAAAAGA---GACAATGGTCTACTATTGGTCCAAATATAT---GTCGACGATATGTT
>copEwal3
ACGGCATTTTTT---CATGGAACTCTTGAGGAAGAAGTGTATATGACCTTACCA---CCGGGTCATAGACTATAGAACAATACT---------AACCTTGTTTGTAGGTTAAAAAAATCCATT---TATGGTTTGAAGCAATCTCCAAGAGCATGGTATGGCAAGCTATCTCATTTTTTAATTAAT---TATGGTTTTAAAGTAAGCCATTCCGATAACTCACTATTTACCAAACATAAAGGTAATAAT------ACCGTTGTGATCTTGGTTTAC---GTGGACGATATGCT
>copEwal20
ACGGCGTTCTTG---CATGGAGAATTACAGGAAGAGATATATATGGTACAGCCT---GTTGGGTTTGTAGTT---AAAGGGAAG------GAGCACAAGGTGTGCAAACTTCTCCGTTCCATA---TATGGTCTTAAGCAGGCATCACGACAATGGTACCTCAAATTTCATCAGGCCATTTTATCT---AATGGGTTTCAGATGATTGAGGAAGACCATTGCGTGTAC---ATAAAAAGGTCCAAGAATAAT---TTTATCGTCATAACTCTTTAT---GTTGATGACATGCT
>copEwal17
ACTGCGTTTTTT---CATGGTGATTTGGAGGAAGAGATCTATATGGTGCAACCA---GAAGGATTTGAAGTA---AAAGAAAAA------GAGAACATGGTTTGCAAACTGAAGAAGAGTTTG---TACGGTCTAAAACAGGCTCCAAGATAGTGGTACAAAAAAATTTAATCTTTCATGACGAGT---CATGAGTACCAAAGGACCAAGGCGGATCCATGTGTTTACTTCAAAAGATTTGCAAATGGAAAA---TTTATAATCCTTTTGCTTTAT---GTAGATGACATGCT
>copEwal28
ACTGCCTTTTTG---CATGGTAATTTGGAAGAGGATGTGTACATGAAACAACAT---GAATGTTTTGTGGAT---CCAAAGAAT------GCTAACAAGGTATGTAAACTCCAAAGGTCCATA---TATGGGTTAAAGCAAGCATCAAGGAGTTGGAACAAACGCTTTGATGAAGAGGTCAAGAAG---TTGAACTTTATTCAAAGCGAAAAGGAACCTTGTGTTTAC---AAAAGGTTCAGTGGGAGTATG---GTAGTGTTTCTTGTTCTATAC---GTAGACGATATGCT
>copEwal29
ACGGCTTTTCTT---CATGGCACACTCGAAGAAGAGGTATACATGATGCCACCA---CCGGGCCACAAGTATGAGAAAACTCCC---------AATTTAGTTTGTAAATTAAATAAAGCAATT---TATGGTCTTAAACAATCACCTCGAGCATGGTATGAAAAACTTTCTTCCTATCTTTTACTT---TGCAATTTTCATATGAGTAGTGCCGACCATACTTTATTTGTAAAACATGAGAATGGTAAA------ACAACCATAGTACTTATGTAT---GTAGACGATATGTT
>copEwal23
ACTGCCTTTTTG---CACGGGGATTTACTGGAGGAAGTGTATATGGAGATCCCA---CCCGGGTTTGGCACAACTCAGACAGTT---------GGAAAGGTATGCAAGCTACAGAAATCTCTC---TATGGTCTAAAACAATCTCCTCGAGCTTGGTTTGACAGGTTCAGAAGAGTGATGGTGGGC---TTGAAGTACAGACAGAGCAATGCAGACCATACAGTGTTCTTT------AAGAGATGTGGGAGTCACATCACAATCCTCGCAGTCTAT---GTAGACGACATGCT
>copEwal22
ACGGCCTTTTTT---CATGGAGATCTCGAAGAAGAAGTGTATATGACGCTACCT---CCGGGA---TATAGTGGACGCAATGAC---------AATTTGGTTTGTAAGTTGAATAAATCAATC---TACGGTTTAAAACAATCGCCTCGGGCATGGTATGGAAAATTAAGTTCATTTCTTCTTTCT---TGTGGTTTTAAATTTAGTTATGCCGACCATTCCATGTTTACCAAAATATGTGGTCAAGTT------ATCACCGTAGTGTTGGTATAT---GTAGATGACATGCT
>copExyr1
ACTGCGTTCTTG---CATGGTGACTTAGATGAGGAAATATACATGCCTCAACAG---GAAGGTTTTGTTGAT---GAATCAAAT------CTCAATCTGGTATGTAGATTGGAGAAGGGATTG---TATGGTTTGAAACAGGCCTCTCGGCAATGGTATAGGAAATTCGATGTTTTCATGCAAGAT---GAAGGCTATAAGAGAAGTGATTATGATCATTGTGTCTACATGAAAGGCAATGTAAGTGAAACCTTTACTTTGTTATTG---CTTTAC---GTTGACGATATGTT
>copExyr2
ACAGCCTTTTTG---CATGGAGAGTTGTAAGAAAATGTTTACATGGATCAACCA---CCTGGTTTTGTTAATACCCTATATCCT---------GATCATGTTTGCAAGCTCAAGAAATCCCTA---TATGGGTTGAAGTAAGCTCCACGAGCTTGGTTTAATAAACTGAAAGCATTTCTTCTGTCT---CACAATTTCAAA---ACCTCTCAGGCTGATACTTCCTTGTTCATCCTCAATTCT---TCAGTTGATACCATTTATATACTGGTATAT---GTAGATGATATGCT
>copExyr4
ACCGCGTTTCTC---CATGGAGTCGTAGAGGAGGAAGTGTATGTTCATCAACCA---ATGGGCTTTGTTAACCCAACATTTCCT---------AATCATGTCTATAAACTTGATAAAGCACTC---TATGGGTTAAAACAAGCTCCTAGGGCATGGTATGGTAGACTTAGTTCCTTTCTAATTGAA---AATGAGTTCTCT---AGAGGAATAAATGATACAACTTTATTTACAAAGAAAAGG---GATAATGATCTATTATTGGTGCAAATCTAC---GTAGATGATATGCT
>copExyr5
ACTGCCTTTTTT---CATGGC--A------------------------CAGCCT---CAAGGATTCACAGACCCACAACATCCC---------GACTATGTGTGCCTCCTACACAAGTCTCTT---TATGGCCTCAAACAAGCACCATGCGCTTGGTTTGAGAAATTGAGCTCCACTCTCCTTGGA---TTTGGGTTTAAA---TCATCTCATTTTGATCCCTCAATGTTCACAGCTCATCAC---AATGGGCAGATTCTCATTCTGTTAGTCTAC---GTAGATGACATGCT
>copExyr6
ACGGCTTTTTTG---CATGGAGAGATTGAAGAGGAAATCTATATGGATTTACCA---CCCGGGTTTAAATATTCGGGACCAACA---------AATGCAGTGTGTAAACTGAAAAAGGCATTG---TATGGTCTCAAGCAATCTCCTCGAGCATGGTTCGGAAGATTCTCTGGGGCAATGAGAAAA---TATGGGTTTGATCAGTGTGATTCAGATCATACTTTATTTATTAAACGAAAAGGAGAT------AAACTAACAGTGCTAATTATCTAC---GTGGATGACATGTT
>copExyr7
ACCGCTTTCTTT---CATGGTGACTTAGAGGAGGAAATATACATGTCACAACCG---GAAGGTTTTGTTGAT---GAATCAAAT------TCCAATCTGGTGTGTAGATTGAAGAAGGGATTG---TATAGTTTGAAACAAGCCTCTCGGCAATGGTATAGAAAATTCGATGTTTTCATGCAAGAT---GAAGGCTACAAGAGAAGTGATTATGATCATTGTGTTTACATGAAAGACAATATAAGTGGAACATTTACTTTGTTATTG---CTTTAT---GTAGATGACATGTT
>copExyr8
ACTGCTTTTCTC---CATGGCAACATTGATGAGATGATTTATATGAAGCATCCA---AAAAACTTTGTGACT---GGAGATCCA------GAGTCTAAGGTATGCCGACTAAAGAAATCTATT---TATGGGCTCAAACAAGCATCTCGACAGGGGTACTTAAAATTTCACAACATTGTTATCTCA---AAAGGTTTCAAGTCTAACTTGGTTGATGAATGCATATAC---CTCGAGGTCTGTGGGAGTAAA---TTTTGTTTCTTGGTATTATAC---GTAAATGACGTGTT
>copExyr10
ACCGCTTTTTTT---CATGGTGTATTCGAAGAGGAGGTGTATGTCAAACAACCC---CTCGGGTATATGGTC---TCGAAGAAA------GAGCACAAAGTGCTGAGGTTGAGGAAAGCTTTG---TATGGACTCAAAAAGGCCCCGAGAGCATGGAACAAGAGAATAGATAGCTACTTCAAAGAG---CACGGTTTCAAACAGTGTCCTTATGAATATGCGATCTACGTGAAGTCCAAGAAAGATGAAATT------ATAGTTGTTGAACTATAC---GTAGATGATATGCT
>copExyr14
ACTGCTTTTTTT---CACGGTGATCTGGAGGAGGAGCTTTATATGAAACAACCT---GAAGGCTTTGTGGTG---AAAGGGCAA------GAGCACTTGGTTTGTAAGTTGAGGAGGAGCCTT---TATGGCTTGAAGCAAGCACTACAAAATTTGTATAAAAGGTTTGATTTCGTTATGAGTGAC---AACAAGTTCATGAAGACAAACTCTGACAATTGTGTCTTCGTCAAAAGGTACTCT---GGTAGTGATTTCATTATTCTCTTACTTTAC---GTTGACGACATGTT
>copExyr15
ACTGCTTTTTTT---CATGGAAATTTAGAAGAGGATGTGTACGTGACACACCCT---GAGGGTTTTGAAGAT---TCAAAGAAC------GCTAGGATGGTATGCAAGCTTCGTAAATCAATT---TATGGATTGAAGCAAGCATCACGGAGTTGGAATCTTCGGTTTGACGAAGAAGTCAAAAAG---TTTGACTTCGTCTGATGCGAAGAAGAATCATGTGTATAC--AGAAAAACTAGTGGGAGTGCAA---TCGCCCTTTTTAATCTTGTAC---GTAGACGACATGTT
>copExyr16
ACTGCCTTCTTG---CATGGAGAATTAGAGGAAGAGATATATAAGGTACAGCTT---GTTGGGTTTGTAGTT---AAAGGGAAG------GAGCACAAGGTGTGCAAACTTCGTCGTTCCATA---TATGGTCTTAAGCAGGCATCATGACAATGGTACCTCAAATTTCATCAGGCCATTATATCT---AATGGGTTTCAGATGATTGAGAAAGACCATTGCGTGTAC---ATAAAAAGGTCCAAGAATAAT---TTTATTGTCATAACTCTT--------------------
>copExyr17
ACGGCTTTCTTT---CATGGAGAATTAGAGGAAGAGATATATATAGTACAACAT---GTTGGGTTTATAGTT---AAAGGGAAG------GAGCACAAGGTGTGCAAAGTTCGTCGTTCCATA---TATGGTCTTAAGCAGGAATCACGACAATGGTACCACAAATTTCATCAGGACATTATATCT---AATGAGTTTCAGAAGATTGAGGAAGACCATTGCGTGTAC---ATAAAAAGGTCTAAGAATAAT---TTTATTGTCACAATTCTTTAT---GTGGATGATATGTT
>copExyr18
ACGGCTTTTTTT---CATGGCAATTTGAAAGAGGATGTGTACATGAAACAACCT---GAATGTTTTGTGGAT---CCAAAGAAT------GCTAACAAGGTATGCAAACTTCAAAGGTCCATA---TATGGATTGAAGCAAGCATCAAGGAGTTGGAACAAACGCTTTGATGAAGAGGTCAAGAAG---TTGAACTTTATTCAAAGCGAAAAGGAACCTTGTGTTTAC---AAAAGGTTCAGTGGGAGCATG---GTAGTGTTTCTTGTTCTATAT---GTAGACGATATGTT
>copExyr19
ACAGCGTTTTTT---CATGGAGAACTAGAAGAAGAAGTTTATATAGAGCAACCT---CCCAGGTACGTGAAA---GTTGGGAAC------GAAGGTAAAGTCTTTAAACTCAAGAAGGCTCTA---TATGAATTGAAACAAGCACCAAGGGCATAGAACACCAAAATTGATGAATATTTTAAATCA---CACGGGTTCATCCAATTTCCATATGAACATGCCATTTATGTTAAGGTGAAAGAAAAAAAAATG------TTGTTGGTGGCCTTATAC---GTTGACGATATGTT
>copExyr23
ACTGCTTTTTTT---CATGGTGATTTACTTGAGACTGTTTACATGGAGCAGCCC---CCCGATTTTGTTGACCAAAGCTTCCCT---------CAACATGTTTGCAAACTGAATAAGGCTATT---TATGGTTTAAAACAGGCACCTAGATCATGGTTTTCTAAGTTAAAAACCTTCTTACATGCT---CATAAATTCGTT---TCATCCAAGGCTGACACCTCTTTGTTTATTTTTCAATCA---TCTTCAGTGCTTCTCTATGTTCTTATATAC---GTGGACGATATGCT
>copExyr24
ACTGCTTTCCTT---CATGGAGAATTAGAGGAAGAGATATATATGGTACAGCCT---GTTGGGTTTGTAGTT---AAAGGGAAG------GAGCACAAGGTGTGCAAACTTCGCCGTTCCATA---TATGGTCTTAAGCAGGCATCATGACAATGGTACCTCAAATTTCATCAGGCCATTATATCT---A-TGGGTTTCAGATGATTGAGGAAGACCATTGCGTGTAC---ATAAAAAGTTCTAAGAATAAT---TTTATTGTCATAACTCTTTAT---GTAGATGATATGTT
>copExyr28
ACTGCTTTTTTG---CATGGGGATTTAAAAAAAATCGTGTATATGTCACAACCA---CCTGGTTTTATTGATCATCTCCATCCA---------AACCATGTTTGTCATCTCACCAAATCTCTA---TATGGCCTAAAGCAGTCACCTCAGGCTTGGTTTCAAAAGCTCAGTGAATTTCTTGTTACT---TTTGGGTTTCAA---GCATCATAATACGACCCTTCCCTCTTCTTTACTCACTTC---AATGGTTCACTCATTGTTCTTTTAGTTTAC---GTCGACGACATGTT
>copExyr29
ACGGCCTTTTTT---CATGGTGATCTAGAAGAAGAAATATACATGGATCTGCCA---CCAGGGTACTATAATCAGAAGCCATCA---------AATAAGGTTTGTAAACTGAAGAAAGCTCTA---TATGGCTTAAAGCAGTCACCGAGAGCATGGTTTGGAAGGTTTAGTAGTGTTATGAAAAGC---TACGGGTATAAACAAGGAGATTCCGATCATACCATGTTTTACAGGAGAAATTGTGAT------AAAATTGCAATTTTAATTATCTAT---GTAGATGATATGTT
>copExyr32
ACAGCATTTCTA---CACGGGGATTTACTGGAGGAAGTGTATATGGAGATCCCA---CCCGGATTTGGCACAACTCAGACAGTT---------GGAAAGGTATGCAAGCTACAGAAATCTCTC---TATGGTCTAAAACAATCTCCTCGAGCTTGGTTTGATAGGTTCAGAAGAGTGATGGTGGGT---TTGAAGTACAGACAGAGCAATGCAGACCATACAGTGTTCTTT------AAGAGATGTGGGAGTCACATCACAATCCTCGCAGTCTAC---GTCGATGACATGCT
