# Supplementary material for: Correlated evolution of LTR retrotransposons and genome size in the genus eleocharis
Source: BMC Plant Biol. 2010 Nov 30;10:265. doi: 10.1186/1471-2229-10-265 (PMC3095338; doi:10.1186/1471-2229-10-265)
Supplement: Additional file 3 — Alignment of Ty3-gypsy sequences. The alignment used for the construction of the phylogenetic tree of Ty3-gypsy sequences. Sequence identification: gypEaus27-gyp (Ty1-gypsy), E (Eleocharis), aus (first three letters of species name), 27 (number of clone). [file 1471-2229-10-265-S3.FAS]

>gypEaci1
-AGCGGATGTGTGTG---GATTATAGA---AAGCTTAATTCACTT------------------------ACAGTCAAA---AACAAGTATCCGATTCCC---ATTATAGATGATCTATTGGATGAATTGCATGGT---GCCAAAATTTTT---TCAAAAATTGATCTCAGGTCAGGC---TATCACCAGATAAGAATGCATCCTGATGATGTGTGTAAAACA------------------GCATTTAGG---ACCCATGAGGGCCACTATGAATATAGAGTGATGCCC---TTTGGGTTGACTAATGCACCAGCAACATTTCAAGCATTGATG---AATCAGGTCTTTCAGCCATTTCTGAGAAAGTTTGTG---CTGGTCTTCTTT---GATGATATACTGGTTTACAGCCCATCTTTAGAC------ACCCACTTAACCCACCTTTCTCAGGTTCTATCTCTTCTTCTCTCTAATCATCTCAAGGCTAAGCTATCTAAATGTGAATTC---GGGTTG
>gypEaci2
-AGCGAATGTGCGTG---GATTATAGG---AAATTAAATGAGAAT------------------------ACCATCAAA---AATAAATTTCCCATTCCA---ATTATAGATGACTTGCTTGATGAATTGAAGGGA---GCTAGCATCTTT---TCAAAGCTTGATCTGAGGGCAGGC---TATCACCAAATCAGGATGGCTGAAGAAGATAAGTGTAAAACA------------------GCTTTTCAA---ACTCATGAAGGTCAT---GAGTTTAATGTGATGCCC---TTTGGACTTACAAATGCACCTACTACTTTTCAAGGCCTTATG---AATTCATTTTTTAAACCTTATCTTAGAAAATTTGTA---TTAGTCTTTTTT---GATGACATCTTGGTTTATAGCAAAGATCTGAAA------TCTCATGTGTTGCACATCAGACTAGTACTACAGACTCTACAGGAGCATCAGTTGTTTGTGAAGAGATCAAAATGTGAATTT---GGGGTG
>gypEaci3
-AGCGAATGTGTGTG---GATTATAGA---AAATTGAACTCAGTG------------------------ACCATTAAA---AATAAATACCCTATTCCT---ATCATTGAGGACCTTCTAGATGAACTCCATGGA---GCAGCAATTTTT---TCTAAGATTGATCTCAGGTCTGTA---TACCATCAGATCAGTATGTTGCCAGCAGACATCCACAAAACA------------------GCATTTAGA---ACACATCAGGGGCACTATGAGTACCAGGTAATGCCT---TTTGGCCTCACCAATGCCCCTACCACCTTTCAAGCTCTT--T------------TTCCAACCATATTTGAGGAAATTTATT---TTGGTTTTTTTT---TATGACATACTGGTTTACAGTGCTGATCTTCCT------TCTCACCTCACCCATTTACATCAAGTCTTACAGCTTTTGAGAGAGCACGCACTCAGAGCTAAACTCTCTAAATGTGAATTT---GGGTTG
>gypEaci32
-AGCGAATGTGTGTG---GATTATAGA---AAATTGAACTCAGTG------------------------ACCATTAAA---AATAAATACCCTATTCCT---ATCATTGAGGACCTTCTAGATGAACTCCATGGA---GCAGCAATTTTT---TCTAAGATTGATCTCAGGTCTGTA---TACCATCAGATCAGTATGTTGCCAGCAGACATCCACAAAACA------------------GCATTTAGA---ACACATCAGGGGCACTATGAGTACCAGGTAATGCCT---TTTGGCCTCACCAATGCCCCTACCACCTTTCAAGCTCTT--T------------TTCCAACCATATTTGAGGAAATTTATT---TTGGTTTTTTTT---TATGACATACTGGTTTACAGTGCTGATCTTCCT------TCTCACCTCACCCATTTACATCAAGTCTTACAGCTTTTGAGAGAGCACGCACTCAGAGCTAAACTCTCTAAATGTGAATTT---GGGGTG
>gypEaci8
-AGAGAATGTGTGTG---GATTATAGA---AAACTTAACTCATTA------------------------ACAGTAAAA---AACAAATACCCCATTCCA---ATCATAGATGATCTGTTGGATGAACTGCATGGT---GCCAGAATTTTT---TCCAAGATAGATCTCAGATCAGGC---TATCACCAGAACAGAATGAACACTGAAGATGTTTGTAAAACT------------------GCTTTTAGA---ACCCATGAAGGCCACTATGAATACAAGGTGATGCCT---TTTGGGTTGACCAATGCACCAGCAACCTTTCAAGCCTTGATG---AACCAGGTGTTTCAACCTTTTCTGAGAAAGTTTGTA---TTAGTTTTCTTT---AATGATATACTGGTCTACAGTCCCTCTTTGAAA------ACTCACCTCACCCATCTTTCTCAAGTTCTCTCTCTTCTCCTCTCTAATCACCTCAAAGCTAAGCTCTCAAAATGTGAATTC---GGGTTG
>gypEaci12
-AGAGAATGTGTGTG---GACTATAGG---AAATTAAATGATAAT------------------------GCCATAAAA---AATAAGTTTCCCATTCCA---ATTATAGATGACTTGCTTGATGAATTGAAGG-A---GCTAACATCTTT---TCAAAGTTGGATCTTAGGGCAGGC---TATCACCAAATCAGGATGGCTGAAGGACATAAGTGTAAAACA------------------GCTTTTCAA---ACTCATGAAGGTCATTACGAGTTTAATGTGATGCCC---TTTGGACTTACAAATGCACCTGCTACTTTTCAAGGCCTTATG---AATTCAGTTTTTAAACCTTGCCTTAGAAAATCTGTA---TTAGTCTTTTTT---GATGACATCTTGATTTATAGCAAAGATCTGAAT------TCTCATGTGTTGCACATCAGACTAGTACTACAGACTCTACAGGAGCATCAGCTGTTTGTGAAGAAATCGAAATGTGAATTT---GGGGTG
>gypEaci15
-AGCGGATGTGTGTG---GATTATAGG---CATCTCAATGCACTA------------------------ACAGTGAAG---AACAAATACCCTATCCCT---ATTATTGATGATCTCCTTGATGAATTACATGGT---GCAAATTTTTTC---TCTAAAATAGACCTAAGGTCTGGA---TATCATCAGATAAGGATGAGACCTGAGGATGTGCATAAAACT------------------GCCTTTAGA---ACTAGTGAAGGTCATTTTGAATACTTAGTGATGCCA---TTTGGACTAACTAATGCCCCTGCTACCTTTCAAGCACTAATG---AACCAAATTTTCAAAGAGTTTTTGAGGAGATTTGTG---TTGGTTTTCTTT---GATGACATACTAGTATTCAGCCCTACCATTCAA------CTACACAAAGAGCATCTCAGGTTGGTATTTTCAAAGTTGAGAGAACATCAATTATTTGCTAAGTTCTCAAAATGTGAATTT---GGGTTG
>gypEaci16
-AGAGAATGTGCGTG---GATTATAGG---AGACTTAATGCAGAA------------------------ACTATAAAG---AATAAATACCCTATTCCT---TTAGTGGATGATTTATTGGACGAGTTAGAGGGT---ATGCATTACTTT---TCCAAACTGGATCTGAGGTCTGGG---TACCATCAGATTAGAATGGCCACTGCGGATGTTCCCAAAACT------------------GCATTCCAA---ACTCATGAAGGACTTTTCCAATTTCTGGTTATGCCT---TTTGGGTTGACAAACGCACCTGCCACATTTCAGTCTCTCATG---AATTCTGTGTTTAAATCATTTCTCAGGAAGTTTGTC---ATTGTGTTCTTT---GATGACATTCTGGTCTATAGTAAATCTCTTTAT------GCTCACACTTCTCATCTCAGACAGGTCTTGCATACTCTCCAGGAAGCTCAGCTGTATGTTAAGCTATCTAAATGTGAATTT---GGGGTG
>gypEaci19
-AGCGAATGTGTGTG---GATTATAGG---AGACTTAATGCAGAA------------------------ACTATAAAG---AATAAATACCCTATTCCT---TTAGTGGATGATTTATTGGACGAGTTAGAGGGT---ATGCATTACTTT---TCCAAACTGGATCTGAGGTCTGGG---TACCATCAGATTAGAATGGCCACTGCGGATGTTCCCAAAACT------------------GCATTCCTA---ACTCATGAAGGACTTTTCCAATTTCTGGTTATGCCT---TTTGGGTTGACAAACGCACCTGCCACATTTCAGTCTCTCATG---AATTCTGTGTTTAAATCATTTCTCAGGAAGTTTGTC---ATTGTGTTCTTT---GATGACATTCTGGTCTATAGTAAATCTCTTTAT------GCTCACACTTCTCATCTCAGACAGGTCTTGCATACTCTCCAGGAAGCTCAGCTGTATGTTAAGCTATCTAAATGTGAATTT---GGGGTG
>gypEaci21
-AGAGAATGTGCGTG---GATTATAGG---AAATTAAATGAGAAT------------------------ACCATCAAA---AATAAATTTCCCATTCCA---ATTATAGATGACTTGCTTGATGAATTGAAGGGA---GCTAGCATCTTT---TCAAAGCTTGATCTGAGGGTAGGC---TATCACCAAATCAGGATGGCTGAAGAAGATAAGTGTAAAACA------------------GCTTTTCAA---ACTCATGAAGGTCATTATGAGTTTAATGTGATGCCC---TTTGGACTTACAAATGCACCTACTACTTTTCAAGGCCTTATG---AATTCAGTTTTTAAACCTTACCTTAGAAAATTTGTA---TTAGTCTTTTTT---GATGACATCTTGGTTTATAGCAAAGATCTGAAA------TCTCATGTGTTGCACACCAGACTAGTACTACAGACTCTACAGGAGCATCAGTTGTTTGTGAAGAAATCGAAATGTGAATTT---TGGGTG
>gypEaci22
-AGCGAATGTGTGTC---GATTATAGG---AAATTAAACCCTCTC------------------------ACAATTAAA---AATAAATATCATATTCCT---ATAATCAATGATTTACTGGATGAGCTTCATGGG---TCCAAACTTTTT---TCCAAAATTGACCTCAGGTCAGAT---TATCACCAGATCAGAATGCATTCATCAGATGTTTACAAAACT------------------GCTTTTAGA---ACACATGAGGGGCATTATGAGTATATTGTCACGCCT---TTTGGGCTCACCAATGCCCTTGCAACTTTTCAGGCCCTCATG---AACCAGATCTTTAGACCATTTCTGAGAAAGTTTGTC---TTGGTCTTCTTT---GATGATATTTTGGTGTACAGCTCTACCCTTGAA------TCCCATCTCTCTCATCTCTCTCAGGTTCTCTCTCTACTGCAATCTAATCACCTTAAGGCTAAGCTGTCAAAGTGTGAATTT---GGGGTG
>gypEaci23
-AGAGAATGTGTGTG---GATTATAGA---AAACTCAATGCCCTC------------------------ACAGTGAAG---AATAAATCCCCTACACCC---TTAATTGAAGACCTCTTGGATGAATTGAATGGG---AAAAGCTTCTTT---TCCAAGCTGGACCTTAGAGCAGGC---TATCACCAAATCAAGATGACTCCCTCTGACATCCCTAAAACG------------------GCTTTTCAA---ACTCATGAAGGATTGTTTGAATTCAAGGTGATGCCT---TTTGGGCTGACAAATGCACCAGCCACCTTTCAGGCCCTCATG---AATACAATTTTTAAACCTTATATCAGACAATTTGTT---CTTGTGTTTTTT---GATGATATTTTAGTTTATAGTGTGGACCTGCCT------ACCCATAAAACTCATTTACAATTGGTTCTGCAAAAGCTGGTTGAACACAAACTCTTTGTCAAGCTCTCTAAATGTGAATTC---GGGGTG
>gypEaci25
-AGAGAATGTGTGTC---GATTATAGG---AAATTAAACTCTCTC------------------------ACAATTAAA---AATAAATATCCTATTCCT---ATAATCGATGATTTACTGGATGAGCTTCATGGG---TCCAAACTTTTT---TCCAAAATTGACCTCAGGTCACGT---TATCACCAGATCAGAATGCATTCATCAGATGTTTACAAAACT------------------GCTTTTAGA---ACACATGAAGGGCATTATGAGTATACTGTCATGCCT---TTTGGGCTCACCAATGCCCCTGCAACTTTTCAGGCCCTCATG---AACCAGATCTTTAGACCATTTCTGAGAAAGTTTGTT---TTGGTCTTCTTT---GATGATATTTTGGTGTACAGCTCTACCCTTGAA------TCCCATCTCTCTCATCTCTCTCAGGTTCTCTCTCTACTGCAATCTAATCACCTTAAGGCTAAGCTGTCAAAATGTGAGTTT---GGGGTG
>gypEaci26
-AGAGAATGTGTGTG---GACTATAGG---AAGCTTAACTTCTTA------------------------ACAGTCAAA---AA-AAGTATCCAATTCCA---ATCATAGATGATTTGTTGGATGAACTGCATGAT---GCCAAAATCTTT---TCCAAGAT-GATCTCAGATCAGGC---TATCACCGGATAAGAATGAACCCTGTAGATGTTTGTAAAATA------------------GCTTTTAGA---ACCCATGAAGGCCACTATGAGTATAAGGTGATGCCT---TTTTGGTTGACCAATGCACCAACAACCTTTCAAGCTTTGATG---AATCAGGTGATTCAACCATTTTTGATAAAGTTTGTG---TTGGTTTTCTTT---GATGACATACTGGTCTACAGTCCGTCCTTGAAA------ACCCACCTCAACCATCTTTCTCAAGTCCTCTCTCTTCTCCTTTCTACTCATCTCAAAGCTATGCTCTCTAAATGTGAATTT---GGGGTG
>gypEaci28
-AGAGGATGTGTGTG---GATTATAGA---AAATTAAATGATGAT------------------------ACAGTAAAG---AATAGGTTTCCAATCCCC---ATTATAGATGATTTGTTGGATGAACTCAAGGAT---GCACAGTACTTT---TCTAAGTTAGATTTGAGGGTTGGT---TACCATTAGATTAGGATGGCCGAAGAAGATAAATTCAAAACA------------------ACATTTCAG---ACACATGAATGTCACTACGAATTCAATGCAATGCCT---TTTGGGTTGATCAACGCGCCAGCTACTTTTCAGTGCCACATG---AATTTCATTTTTAAGTCATTTCTGAGAAAATTCGTG---TTGGTACTTTTT--GGATGATATCTTAGTTTATAGCAAGGATCTGAGT------TCACATGTTCAACACCTGAGACAAGTACTTGAAATACTGAAGGAACAACAATTGTATGTTAAAAGGTCTAAATGTGAGTTT---GGGTTG
>gypEaci29
-AGAGAATGTGCGTG---GATTATAGA---AAACTCAATGCCCTC------------------------ACAGTGAAG---AATAAATTCCCTATACCA---TTAATTGAAGATCTCTTGGATGAATTGAATGGG---AAAAGCTTCTTT---TCCAAGCTAGACCTTAGAGCAGGC---TATCACCAAATCAGGATGACTCCCTCTGACATCCCTAAAACG------------------GCTTTTCAA---ACTCATGAAGGATTGTTTGAATTCAAGGTGATGCCT---TTTGGGCTGACAAATACACCAGCCACCTTTCAGGCCCTCATG---AATACAGTCTTTAAGCCTTATATCAGACAATTTGTT---CTTGTGTTTTTT---GATGATATTTTGGTTTATAGTGTGGACCTGCCT------ACCCATAAAACTCATTTACAATTGGTTCTGCAAAAGCTGGTTGAACACAAACTCTTTGTCAAGCTCTCTAAGTGTGAATTT---GGGGTG
>gypEaci30
-AGCGAATGTGTGTC---GATTATAGG---AAATTGAACGAGAAC------------------------ACAGTAAAA---AACAAATATCCAATACCA---TTGGTGGATGATTTACTAGATGAGCTGAGAGGC---ATGAGTATTTTC---ACCAAGCTAGACTTGAGATCTGGT---TATCACCAGATAAGAATGCAAGAGGCAGATATCCACAAAACA------------------ACCTTCCAG---ACTCATGAGGGCTTGTTTGAGTTTAGGGTTATGCCT---TTTGGGCTAACCAATGCTCCTGCCACATTTCAGGCTCTGATG---AATGCCATTCTGAAACCTTTTCTGAGAAAGTTTGCA---CTGGTATTTTTT---GATGACATTTTGATTTACAGCAAAGATCTCTCT------TCTCATGTCCAACATCTGAGTTTGGTGTTTCAGACCCTAATGGATAACCACTTATATCTCAAACTTTCTAAATGTGAATTT---TGGTTG
>gypEaci31
-AGAGAATGTGTGTG---GATTATAGG---AAAATAAACTCCATC------------------------ACAATCAAG---AATAAATACCCTATTCCT---ATAATCGATGACTTACTGGATGAGCTTCATGGG---TCCAAACTTTTT---TCCAAAATTGACCTCAGGTCAGGT---TATCACCAGATCAGAATGCATTCATCAGATGTCTACAAAACT------------------GCTTTTAGA---ACACATGAGGGGCATTATGAGTATATTGTCACGCCT---TTTGGGCTCACCAATGCCCCTGCAACTTTTCAGGCCCTCATG---AACCAGATCTTTAGACCATTTCTGAGAAAGTTTGTC---TTGGTCTTCTTT---GATGATATTTTGGTGTACGGCTCTACCCTTGAA------TCCCATATCTCTCATCTCTCTCAGGTTCTCTCTCTACTGCAATCTAATCACCTTAAGGCTAAGCTGTCAAAATGTGAATTT---GGGGTG
>gypEaci37
-AGAGAATGTGTGTC---GATTATAGG---AAATTAAATGAGAAT------------------------ACCATCAAA---AATAAATTTCCCATTCCA---ATTATAGATGACTTGCTTGATGAATTGAAGGGA---GCTAGCATCTTT---TCAAAGCTTGATCTGAGGGCAGGC---TATCACCAAATCAGGATGGCTGAAGAAGATAAGTGTAAAACA------------------GCTTTTCAA---ACTCATGAAGGTCATTATGAGTTTAATGTGATGCCC---TTTGGACTTACAAATGCACCTGCTACTTTTCAAGGCCTTATG---AATTCAGTTTTTAAACCTTATCTTAGAAAATTTGTA---TTAGTCTTTTTT---GATGACATCTTGGTTTATAGCAAAGATCTAAAA------TCTCACGTGTTGCACACCAGACTAGTACTACAGACTCTACAGGAGCATCAGTTGTTTGTGAAGAGATCAAAATGTGAATTT---GGGTTG
>gypEaci38
-AGAGAATGTGTGTG---GATTATAGG---AAATTAAATGAGAAT------------------------ACCATCAAA---AATAAATTTCCCATTCCA---ATTATAGATGACTTGCTTGATGAATTGAAGGGA---GCTAGCATCTTT---TCAAAGCTTGACCTGAGGGCAGTC---TATCACCAAATCAGGATGGCTGAAGAAGATAAGTGTAAAACA------------------AATTTTCAA---ACTCATGAAGGTCATTATGAGTTTAATGTGATGCCC---TTTGGACTTACAAATGCACCTGCTACTTTTCAAGGCCTTATG---AATTCATTTTTTAAACCTTATCTTAGAAAATTTGTA---TTAGTCTTTTTT---GATGACATCTTGGTTTATAGCAAAGATCTGAAA------TCTCATGTGTTGCACATCAGACTAGTACTACAGACTCTACAGGAGCATCAGTTGTTTGTGAAGAGATCAAAATGTGAATTT---GGGGTG
>gypEaci40
-AGAGAATGTGTGTG---GATTATAGG-CGCGCAGCGATGCACTT------------------------ACAGTAAAA---AACAAGTTCCCTATTCCG------------GATTTGTTGGATGAATTACATGGT---AAACAGTATTTT---TCTAAGCTGGACCTAAGATCAGGT---TATCACCAGATAAGGATGGCAGATGCTGATATTCCCAAAACT------------------GCCTTTCAG---ACACATGAGGGCCTTTTTGAGTTTAAGGTCATGCCC---TTTGGGCTTACTAATGCTCCTGCAACCTTCCAAGCCCTTATG---AACTCAGTGTTTCAGCC--------GAAAGTTTGTG---TTAGTTTTCTTT---GATGACATTCTAATATATAGTGCTGATCTGTCCTTGGCGGCCT--GAGT--CATTTGCAATTAGTACTTCAAAAGTTACTGGACAATCAACTTTTTGTCAAGTTATCCAAATGTGTATTC---GGGTTG
>gypEaus30
-AGAGAATGTGTGTG---GATTATCGA---AAACTCAATTCCATG------------------------ACCATTAAG---AATAAGTATCCCATCCCC---ATCATAGATGATATCCTTGATGAACTACATGGG---CAA-CCATTTTC---TCTAAAATTGACCTCAGATCTGGG---TATCATCCGATCAGAATGTTGACTGCAGATGTTCATAAGACT------------------GCATTTAGA---ACACATGATGGCCATTATGAATATCAAGTAATGTCG---TTTGGGCTCTCAAATGCACCAGCCACTTTTCAAGCTCTTATG---AATCATATTTTCAAACCTTACTTGAGACAGTTTGTG--TTTGGTGTTCTTT---GATGACATTCTGGTCTACAGCTGTGATTTATCC------ACTCACATAGGGCATCTAACCACAGTATTACAGGTTCTAAAGAATAATGAACTAAAAGCTAAACTTTCAAAATGTGAATTC---GGGGTG
>gypEaus25
-AGAGAATGTGTGTG---GACTATCGA---AAACTCAATTCCATG------------------------ACCATTAAG---AATAAGTATCCCATCCCC---ATCATAGATGATATCCTTGATGAACTACATGGGG--CAA-CCATTTTC---TCTAAAATTGACCTCAGATCTGGG---TATCATCCGATCAGAATGTTGACTGCAGATGTTCATAAGACT------------------GCATTTAGA---ACACATGATGGCCATTATGAATATCAAGTAATGTCG---TTTGGGCTCTCAAATGCACCAGCCACTTTTCAAGCTCTTATG---AATCATATTTTCAAACCTTACTTGAGACAGTTTGTG--TTTGGTGTTCTTT---GATGACATTCTGGTCTACAGCTGTGATTTATCC------ACTCACATAGGGCATCTAACCACAGTATTACAGGTTCTAAAGAATAATGAACTAAAAGCTAAACTTTCAAAATGTGAATTT---GGGGTG
>gypEaus26
-AGCGAATGTGTGTC---GATTATAGA---CAGTTAAACTCTTTA------------------------ACTACTAAA---AACAAGTATCCAATACCC---ATTATTGATGATCTATTGGATGAGTTACATGGT---GCTCAATTTTTT---TCTAAAATTGATCTCAGAACTAGT---TACCATCAAATCAGAATGCACAAGGATGATATTCCAAAGACA------------------ACCTTCAGGACACAATTAA--GGCCACTATGAATATCAAATCAAT------TTTGGGCTGACCAATGCCCCAACCACATTTCACGCTTTGATG---AATCAGATCTTCAAGGCCTATCTTAGAAAATTTGTG---TTGGTTTTCTTT---GACGACATTTTGATCTACAACACTTCTCTTGAG------CATCACTTACAACACTTAACACTTGTTCTCAGCTTACTACACACTCATGCTCTCAAGGTTAAGTTTTCTAAATGTGAATTT---TGGTTG
>gypEaus21
-AGCGAATGTGTGTC---GATTATAGA---CAGTTAAACTCTTTA------------------------ACTACTAAA---AACAAGTATCCAATACCC---ATTATTGATGATCTATTGGATGAGTTACATGGT---GCTCAATTTTTT---TCTAAAATTGATCTCAGAACTAGT---TACCATCAAATCAGAATGCACAAGGATGATATTCCAAAGACA------------------ACCTTCAGGACACAATTAA--GGCCACTATGAATATCAAATCAAT------TTTGGGCTGACCAATGCCCCAACCACATTTCACGCTTTGATG---AATCAGATCTTCAAGGCCTATCTTAGAAAATTTGTG---TTGGTTTTCTTT---GACGACATTTTGATCTACAACACTTCTCTTGAG------CATCACTTACAACACTTAACACTTGTTCTCAGCTTACTACACACTCATGCTCTCAAGGTTAAGTTTTCTAAATGTGAATTT---TGGTTG
>gypEaus9
-AGAGAATGTGTGTG---GATTATAGA---CAGTTAAACTCTTTA------------------------ACTACTAAA---AACAAGTATCCAATACCC---ATTATTGATGATCTATTGGATGAGTTACATGGT---GCTCAATTTTTT---TCTAAAATTGATCTCAGAACTAGT---TACCATCAAATCAGAATGCACAAGGATGATATTCCAAAGACA------------------ACCTTCAGGACACAATTAA--GGCCACTATGAATATCAAATCAAT------TTTGGGCTGACCAATGCCCCAACCACGTTTCACGCTTTGATG---AATCAGATCTTCAAGGCCTATCTTAGAAAATTTGTG---TTGGTTTTCTTT---GACGACATTTTGATCTACAACACTTCTCTTGAG------CATCACTTACAACACTTAACACTTGTTCTCAGCTTACTACACACTCATGCTCTCAAGGTTAAGTTTTCTAAATGTGAATTC---GGGGTG
>gypEaus10
-AGAGGATGTGTGTG---GACTATAGG---AAGCTCAACTCCATC------------------------ACTACAAAG---AACAAGTACCCTATTCCT---ATCATAGATGATCTTTTGGATGAATTGCAAGGT---GCCCAATTTTTT---TCTAAGATTGATCTTCGCTCTGGT---TATCATCAAATCCGAATGCATCAGGATGCCATCTCTAAAACG------------------GCATTTAGA---ACTCATGAAGGGCACTATGGGTACTTAGTGATGCAG---TTTGGGTTGACCAATGCACCTGCCACCTTTCAAGCCTTAATG---AACCAAATTTTCAAAGAACACTTGAGAAAATTTGTT---CTTGTCTTCTTT---GACAATATTTTGGTCTATAGTCCTACCTTGCAG------TCTCATCTCACTCACCTATCTCTTGTCCTTCAGTTGTTACAACAACATGGGTTACAAGCTAAGCTCTCTAAATGTGAATTT---GGGGTG
>gypEaus16
-AGAGAATGTGTGTC---GATTATAGA---AAACTTAATGAGAAC------------------------ACAATAAAG---AATAAGCACCCAATACCC---ATTATAGATGATTTGTTGGATGAATTGAAGGGG---GCAAAATATTTC---TCAAAGCTGGACCATAGAGCAGGA---TACCATCAGATAAGAATGTGTGAAGATGACAAATTCAAGACA------------------GCTTTTCAA---ACTCATGAAGGGCACTATGAATTCAATGTTATGCCC---TTTGGACTCACAAATGCTCCTGCTACTTTTCAAGGGTTAATG---AATTCAATTTTTAAGCTGTTTTTAAGAAGGTTCGTA---CTGGTATTTTTT---GATGATATTCTGGTCTATAGCAAAACAATTAAT------GACCATAAAGCTCATCTAGAACAAGTTCTTACATTGCTTCAAAACAATCATTTGTTTGTGAAAGAGTCTAAGTGTGAATTT---GGGTTG
>gypEaus27
-AGCGAATGTGTGTG---GATTATAGA---GAATTGAACAAAGAT------------------------ACAGTGAAA---AATAAATTTCCCATACCC---ATAATAGATGACTTGCTGGATGAGTTGCATGAA---GCTCAATATTTC---TCCAAGCTTGACCTAAGGGCAGGC---TACCACCAAATCAAAATGGCAGATGAAGATAAAATTAAAACA------------------GCATTTAGG---ACACATGAGGGGCATTATGAGTTCAATGTCATGCCG---TTTGGACTCACTAATGCACCGGCAACCTTCCAATGCCTCATG---AATTCTATCTTTAAGCCCTTCTTGAGGAAATTTGTT---TTGGTGTTTTTT---GATGACATATTAGTGTATAGTTCAGATCTGACT------TCTCACTTGAATCATCTTAGACAGGTTTTGGAAGTTCTGAGAACTCATCAACTATTTGTGAGGAAATCTAAATGTGAATTC---GGGTTG
>gypEaus17
-AGAGAATGTGTGTG---GATTATAGG---AAATTAAATGAGAAC------------------------ACACTTAAA---AATAAGTTTCCAATTCCT---ATAATCGATGATTTGCTAGATGAGTTAAAAGGA---GCTCAGTATTTT---TCAAAACTGGACTTAAGAGCAGGC---TATTATCAGATTAGGATGGCAGAGGAGGACAAACCCAAAACA------------------GCGTTTCAA---ACTCATGAAGGGCACTATGAGTTTAATGTTATGCCT---TTTGGGCTAACTAATGCCCCGGCAACTTTCCAAGGTCTTATG---AATTCCATATTCAAACCCTTCCTCAGAAAATTTGTG---TTGGTTTTTTTT---GATGATATATTGGTATATAGTCCAGACTTGCCC------TCTCATATATCTCATCTGAGACAGGTTTTGAATTTACTAAAAGAGCACCAGTTGTATGTGAAAAGGTCTAAATGTGAATTT---GGGTTG
>gypEaus14
-AGAGGATGTGTGTG---GACTATAGA---GAATTGAACAAAGAT------------------------ACAGTGAAA---AATAAATTTCCCATACCC---ATAATAGATGACTTGCTGGATGAGTTGCATGAA---GCTCAATATTTC---TCCAAGCTTGACCTAAGGGCAGGC---TACCACCAAATCAAAATTACAGATGAAGATAAAATTAAAACA------------------ACATTTAGG---ACACATGAGGGGCATTATGAGTTCAATGTCATGCCG---TTTGGACTCACTAATGCACCGGCAACCTTCCAATGCCTCATG---AATTCTATC------CCCTTCTTGAGAAAATTTGTT---TTGGTGTTTTTT---GATGAGATATTAGTGTATAGTTCAGATCTGACT------TCTCACTTCAATCATCTTAGACATGTTTTGGAAGTTCTGAGAACTCATCAACTATTTGTGAAGAAATCTAAATGTGAATTC---GGGTTG
>gypEaus7
-AGAGAATGTGTGTG---GACTATAGA---GAATCGAACAAAGAT------------------------ACAGTGAAA---AATAAATTTCCCATACCC---ATAATAGATGACTTGCTGGATGAGTTGCATGAA---GCTCAATATTTC---TCCAAGCTTGACCTAAGGGCAGGC---TACCACCAAATCAAAATTACAGATGAAGATAAAATTAAAACA------------------ACATTTAGG---ACACATGAGGGGCATTATGAGTTCAATGTCATGCCG---TTTGGACTCACTAATGCACCGGCAACCTTCCAATGCCTCATG---AATTCTATC------CCCTTCTTGAGAAAATTTGTT---TTGGTGTTTTTT---GATGAGATATTAGTGTATAGTTCAGATCTGACT------TCTCACTTCAATCATCTTAGACATGTTTTGGAAGTTCTGAGAACTCATCAACTATTTGTGAAGGAATCTAAATGTGAATTT---GGGTTG
>gypEaus5
-AGAGGATGTGCGTG---GATTATAGA---GAATTGAACAAAGAT------------------------ACAGTGAAA---AATAAATTTCCCATACCC---ATAATAGATGACTTGCTGGATGAGTTGCATGAA---GCTCAATATTTC---TCCAAGCTTGACCTAAGGGCAGGC---TACCACCAAATCAAAATTACAGATGAAGATAAAATTAAAACA------------------ACATTTAGG---ACACATGAGGGGCATTATGAGTTCAATGTCATGCCG---TTTGGACTCACTAATGCACCGGCAACCTTCCAATGCCTCATG---AATTCTATC------CCCTTCTTGAGAAAATTTGTT---TTGGTGTTTTTT---GATGAGATATTAGTGTATAGTTCAGATCTGACT------TCTCACTTCAATCATCTTAGACATGTTTTGGAAGTTCTGAGAACTCATCAACTATTTGTGAAGAAATCTAAGTGTGAGTTT---GGGTTG
>gypEaus4
-AGAGAATGTGTGTG---GATTATAGG---AAATCAAATGACAAT------------------------ACCATAAAC---AATAAGTTTCATATACCC---ATAATAGATGGCTTACTCGATGAATTAAAGGGA---GCTAGCATCTTT---TCAAAGCTTGACTTGAGAGCAAGA---CATCATCAAATAAGGATGGCTAAAGAGGACAAGTGTAAAACA------------------ACTTTTCAA---ACTCATGAAGGTCATTATGAGTTTAATGTGATGCCT---TTTGGCCTCACAAATGCACCTGCCACCTTTTAAGCCCTTATG---AATTTATTTTTTAAACATTTTCTTAGGAAATTTGTA---CTAGTCTTCTTT---GATGATATTTTGATCTACAACAAGAATCTGGAA------TCTCATATTTTGCATATCAGACTGGTACTGAAAACTCTACAGGATCATCAATTGTTTGTGAAAAGGTCTAAATGTGTGTTT---GGGGTG
>gypEaus1
-AGAGGATGTGTGTG---GACTATAGG---AAATCAAATGACAAT------------------------ACCATAAAC---AATAAGTTTCATATACCC---ATAATAGATGGCTTACTCGATGAATTAAAGGGA---GCTAGCATCTTT---TCAAAGCTTGACTTGAGAGCAAGA---CATCATCAAATAAGGATGGCTAAAGAGGACAAGTGTAAAACA------------------ACTTTTCAA---ACTCATGAAGGTCATTATGAGTTTAATGTGATGCCT---TTTGGCCTCACAAATGCACCTGCCACCTTTTAAGCCCTTATG---AATTTATTTTTTAAACATTTTCTTAGGAAATTTGTA---CTAGTCTTCTTT---GATGATATTTTGATCTACAACAAGAATCTGGAA------TCTCATATTTTGCATATCAGACTGGTACTGAAAACTCTACAGGATCATCAATTGTTTGTGAAAAGGTCTAAATGTGAATTT---GGGTTG
>gypEaus32
-AGAGAATGTGTGTG---GACTATAGG---AAATCAAATGACAAT------------------------ACCATAAAC---AATAAGTTTCATATACCC---ATAATAGATGGCTTACTCGATGAATTAAAGGGA---GCTAGCATCTTT---TCAAAGCTTGACTTGAGAGCAAGA---CATCATCAAATAAGGATGGCTAAAGAGGACAAGTGTAAAACA------------------ACTTTTCAA---ACTCATGAAGGTCATTATGAGTTTAATGTGATGCCT---TTTGGCCTCACAAATGCACCTGCCACCTTTTAAGCCCTTATG---AATTTATTTTTTAAACATTTTCTTAGGAAATTTGTA---CTAGTCTTCTTT---GATGATATTTTGATCTACAACAAGAATCTGGAA------TCTCATATTTTGCATATCAGACTGGTACTGAAAACTCTACAGGATCATCAATTGTTTGTGAAAAGGTCTAAATGTGAATTT---GGGGTG
>gypEaus23
-AGAGAATGTGTGTG---GATTATAGA---GAGTTGAATAAAGCC------------------------ACTGTAAAG---AATCAATATCCGTTGCCA---TGCATTGATGACTTGTTTGACCAGATGCAAGGA---TCCTCAGTTTAT---TCTAAGATTGACTTGAGAACATGT---TATCATCAGTTAAGGATTCGGCCAAGTGATGTTGAAAATACA------------------ACTTTTCGC---ACTCGTTATGGCCACTATGAATTTCTAGTGATGCCA---TTCGGGTTGATAAATGCTCCAGAAGCATTTATGGACTTGATG---AATCGGGTTTTTCGAGAGTATCTAGATTCATTTGTG---GTGGTGTTCATA---GATGACATTCTGGTATACTCTAAGTCTTTCAAA------GAGCATGAAGAGCATTTGCGAATTGTGTTATGTCAGTTGCGAAAACATAAGCTCTTCGCTAAGTTCTCTAAATGTGAATTC---GGGTTG
>gypEaus3
-AGAGAATGTGTGTG---GACTATAAA---GAGTTGAATAAGGCC------------------------ACTATAAAG---AATCGATATTCGTTGCCA---CGCATTGATGACTTGTTTGATCAGATGCAAGGA---TCCTCAGTTTAT---TCTAAAATTGACTTGAGAACATGT---TATCATCAGTTAAGGATTCGGCCAAGTGATGTCGAAAAGACA------------------GGTTTTCGC---ATTCGTTATGGCCACTATGAATTTCTAGTGATGCCA---TTCGGGTTGACAAATGCTCCAGCAGCATTTATGGACTTAATG---AATCGAGTTTTTCGAGAGTATCTAGATTCTTTTGTG---GTGGTGTTCATA---GATGACATTCTGGTATACTTTAAATCTTGCAAA------GAGCATGAAGAGCACTTGCGAATTGTGTTATGTCAGTTGCAAAAACATAAGCTCTTCGCTAAGTTCTCTAAATGTGAATTT---TGGGTG
>gypEcar23
-AGAGAATGTGTGTG---GATTATAGG---AGATTGAATGATGAA------------------------ACAGTAAAA---AACAAGTTCCACATACCT---TTGGTGGATGATCTTCTAGATGAACTTGGTGAT---ATGCATGTCTTC---TCTAAGCTGGACTTAAGATCTGGA---TTTCACCAAATCAGAATGGTTGAGTCTGATGTTCTAAAGACG------------------GCATTTCAA---ACTCATGAAGGCTTATTTGAATTCTTGGTGATGCCT---TTTGGTCTCACCAATGCCCCGACAACTTTTCAGAGTTTAATG---AACATAGTTTTTAAATAATTTCTTAGGAAATTTTTT---ATTGTGTTTTTT---TATGACATATTGGTTTATAGCAAATCAATGGAG------TCCCACCAGATTCACTTGTCTCAAGCCTTACAAACCTTAGCTGACAACCAATTGTGTGTGAAATTATCCAAATGTGTATTT---GGGGTG
>gypEcar22
-AGAGAATGTGCGTG---GATTATAGG----CAGTTAATAATCTC------------------------AAAGTGAAA---AATAAGTATCTAATTCCA---ATAATATATGACCTTTTAGATGAGCTTCATGGG---TCCAAATGATTT---TCTAAATTTGATTTGAGGTCGGGC---TACCATCAAATCAGAATGAACAAGGAGGATGTGTACAAGACA------------------ACTTTTAGA---ACCCACCAAGGTCATTTTGAATACCTTGTGATGTCT---TTTGGCTTGACAAATGCACCTGCAACATTTCAATGTTTGATG---AATCAGGTTTTCAAACCCTTCCTCATAAAGTTTGTA---CTGATTTTCT-----TATGATATCCTAATTTTCAGTGCTGATTTACAA------CAATAAAAAGCTCATTTAAATCTAGTATTACAAGCCCTGAGAGAGCATAAGTGGTTTGCCAGAATGTCTAAATGTGAATTT---GGGGTG
>gypEcar21
-AGAGAATGTGCGTG---GATTATCGA---GAATTGAATAAGGTG------------------------ACAATCAAG---AACCGATATCCGTTACCA---CGAATTGACGACTTATTTGATCAACTACAAGGC---TCATCAGTGTAC---TCAAAGATTGATTTGAAGTCAGGC---TATTATCAGGTGCGAATTCGACCCGTTGACATTGAGAAGACA------------------GCTTTTCGA---AGCCGATATGGATATTATGAATATACGGTGTTACCA---TTTGGACTCACCAATGCACCTGCAACTTTCATGGACTTGATG---AATAGAGTGTTTTAGGATTATCTTGATCAATTTGTG---GTGGTTTTCATT---GATGACATCTTGATATATTCGAAATCTAAGGAG------GAACATGCGACACATTTGAGTTGGGTATTACAAAGATTGTGAGAGCATAAATTGTACGCGAAGTTGTCGAAATGTGAATTC---TGGTTG
>gypEcar3
-AGAGAATGTGTGTC---GATTATAGG---AAGTTGAATAAGGTG------------------------ACGATCAAG---AACATGTATCCATTGCCA---CACATTGACGATTTGTTCGATCAGCTACAAGGT---TCTTCCGTGTAC---TCGAAGATTGATCTAAGGTCAGGT---TATCATCAGATGCGAATTCGACCAACTGATATTGAGAAGACA------------------GCTTTCCGA---ACCCGGTACGGACA------------------------------GCTTACCAATGCACCTGTGGCTTTCATGGACTTGATG---AACATGGTGTTCCGAGATTGTCTTCATCGATTTGTG---GTGGTTTTCATT---GATGAT--A------------------------------------------CATCTGAGTTAGGTATTATAGAGATTGCGAGAACATAAGTTATATGCAAAGCTATCCAAATGTGAATTT---TGGTTG
>gypEcar10
-AGAGGATGTGTGTC---GATTATCGA---AAGTTGAATAAGGTG------------------------ACGATCAAG---AACCGGTATCCATTGCCA---CGCATTGACGACTTGTTCGATCAACTACAAGGT---TCTTTGGTGTAT---TCGAAGATTGATCTGAGGACGGGT---TATCATTAGATGCGGATTCGACCAACTGACATTGAGAAGACA------------------GCCTTTCGG---ACTCGATACAGACATTATGAGTTTGTGGTGCTACCA---TTTGGACTTACCAATGCACCTGCAGCTTTCATGGACTTGAT----AACATGGTGTTTCGAGATTATCTTGATCGATTTGTG---GTGGTTTTCATT---GATGATATCTTGATTTATTTGAAATCTAAGGAG------GAGCATGCGATACATCTGAGTTGGGTATTATAGAGATTGCGGGAACATAAATTGTACGCCAAGCTGTCGAAATGTGAATTT---TGGTTG
>gypEcar20
-AGAGAATGTGCGTG---GATTATAGG---AGATTGAATGATGAA------------------------ACAGTCAAA---AACCAGTTCCCCATACCT---TTGGTGGATGATCTTCTAGATGAACTTGGTGAT---ATGCATGTCTTC---TCTAAGCTGGACTTAAAATCTGGA---TATCAACAAATCAGAATGGCTGAGTCTGATGTTCCAAAGACG------------------GTATTTCAA---ACCCATGAAGGCTTATTTGAATTCTTGGTGATGCCT---TTTGGTCTCACCAATGCCCCGGCAACTTTCCAGAGTTTAATG---AACACAGTTTTTAAACAATTTCTTAGAAAATTTGTT---ATTATGTTTTTT---GATGACATATTGGTTTATAGCAAATCAATGGAG------GCCCACCAGATTCACTTGTCTCAAGTCTTACAAACCTTAGCTGACAACCAATTGTGTGTGAAATTATCCAAATGTGTGTTC---GGGGTG
>gypEcar19
-AGAGAATGTGTGTG---GATTATAGA---GAATTAAAAAAAGAAT-----------------------ATGGTGAAG---AACAAGTTCCCTATACCT---ATTATAGACGATTTATTGGATGAATTGCATGAA---GCTCAGTACTTT---TCTAAGCTAGACCTGAGAGCTGGT---TACCATTAGATCAAAATGGCTGAAGATGACAAGATGAAAAAT------------------GCTTTCAGG---ACACATGAGGGACACTATGAGTTCAATGTCATGCCT---TTTGGACTCACTAGTGCACCAGCAACCTTCCAATGTCTCAGG---AAATCTATCTTTAAACCTTTCTTGAGAAAATTTATT---TTGGTATTTTT----GATGATATACTAGTATATAGCCCAGATCTAACT------TCTCATTTAGATCATCTTAGATAGGTTTTGAAAATTCTGAGAACACATTAGCTATTTGTGAAGAAGTCCAAATGTGAATTT---GGGGTG
>gypEcar7
-AGAGAATGTGTGTG---GATTATAGA---GAATTAAAAAAAGAAT-----------------------ATGGTGAAG---AACAAGTTCCCTATACCT---ATTATAGACGATTTATTGGATGAATTGCATGAA---GCTCAGTACTTT---TCTAAGCTAGACCTGAGAGCTGGT---TACCATTAGATCAAAATGGCTGAAGATGACAAGATGAAAAAT------------------GCTTTCAGG---ACACATGAGGGACACTATGAGTTCAATGTCATGCCT---TTTGGACTGACAAATGCACCAGCAACCTTCCAATGTCTCAGG---AAATCTATCTTTAAACCTTTCTTGAGAAAATTTATT---TTGGTATTTTT----GATGATATACTAGTATATAGCCCAGATCTAACT------TCTCATTTAGATCATCTTAGATAGGTTTTGAAAATTCTGAGAACACATTAGCTATTTGTGAAGAAGTCCAAATGTGAATTT---TGGGTG
>gypEcar15
-AGAGAATGTGTGTG---GATTATAGG---AAACTAAATGAAGAG------------------------ACAGTGAAG---AATAAGTTTCCAATCCCC---GTCATAGATGATTTACTTGATGAATTAAAGGGA---GCAAAATATTTA---ACTAAGCTTGATCTAAGGGCTGGA---TACCACCAGATAAGAATGGCTGAGGAAGACAAGTTCAAAACT------------------GCTTTTCAA---ACTCATGAAGGACATTATGAGTTTAATGTAATGCCA---TTTGGGCTGACAAATGTTCCTGCAACCTTCCAATGTCTTATG---AATTATGTATTTAAAACCCTACTGAGAAAGTGTGTA---TTGGTATTTTTT---GACGATATTTTGATTTATAGCAAAGATCTTGAG------TCACATGTGCAAGATATTAGGAAAGTATTGGAAATTCTGAGAGCACAGCAATTGTATGTTAAAAGATCAAAATGTGTATTT---GGGGTG
>gypEcar8
-AGAGAATGTGTGTG---GATTATAGG---AAACTAAATGAAGAG------------------------ACAGTGAAG---AATAAGTTTCCAATCCCC---GTCATAGATGATTTACTTGATGAATTAAAGGGA---GCAAAATATTTA---ACTAAGCTTGATCTAAGGGCTGGA---TACCACCAGATAAGAATGGCTGAGGAAGACAAGTTCAAAACT------------------GCTTTTCAA---ACTCATGAAGGACATTATGAGTTTAATGTAATGCCA---TTTGGGCTGACAAATGTTCCTGCAACCTTCCAATGTCTTATG---AATTATGTATTTAAAACCCTACTGAGAAAGTGTGTA---TTGGTATTTTTT---GACGATATTTTGATTTATAGCAAAGATCTTGAG------TCACATGTGCAGGATATTAGGAAAGTATTGGAAATTCTGAGAGCACAGCAATTGTATGTTAAAAGATCAAAATGTGTATTT---GGGGTG
>gypEcar6
-AGAGGATGTGTGTG---GATTATAGA---CGATTGAATGAGTGT------------------------ACTATGAAA---AATAAATTTCCAATTTCC---TTGGTAGATCACTTGCTGGATGAGCTTGGAGGC---ATGAGCTACTTT---ACCAAATTGGATTTGAGGTCTGGT---TATCCCCATATTCGCATGCATGAGGCAGATATCCATAAAACA------------------GCTTTCCAA---ACTCATGAAGGGTTGTTTGAATTCAAAGTTATGCCT---TTTGGGCTAACTAATGCAACTGCCACTTTTCAGGCTCTTATG---AATTCCATTTTAAAGCCTTTTTTGAGAAAATTTGAC---TTGGTATTTTTT---GATGATATATTGATTTACAATAGGGATCTCTCT------TCTCACCTTCAACATCTTCAATTGGTCTTTCAAACTCTACTGGATAATCAATTATATCTTAAACTTTCTAAATGTGAATTT---GGGTTG
>gypEcar12
-AGCGAATGTGTGTG---GATTATCGA---AAACTCAATTCCATG------------------------ACCATTATG---AATAAGTATCCCATCCCC---ATCATAGATGATATCCTTGATGAACTACATGGG---GCAACCATTTTC---TCTAAAATTGACCTCAGATCTGGG---TATCATCCGATCAGAATGTTGACTGCAGATGTTCATAAGACT------------------GCATTTAGA---ACACATGATGGCCATTATGAATATCAAGTAATGTCG---TTTGGGCTCTCAAATGCACCAGCCACTTTTCAAGCTCTTATG---AATCATATTTTCAAACCTTGCTTGAGACAGTTTGTG---TTTGGTGTTCTTT--GATGACATTCTGGTCTACAGCTGTGATTTATCC------ACTCACATAGGGCATCTAACCACAGTATTACAGGTTCTAAAGAATAATGAACTAAAAGCTAAACTTTCAAAGTGTGAATTC---GGGGTG
>gypEcar18
-AGAGGATGTGTGTG---GATTATCGA---AAACTCAATTCCATG------------------------ACCATTAAG---AATAAGTATCCCATCCCC---ATCATAGATGATATCCTTGATGAACTACATGGG---GCAACCATTTTC---TCTAAAATTGACCTCAGATCTGGG---TATCATCCGATCAGAATGTTGACTGCAGATGTTCATAAGACT------------------GCATTTAGA---ACACATGATGGCCATTATGAATATCAAGTAATGTCG---TTTGGGCTCTCAAATGCACCAGCCACTTTTCAAGCTCTTATG---AATCATATTTTCAAACCTTACTTGAGACAGTTTGTG---TTTGGTGTTCTTT--GATGACATTCTGGTCTACAGCTGTGATTTATCC------ACTCACATAGGGCATCTAACCACAGTATTACAGGTTCTAAAGAATAATGAACTAAAAGCTAAACTTTCAAAATGTGTATTT---GGGTTG
>gypEcar4
-AGAGAATGTGTGTG---GATTATAGA---AAACTCAACGAGAAA------------------------ACAGTGAAA---AATAAGTTTTCAATTTCA---ATCATAGATAATCTACTTGATGAATTAAAATGA---GCAAGGTACTTT---TCTAAACTTGGTTTGAGGGCTGGG---TATCATCAAATAAGAATGGTTGAGGAGGATAAATTTAAAATT------------------GTCTTTCAA---GTCCATGAGGGTCATTATGAGTTTAATATAATGTCC---TTTGGGCTTACAAATGCTCTGACAACTTTTCA-GTGCTTATG---AATTCTATATTCAAAACCCTATCAAGAAAATGTGTG---CTGGTATTTTTT---GATGACATTTTGATTTACAACAAGGACCTTGAG------TCGCATGTACAAGATCTCAAAAGGGTACTAGAAATTCTTAAA-TACAACAACTATATGTCAAAAGATCAAAATGTGTATTT---GGGTTG
>gypEcar24
-AGAGGATGTGTGTG---GATTATAGA---AAACTCAACGAGAAA------------------------ACAGTGAAA---AATAAGTTTTCAATTTCA---ATCATAGATAATCTACTTGATGAATTAAAATGA---GCAAGGTACTTT---TCTAAACTTGGTTTGAGGGCTGGG---TATCATCAAATAAGAATGGTTGAGGAGGATAAATTTAAAATT------------------GTCTTTCAA---GTCCATGAGGGTCATTGTGAGTTTAATATAATGTCC---TTTGGGCTTACAAATGCTCTGACAACTTTTCA-GTGCTTATG---AATTCTATATTCAAAACCCTATCAAGAAAATGTGTG---CTGGTATTTTTT---GATGACATTTTGATTTACAACAAGGACCTTGAG------TCGCATGTACAAGATCTCAAAAGGGTACTAGAAATTCTTAAA-TACAACAACTATATGTCAAAAGATCAAAATGTGAATTT---GGG---
>gypEcar25
-AGAGAATGTGCGTG---GATTATAGG---AAACTAAATGAAGAG------------------------ACAGTGAAG---AATAAGTTTCCAATCCCC---GTCATAGATGATTTACTTGATGAATTAAAGGGA---GCAAAATATTTA---ACTAAGCTTGATCTAAGGGCTGGA---TACCACCAGATAAGAATGGCTGAGGAAGACAAGTTCAAAACT------------------GCTTTTCAA---ACTCATGAAGGACATTATGAGTTTAATGTAATGCCA---TTTGGGCTGACAAATGTTCCTGCAACCTTCCAATGTCTTATG---AATTATGTATTTAAAACCCTACTGAGAAAGTGTGTA---TTGGTATTTTTT---GACGATATTTTGATTTATAGCAAAGATCTTGAG------TCACATGTGCAAGATATTAGGAAAGTATTGGAAATTCTGAGAGCACAGCAATTGTATGTTAAAAGATCAAAATGTGAATTT---GGGGTG
>gypEcar26
-AGCGAATGTGTGTG---GATTATAGA---CGATTGAATGAGTGT------------------------ACTATGAAA---AATAAATTTCCAATTTCC---TTGGTAGATCACTTGCTGGATGAGCTTGGAGGC---ATGAGCTACTTT---ACCAAATTGGATTTGAGGTCTGGT---TATCCCCATATTCGCATGCATGAGGCAGATATCCATAAAACA------------------GCTTTCCAA---ACTCATGAAGGGTTGTTTGAATTCAAAGTTATGCCT---TTTGGGCTAACTAATGCAACTGCCACTTTTCAGGCTCTTATG---AATTCCATTTTAAAGCCTTTTTCGAGAAAATTTGAC---TTGGTATTTTTT---GATGATATATTGATTTACAATAGGGATCTCTCT------TCTCACCTTCAACATCTTCAATTGGTCTTTCAAACTCTACTGGATAATCAATTATATCTTAAACTTTCTAAATGTGAGTTC---GGGGTG
>gypEcar28
-AGCGAATGTGTGTG---GATTATAGA---GAGTTGAATAAAGCC------------------------ACTGTAAAG---AATCGATATCCATTGCCA---CACATTGATGACTTGTTTGATCAGATGCAAGGA---TCCTCCGTTTAT---TCTAAGATTGACTTGAGAACAAGT---TATCATCAGTTAAGGATTCGACCAAGTGATGTTGAAAAGACA------------------GCTTTCCGC---ACTCGTTATGACCACTATGAATTTCTAGTGATGCCA---TTCGGGTTAACAAATGCTCCAGCAGCATTTATGGACTTAATG---AATCGGGTTTTTCGAGAGTATCTAGATTCATTTGTG---GTGGTGTTCATA---GATGACATTCTGGTGTACTCTAAGTCTCTCAAA------GAGCATGAAGAGCATTTGCGAATTGTGTTATTTCAGTTACAGAAACATAAGCTCTTCGCTAAGTTCTCTAAATGTGAATTC---GGGTTG
>gypEcar29
-AGAGAATGTGCGTG---GATTATAGA---CGATTGAATGAGTGT------------------------ACTATGAAA---AATAAATTTCCAATTTCC---TTGGTAGATCACTTGCTGGATGAGCTTGGAGGC---ATGAGCTACTTT---ACCAAATTGGATTTGAGGTCTGGT---TATCCCCATATTCGCATGCATGAGGCAGATATCCATAAAACA------------------GCTTTCCAA---ACTCATGAAGGGTTGTTTGAATTCAAAGTTATGCCT---TTTGGGCTAACTAATGCAACTGCCACTTTTCAGGCTCTTATG---AATTCCATTTTAAAGCCTTTTTTGAGAAAATTTGAC---TTGGTATTTTTT---GATGATATATTGATTTACAATAGGGATCTCTCT------TCTCACCTTCAACATCTTCAATTGGTCTTTCAAACTCTACTGGATAATCAATTATATCTTAAACTTTCTAAATGTGTATTC---GGGTTG
>gypEcar30
-AGAGGATGTGTGCG---GATTATAGG---AAACTTAACTCCCTC------------------------ACAGTCAAA---AATAAATATCCAATCCCT---ATCATTGATGACTTATTGGACGAGCTGTATGGC---GCCAAATTTTTT---TCCAAAATTGATCTACGATCCGGC---TACCATCAAATCAGAATGCACCCTGCTGATGTGTTCAAAACA------------------ACATTTCGA---ACCCATGAAGGCCACTATGAGTACAAGGTTATGCCC---TTTGGATTGACCAATGCTCTCGCAACCTTCCAAGCCTTGATG---AATCAAGTTTTTCAACCTTATCTGAGGAAGTTCGTA---CTGGTTTTCTTT---GATGATATACTAGTTTACAGTTCCTCCTTGGAT------GCTCATCTCATTCATCTCTCTCAGGTGCTCTCTCTCTTGCTTTCTAATCAGTTAAAAGCCAAATTGTCTAAATGTGTATTT---GGGGTG
>gypEcar31
-AGAGAATGTGTGTG---GATTATAGA---AAACTCAATTCCATG------------------------ACCATTATG---AATAAGTATCCCATCCCC---ATCATAGATGATATCCTTGATGAACTACATGGG---GCAACCATTTTC---TCTAAAATTGACCTCAGATCTGGG---TATCATCCGATCAGAATGTTGACTGCAGATGTTCATAAGACT------------------GCATTTAGA---ACACATGATGGCCATTATGAATATCAAGTAATGTCG---TTTGGGCTCTCAAATGCACCAGCCACTTTTCAAGCTCTTATG---GATCATATTTTCAAACCTTACTTGAGACAGTTTGTG---TTTGGTGTTCTT--TGATGACATTCTGGTCTACAGCTGTGATTTATCC------ACTCACACAGGGCATCTAACCACAGTATTACAGGTTCTAAAGAATAATGAACTAAAAGCTAAACTTTCAAAATGTGTATTC---GGGGTG
>gypEcar32
-AGAGAATGTGTGTG---GATTATAGG---AAACTTAACTCTCTC------------------------ACAGTCAAA---AATAAATATCCAATCCCT---ATCATTGATGACTTATTGGACGAGCTGTATGGC---GCCAATTTTTTT---TCCAAAATTGATCTACGATCCGGC---TACCATCAAATCAGAATACACCCTGCTGATGTGTTCAAAACA------------------GCATTTCGA---ACCCATGAAGGCCACTATGAGTACAAGGTTATGCCC---TCTGGATTGACCAATGCTCCCGCAACCTTCCAAGCCTTGATG---AATCAAGTTTTTCAACCTTATCTGAGGAAGTTCGTA---CTGGTTTTCTTT---GATGATATACTAGTTTACAGTTCCTCCTTGGAT------GCTCATCTCATTCATCTCTCTCAGGTGCTCTCTCTCTTGCTTTCTAATCAGTTAAAAGCCAAATTATCTAAATGTGAGTTT---GGGGTG
>gypEcar34
-AGCGGATGTGTGTG---GATTATAGA---CGATTAAATGCTGAC------------------------ACTATCAAA---AACAAATTTCCAATACCT---CTAGTGGATGATCTACTGGATGAACTGGGGGAA---ATGCATGTATTC---TCCAAACTGGACCTCAGGTCAGGC---TATCATCAGATAAGAATGGCTACTCCTGACATTCTAAAGACT------------------GCATTTCAG---ACTCATGAAGGACTTTTTGAGTTTCTGGTAATGCCT---TTTGGTCTCACCAATGCTCCTGCCACCTTCCAAAGCTTGATG---AACACTGTCTTTAAACCTTTCATTAGGAAATTTATT---ATTGTTTTCTTT---GACGATATATTGGTATATAGCAAAACCCTTGAA------GATCATCAACAACATTTACAAAAGATCTTACAAATTCTCTCAGAAAATAACCTATTTGTAAAAAAATCTAAATGTGTATTT---GGGTTG
>gypEcar35
-AGAGAATGTGCGTG---GATTATAGG---AAACTTAACTCTCTC------------------------ACAGTCAAA---AATAAATATCCAATCCCT---ATCATTGATGACTTATTGGACGAGCTGTATGGC---GCCAAATTTTTT---TCCAAAATTGATCTACGATCCGGC---TACCATCAAATCAGAATGCACCCTGCTGATGTGTTCAAAACA------------------ACATTTCGA---ACCCATGAAGGCCACTATGAGTACAAGGTTATGCCC---TTTGGATTGACCAATGCTCTCGCAACCTTCCAAGCCTTGATG---AATCAAGTTTTTCAACCTTATCTGAGGAAGTTCGTA---CTGGTTTTCTTT---GATGATATACTAGTTTACAGTTCCTCCTTGGAT------GCTCATCTCATTCATCTCTCTCAGGTGCTCTCTCTCTTGCTTTCTAATCAGTTAAAAGCCAAATTATCTAAATGTGTATTT---GGGGTG
>gypEcel28
-AGAGAATGTGTGTG---GATTATAGG---CAGTTGAATGCTATG------------------------ACCATTAAG---AACAAGTACCCCATCCCA---GTCATAGATGACCTCCTAGACGAACTCCATGGA---GCCAAATATTTC---TCAAAAATTGACCATAGAGCTGGA---TATCATCATATTAGAATGAAAGAGGAAGATATTCACAAAACT------------------GCATTTAAA---ACTCATGAAGGGCATTACGAATACCAAGTTATGCCT---TTTGGCCTAACTAATGTCCCAGCCACATTTCAAGCCCTCATG---AACCAAGTGTTCAAACCCTACTTAAGGAAGTTTGTG---CTTGTCTTCTTT---GATGACATTTTGGTATTTAGCACATCCCTCCAA------ATGCATTAGGAGCATCTCACCTTGGTGCTTGAAAAACTGAGAGAGAATCACCTCAGGGCAAAAAGGTTGAAATGTGAATTC---TGGGTG
>gypEcel1
-AGAGGATGTGTGTG---GATTATAGG---CAGTCGAATGCTATG------------------------ACCATTAAG---AACAAGTACCCCATCCCA---GTCATAGATGACCTCCTAGACGAACTCCATGGA---GCCAAATATTTC---TCAAAAATTGACCATAGAGCTGGA---TATCATCATATTAGAATGAAAGAGGAAGATATTCACAAAACT------------------GCATTTAAA---ACTCATGAAGGGCATTACGAATACCAAGTTATGCCT---TTTGGCCTAACTAATGCCCCAGCCACATTTCAAGCCCTCATG---AACCAAGTGTTCAAACCCTACTTAAGGAAGTTTGTG---CTTGTCTTCTTT---GATGACATTTTGGTATTTAGCACATCCCTCCAA------ATGCATTAGGAGCATCTCACCTTGGTGCTTGAAAAACTGAGAGAGAATCACCTCAGGGCAAAAAGGTTGAAATGTGAATTT---GGGGTG
>gypEcel23
-AGCGGATGTGTGTG---GATTATAGA---CAACTTAACTCGCAA------------------------ACAGTAAAG---AACAAATACCCGATTCCA---ATAATTGATGACTTACTTGATGAATTGCACGGG---GCAAAATACTTT---TCCAAAATTGATCTAAGGTCAGGT---TACCATCAGATATGAATGAATGGAGAAGATATTACAAGAACA------------------GCCTTTAGA---ACACATGAAGGCCATTATGAGTACATAGTGATGCCC---TTTGGGTTAACCAATGCTCCAGCCACTTTTCAAGCGTTAATG---AACCGAGTCTTTAAACCCTTCCTGAGAAAATTTGTA---TTAGTTTTCTTT---GATGATATCCTCATATTTAGCATCGATATGAAC------CATCATAAGAAGCATCTGATTCTGGTACCAGACAAACTCAGAGAACATAAGTTATTTGTTAAACTATCCAAATGTGAATTC---GGGGTG
>gypEcel11
-AGAGAATGTGTGTG---GATTATCGA---CAACTTAACTCGCAA------------------------ACAGTAAAG---AACAAATACCCGATTCCA---ATAATGGATGACCTACTTGAGGAATTGCACGGG---GCAAAATACTTT---TCCAAAATTGATCTAAGGTCAGGT---TACCATCAGATACGAATGAATGGAGAAGATATTATAAAAACA------------------GCCTTTAGA---ACACATGAAGGCCATTATGAGTACATAGTGATGCCC---TTTGGGTTAACCAATGCTCCAGCCACTTTTCAAGCGTTAATG---AACCGAGTCTTTAAACCCTTCCTGAGAAAATTTGTA---TTAGTTTTCTTT---GATGATATCCTCATATTTAGCATCGATATGAAC------CATCATAAGAAGCATCTGATTCTGGTACCAGACAAACTCAGAGAACATAAGTTATTTGCTAAACTATCCAAATGTGTATTT---GGGTTG
>gypEcel34
-AGAGAATGGGAGTG---GATTATCGC---CAACTTAACTCGCAA------------------------ACAGTAAAG---AACAAATACCCGATTCCA---ATAATGGATGACGTACTTGATGAATGGCACGGG---GCAAAATACTTT---TCCAAAATTGATTTAAGGTCAGGT---TACCATCAGATATGAATGAATGGAGAAGATATTACATAAACA------------------GCCTTAAGA---ACACATGAAGGCCATTACGAGTACATAGTGATGCCC---TTTGGGTTAACCAATGCTCCAGCCACTTTTCAAGCGTTAATG---AACCGAGTCTTTAAACCCTTCGTGAGAAAATTTGTA---TTAGTCTTCTTT---GATGATATCCTCATATTTAGCATCGATATGAAC------CATCATAAGAAGCATCTGATTCTGGTACCAGACAAACTCAGAGAACATAAGTTATTTGCTAAACTATCCAAATGTGAATTT---GGGGTG
>gypEcel17
-AGCGGATGTGTGTG---GATTATAGG---AGGTTAAATGATGAA------------------------ACTATAAAA---AATAAATTTCCTATACCT---TTGGTGGATGATCTTCTTGATGAGCTAGGTGAG---ATGCACGTCTTT---TCCAAGCTGGACCTCAAGTCAGGC---TATCACCAGATCAGGATGGTAGAATCCGACGTTTCCAAGACG------------------GCTTTCCAA---ACCCATGAACGATTGTTTGAATTTTTAGTCATGCCA---TTTGGTCTCACCAATGCTCCAGCTACCTTTCAAAGCTTAATG---AACGCTGTGTTCAAACAATTTATTAGGAAGTTTGTC---ATTGTTTTTTTA---GATGACATACTTGTTTATAGCAGAACGGTAGAG------GCTCATCGAGAACATTTGAAACAAGTGCTGCAAACATTGGCTGATAATCAATTGTTTGTCAAGAAGTCCAAGTGTGTGTTT---GGGGTG
>gypEcel16
-AGAGGATGTGTGTG---GACTATAGG---AGGTTAAATGATGAA------------------------ACTATAAAA---A-TAAATTTCCTATACCT---TTGGTGGATGATCTTCTTGATGAGCTAGGTGAG---ATGCACGTTTTT---TCCAAGCTGGACCTCAAGTCAGGC---TATCACCAGATCAGGATGGCAGAATCCGACGTTTCCAAGACG------------------GCTTTCCAA---ACCCATGAATGATTGTTTGAATTTTTAGTCATGCCA---TTTGGTCTCACCAATGCTCCAGCTACCTTTCAAAGCTTAATG---AACACTGTGTTCAAACAATTTATTAGGAAGTTTGTC---ATTGTTTTTTTT---GATGACATACTTGTTTATAGCAGAACGGTAGAG------GCTCATCGAGAACATTTGAAACAAGTGCTGCAAACATTGGCTGATAATCAATTGTTTGTCAAGAAGTCAAAATGTGTATTT---GGGGTG
>gypEcel6
-AGCGGATGTGCGTG---GATTATAGG---ATATTGAATGAAAAC------------------------ACAGTTAAG---AATAAGTTCCCTATACCC---ATTATAGACGACATATTGGATGAAACAAAGGGA---GCAAAGTACTTT---TCCAAGTTAGATTTGAGGGTTGGG---TATCATCAAATTAGAATGGCTAAAGAAGATAAATACAAAATC------------------GCATTTCAA---ACTCATGAGGGTCACTATGAGTTTAATGTAATGCCA---TTTGGGCTAACAAATGCACCAGCAACATTCCAGTGCCTTATG---AATTCCATATTCAAACCCTTCTTGAGAAAATTTGTG---CTAGTATCCTTT---GATGACATCTTAATATATAGCTAAGACCTAAAG------TCACATATGCAACACACCAAGCAAGTATTGGAGGTAGTGAAGGTACAACAACTGTATGTAAACAGATCCAAATGTGAATTC---GGGGTG
>gypEcel35
-AGCGAATGTGTGTG---GATTATAGG---CAGTTGAATGCTATG------------------------ACCATTAAG---AACAAGTACCCCATCCCA---GTCATAGATGACCTCCTAGACGAACTCCATGGA---GCCAAATATTTC---TCAAAAATTGACCATAGAGCTGGA---TATCATCATATTAGAATGAAAGAGGAAGATATTCACAAAACT------------------GCATTTAAA---ACTCATGAAGGGCATTACGAATACCAAGTTATGCCT---TTTGGCCTAACTAATGCCCCAGCCACATTTCAAGCCCTCATG---AACCAAGTGTTCAAACCCTACTTAAGGAAGTATGTG---CTTGTCTTCTTT---GATGACATTTTGGTATTTAGCACATCCCTCCAA------ATGCATTAGGAGCATCTCACCTTGGTGCTTGAAAAACTGAGAGAGAATCACCTCAGGGCAAAAAGGTTGAAATGTGAATTT---GGGGTG
>gypEcel50
-AGAGAATGTGTGTG---GATTATAGG---AGGTTAAATTATGAA------------------------ACTATAAAA---AATAAATTTCCTATACCT---TTGGTGGATGATCTTCTTGATGAGATAGGTGAG---ATGCACGTTTTT---TCCAAGCTGGACCTCAAGTCAGGC---TATCACCAGATCAGGATGGCAGAATCTGACGTTTCCAAGACG------------------GCTTTCCAA---ACCCATGAAGGATTGTTTGAATTTTTAGTCATGCCA---TTTGGTCTCACCAATGGTCCAGCTACCTTTCAGAGCTTAATG---AACACTATGTTCAAACAATTTATTAGGAAGTTTGTC---ATTGTTTTTTTT---GATGACATACTTGTTTATAGCAGAACGGTAGAG------GCTCATCGAGAACATTTGAAACAAGTGCTGCAAACATTGGCTGAAAATCAATTGTTTGTCAAGAAGTCCAAGTGTGTATTT---GGGGTG
>gypEcel51
-AGAGAATGTGTGTG---GATTATCGA---CAACTTAACTCGCAA------------------------ACAGTAAAG---GACAAATACCCGATTCCA---ATAATTGATGACCTACTTGATGAATTGCACGGG---GCAAAATACTTT---TCCAAAATTGATCTAAGGTCAGGT---TACCATCAGATACGAATGAATGGAGAAGATATTACAAAAACA------------------GCCTTTAGA---ACACATGAAGGCCATTATGAGTACATAGTGATGCCC---TTTGGGTTAACCAATGCTCCAGCCACTTTTCAAGCGTTAATG---AACCGAGTCTTTAAACCCTTCCTGAGAAAATTTGTA---TTAGTTTTCTTT---GATGATATCCTCATATTTAGCATCGATATGAAC------CATCATAAGAAGCATCTGATTCTGGTACCAGACAAACTCAGAGAACATAAGTTATTTGCTAAACTATCCAAGTGTGAATTT---GGGGTG
>gypEcel57
-AGCGAATGTGTGTG---GACTATCGA---CAACTTAACTCGCAA------------------------ACAGTAAAG---AACAAATACCCGATTCCA---ATAATTGATGACCTACTTGATGAATTGCACGGG---GCAAAATACTTT---TCCAAAATTGATCTAAGGTCAGGT---TACCATCAGATACGAATGAATGGAGAAGATATTACGAAAACA------------------GCCTTTAGA---ACACATGAAGGCCATTATGAGTACATAGTGATGCCC---TTTGGGTTAACCAATGCTCCAGCCACTTTTCAAGCGTTAATG---AACCGAGTCTTTAAACCCTTCCTGAGAAAATTTGTA---TTAGTTTTCTTT---GATGATATCCTCATATTTAGCATCGATATGAAC------CATCATAAGAAGCATCTGATTCTGGTACCAGACAAACTCAGAGAACATAAGTTATTTGCTAAACTATCCAAATGTGAATTT---GGGGTG
>gypEery23
-AGAGAATGTGTGTG---GATTATCGA---AAACTCAATTCCATG------------------------ACCATTAAG---AATAAGTATCCCATCCCC---ATCATAGATGATATCCTTGATGAACTACATGGG---GCAACCATTTTC---TCTAAAATTGACCTCAGATCTGGG---TATCATCCGATCAGAATGTTGACTGCAGATGTTCATAAGACT------------------GCATTTAGA---ACACATGATGGCCATTATGAATATCAAGTAATGTCG---TTTGGGCTCTCAAATGCACCAGCCACTTTTCAAGCTCTTATG---AATCATATTTTCAAACCTTACTTGAGACAGTTTGTG---TTTGGTGTTCTTT--GATGACATTCTGGTCTACAGCTGTGATTTATCC------ACTCACATAGGGCATCTAACCACAGTATTACAGGTTCTAAAGAATAATGAACTAAAAGCTAAACTTTCAAAATGTGAATTT---TGGGTG
>gypEery32
-AGCGAATGTGCGTG---GATTATCGA---AAACTCAATTCCATG------------------------ACCATTAAG---AATAAGTATCCCATCCCC---GTCATAGATGATATCCTTGATGAACTACATGGG---GCAACCATTTTC---TCTAAAATTGACCTCAGATCTGGG---TATCATCCGATCGGAATGTTGACTGCAGATGTTCATAAGACT------------------GCATTTAGA---ACACATGATGGCCATTATGAATATCAAGTAATGTCG---TTTGGGCTCTCAAATGCACCAGCCACTTTTCAAGCTCTTATG---AATCATATTTTCAAACCTTACTTGAGACAGTTTGTG---TTTGGTGTTCTTT--GATGACATTCTGGTCTACAGCTGTGATTTATCC------ACTCACATAGGGCATCTAACCACAGTATTACAGGTTCTAAAGAATAATGAACTAAAAGCTAAACTTTCAAAATGTGTATTT---GGGTTG
>gypEery22
-AGAGAATGTGCGTG---GATTATAGG---AAATTGAATGACAAT------------------------ACAATCAAG---AACAAGTTCCCTATTCTT---ATTATAGATGACTTACTTGATGAGTTGAAGGGT---GCCAGCATCTTT---TCAAAACTAGATCTGAGGGCGGGT---TATCACCAAATAAGAATGGGTGAAGAGGATAAGTGCAAAACA------------------GCTTTTCAA---ACTCATGAAGGGCATTATGAGTTTAATGTAATGCCT---TTTGGTCTTACATATGCACCTGCCACCTTTCAAGGTCTCATG---AATTCAATTTTTAAACCCTACCTTATAAAATTTGTA---TTAGTCTTCTTT---GATGATATCCTGATTTATAGCAAAGATTTGGAT------TCTCACCTAATGCATATCAGACTAGTACTAAAGACTCGACAGGAGCATCAGTTATTTGTAAAGAGATCTAAGTGTGAGTTT---GGGTTG
>gypEery18
-AGAGAATGTGTGTG---GATTATAGG---AAATTAAATGAGAAC------------------------ACACTTAAA---AATAAGTTTCCAATTCCT---ATAATCGATGATTTGCTAGATGAGTTAAAAGGA---GCTCAGTATTTT---TCAAAACTGGACTTAAGAGCAGGC---TATTATCAGATTAGGATGGCAGAGGAGGACAAACCCAAAACA------------------GCGTTTCAA---ACTCATGAAGGGCACTATGAGTTTAATGTTATGCCT---TTTGGGCTAACTAATGCCCCGGCAACTTTCCAAGGTCTTATG---AATTCCATATTCAAACCCTTCCTCAGAAAATTTGTG---TTGGTTTTTTTT---GATGATATATTGGTATATAGTCCAGACTTGCCC------TCTCATATATCTCATCTGAGACAGGTTTTGAATTTACTAAAAGAGCACCAGTTGTATGTGAAAAGGTCTAAATGTGAATTT---GGGGTG
>gypEery17
-AGAGAATGTGTGTG---GACTATAGG---AAACTTAATTCCTTA------------------------ACCATTAAA---AATAAATACCCATTCC-T---ATCATTGATGATTTGTTGGATGAACTTCATGGT---GCCAAATTTTTT---TCAAAAATTGATCTCAGGTCCGAT---TACCATCAAATCAAAATGCATCCATCTCATGTGTTCAAAACT------------------GCCTTTAGA---ACACATGAGGGCCATTATGAGTACAAGGTTATGCCT---TTTGGGCTTACCAATGCACTTGCCACCTTTCAGGCCTTAATG---AATCAGGTTTTTCGACCTTATCTGAGGCAGTTTGTA---CTTGTTTTCTTT---GACGACATCTTGGTCTATAGCTCCACCTTAGAT------GCTCATCTCTCTCACCTCTCTCAGGTTCTCTCTCTTTTACAAGCTCATCAACTCAAGGCCAAACGTTCTAAATGTGAATTT---GGGGTG
>gypEery16
-AGAGAATGTGTGTG---GATTATAGG---AAACTTAACTCTCTC------------------------ACAGTCAAA---AATAAATATCCAATCCCT---ATCATTGATGACTTATTGGACGAGCTGTATGGC---GCCAAATTTTTT---TCCAAAATTGATCTACGATCCGGC---TACCATCAAATCAGAATGCACCCTGCTGATGTGTTCAAAACA------------------ACATTTCGA---ACCCATGAAGGCCACTATGAGTACAAGGTTATGCCC---TTTGGATTGACCAATGCTCTCGCAACCTTCCAAGCCTTGATG---AATCAAGTTTTTCAACCTTATCTGAGGAAGTTCGTA---CTGGTTTTCTTT---GATGATATACTAGTTTACAGTTCCTCCTTGGAT------GCTCATCTCATTCATCTCTCTCAGGTGCTCTCTCTCTTGCTTTCTAATCAGTTAAAAGCCAAATTATCTAAATGTGTATTC---GGGGTG
>gypEery15
-AGAGAATGTGTGTC---GATTATAGG---AAGCTTAACTCTCTC------------------------ACAGTCAAA---AATAAATATCCAATCCCT---ATCATTGATGACTTATTGGACGAGCTGTATGGC---GCCAATTTTTTT---TCCAAAATTGATCTACGATCCGGC---TACCATCAAATCAGAATACACCCTGCTGATGTGTTCAAAACA------------------GCATTTCGA---ACCCATGAAGGCCACTATGAGTACAAGGTTATGCCC---TCTGGATTGACCAATGCTCCCGCAACCTTCCAAGCCTTGATG---AATCAAGTTTTTCAACCTTATCTGAGGAAGTTCGTA---CTGGTTTTCTTT---GATGATATACTAGTTTACAGTTCCTCCTTGGAT------GCTCATCTCATTCATCTCTCTCAGGTGCTCTCTCTCTTGCTTTCTAATCAGTTAAAGGCCAAATTATCTAAGTGTGAATTT---TGGGTG
>gypEery10
-AGAGGATGTGTGTG---GATTATAGG---AAACTTAACTCTCTC------------------------ACAGTCAAA---AATAAATATCCAATCCCT---ATCATTGATGACTTATTGGACGAGCTGTATGGC---GCCAATTTTTTT---TCCAAAATTGATCTACGATCCGGC---TACCATCAAATCAGAATACACCCTGCTGATGTGTTCAAAACA------------------GCATTTCGA---ACCCATGAAGGCCACTATGAGTACAAGGTTATGCCC---TCTGGATTGACCAATGCTCCCGCAACCTTCCAAGCCTTGATG---AATCAAGTTTTTCAACCTTATCTGAGGAAGTTCGTA---CTGGTTTTCTTT---GATGATATACTAGTTTACAGTTCCTCCTTGGAT------GCTCATCTCATTCATCTCTCTCAGGT-CTCTCTCTCTTGCTTTCTAATCAGTTAAAAGCCAAATTATCTAAATGTGTATTT---TGGTTG
>gypEery14
-AGCGGATGTGTGTG---GATTATCGA---GAACTCAACAAAGTG------------------------ACTATAAAA---AACTGATACCCTTTACCC---AGAATCGATGATCTATTTGATCAATTACAAGGT---TCGTCTGTATAT---TCCGAAATAGATCTACGAACTGGA---TACCATCAACTTCGAATTCGACCCAATGACATTGAGAAAACT------------------GCTTTTCGT---ACACGATATGGCCATTATGAATATTTGGTGATGCCA---TTTGGACTTACAAATGCTCTGACAGCATTCATGGATCTGATG---AACCGAGTGTTTCGGGATTTGTTAGATGTATGTGTG---GTTGTCTTCATT---GATGACATTTTGGTGTATTCAAAGACACCCGAA------GAGCATACTGTACATCTTCAAATGGTGATGGATAGGTTACGAGAGCACAAACTCTATGAGAAATTGTCCAAATGTGAATTC---TGGTTG
>gypEery13
-AGCGAATGTGTGTG---GATTATAGG---AAACTTAACTCTCTC------------------------ACAGTCAAA---AATAAATATCCAATCCCT---ATCATTGATGACTTATTGGACGAGCTGTATGGC---GCCAAATTTTTT---TCCAAAATTGATCTACGATCCGGC---TACCATCAAATCAGAATGCACCCTGCTGATGTGTTCAAAACA------------------ACATTTCGA---ACCCATGAAGGCCACTATGAGTACAAGGTTATGCCC---TTTGGATTGACCAATGCTCTCGCAACCTTCCAAGCCTTGATG---AATCAAGTTTTTCAACCTTATCTGAGGAAGTTCGTA---CTGGTTTTCTTT---GATGATATACTAGTTTACAGTTCCTCCTTGGAT------GCTCATCTCATTCATCTCTCTCAGGTGCTCTCTCTCTTGCTTTCTAATCAGTTAAAAGCCAAATTATCTAAATGTGAATTT---GGGGTG
>gypEery11
-AGAGAATGTGTGTG---GATTATAGG---AAATTGAATGACAAT------------------------ACAATCAAG---AACAAGTTCCCTATTCTT---ATTATAGATGACTTACTTGATGAGTTGAAGGGT---GCCAGCATCTTT---TCAAAATTGGATCTGAGGGCAGGT---TATCACCAAATAAGAATGACTGAAGAGGATAAGTGCAAAACA------------------ACATTTCAA---ACTCATGAAGGGCATTATGAGTTTAATGTGATGTCT---TTTGGTCTCACAAATGCACCTGCCACCTTTTAAGTCCTTATG---AATTCAATTTTTAAACTTTTTCTTAGGAAATTTGTA---CTAGTCTTCTTT---GATGATATTTTGATCTACATCAAGAATCTGGAA------TCTCATATTTTGCATATCAGACTGGTACTAAAAACTCTACAGGATCATCAATTGTTTGTGAAAAGGTCTAAATGTAAATTT---GGGGTG
>gypEery8
-AGAGAATGTGTGTG---GATTATAGG---AGGTTAAATGATAAA------------------------ACAATCAAA---AATAAGTTTCCCATACCT---TTAGTGGATGATTTATTGGACGAGTTAGGTGAT---TTGCATGTATTT---TATAAGTTGGATTTGAGGAGTGGT---TATCACCAAATCAGAATGGCTGAGGCTGATGTCCCAAAGACT------------------GCCTTTCAG---ACCCACGAAGGTCTATTTGAGTTCTTAGTGATGCCA---TTTGGCCTCACTAATGCCCCTGCAACATTTCAGAACTTAATG---AATACAGTCTTTAGAAAATTTCTGAGGAAATTTGTT---ATTGTGTTCTTT---GACGATATTTTGGTTTATAGCAAGACCATTGAA------GCTCACCAAGAACACTTATCTCAAGTTTTACATACATTAGCTGCCAACCAATTATTTGTGAAGCTCTCTAAATGTGTATTT---GGGGAG
>gypEery6
-AGAGAATGTGTGTG---GATTATAGA---CGGCTCAATGCACTC------------------------ACAGTCAAG---AACAAATTTCCCATTCCC---TTAATTGAAGATCTTCTAGATGTATTACATGGC---AAACAATTCTTT---TCTAAGCTGGATCTTCGATCTGGT---TATCACCAGATTCGGATGGCTGAATCCGACATCCCTAAAACT------------------GCTTTCCAG---ACCCACGAAGGGCTATTTGAGTTTAAGGTTATGCCT---TTTGGGTTAACAAACGCACCAGCTACCTTTCAGGCCCTTATG---AATACTGTTTTTAAACCATTTATCAGACAGTTTGTG---CTTGTATTTTTT---GATGATATTTTGGTTTACGATGTGGACTTGCCT------ACTCATCAAACTCACTTACAATTGGTCCTCCAAAAGCTCTCAGACCACAAACTCTTTGTTAAGTTTTCTAAATGTGTATTT---GGGGTG
>gypEery5
-AGCGAATGTGCGTG---GATTATAGA---GAGTTGAATAAAGCC------------------------ACTATAAAG---AATTGATATCCGTTGCCA---CGCATTGATGACTTGTTTGATCAGATGCAAGGA---TCCTCAGTTTAT---TCTAAGATTGACTTGAGAACAGGT---TATCATCAGTTAAGGATTCGACCAAGTGATTTTGAAAAGACA------------------GCAATCCGC---ACTCGTTACGGCCACTATGAATTTCTAGTGATGCCA---TTCGGGTTGACAAATGCTCCAGCAACATTTATGGACTTAATT---AATCGTGTTTTTCGAGAGCATCTAGATTCATTTGTG---GTAGTGTTCATA---GATGACATTCTAGTGTACTCTAAGTCTATCAAA------GAGCATGAAGAGCATTTGCGAATTGTGTTATGTCAGTTGCAAAAACATAAGCTCTTCGCTAAGTTCTCTAAATGTGAGTTT---GGGGTG
>gypEery2
-AGCGAATGTGTGTG---GATTATAGG---AAATTAAATGAGAAC------------------------ACACTTAAA---AATAAGTTTCCAATTCCT---ATAATCGATGATTTGCTAGATGAGTTAAAAGGA---GCTCAGTATTTT---TCAAAACTGGACTTAAGAGCAGGC---TATTATCAGATTAGGATGGCAGAGGAGGACAAACCCAAAACA------------------GCGTTTCAA---ACTCATGAAGGGCACTATGAGTTTAATGTTATGCCT---TTTGGGCTAACTAATGCCCCGGCAACTTTCCAAGGTCTTATG---AATTCCATATTCAAACCCTTCCTCAGAAAATTTGTG---TTGGTTTTTTTT---GATGATATATTGGTATATAGTCCAGACTTGCCC------TCTCATATATCTCATCTGAGACAGGTTTTGAATTTACTAAAAGAGCACCAGTTGTATGTGAAAGGGTCTAAATGTGAATTT---GGGGTG
>gypEery24
-AGAGAATGTGTGTG---GATTATAGG---AAATTAAATGAGAAC------------------------ACACTTAAA---AATAAGTTTCCAATTCCT---ATAATCGATGATTTGCTAGATGAGTTAAAAGGA---GCTCAGTATTTT---TCAAAACTGGACTTAAGAGCAGGC---TATTATCAGATTAGGATGGCAGAGGAGGACAAACCCAAAACA------------------GCGTTTCAA---ACTCATGAAGGGCACTATGAGTTTAATGTTATGCCT---TTTGGGCTAACTAATGCCCCGGCAACTTTCCAAGGTCTTATG---AATTCCATATTCAAACCCTTCCTCAGAAAATTTGTG---TTGGTTTTTTTT---GATGATATATTGGTATATAGTCCAGACTTGCCC------TCTCATATATCTCATCTGAGACAGGTTTTGAATTTACTAAAAGAGCACCAGTTGTATGTGAAAAGGTCTAAATGTGTATTT---GGGTTG
>gypEery20
-AGAGAATGTGTGTG---GATTATAGG---AAACTCAACCATATG------------------------ACCGTAAAA---AATAAATACCCCATACCC---ATTATTGATGATCTTCTGGATGAGTTACATGGT---GCAAGCATTTTT---TCCAAAATAGACCTCAGATCGGGC---TATCACCAAATTAGAATGCATCCCTCTGATGTCTACAAAACA------------------GCTTTCCGA---ACTCATGAAGGCCATTATGAGTATCAAGTCATGCCC---TTTGGCTTGACTAACTCACCAGCCACCTTCCAAGCTCTTATG---AACCAAAATTTCAAACCTTTCTTACAAAAATTTATA---CTGGTTTTCTTT---GACCATATCCTAATCTATAGGGCTGACCTGAAC------ACTCCCCTCATTCATCTTTCTCAGGTCTTAACACTATTACAAGATCATGCCTTGAAGGCTAAAATATTCAAATGTGAATTT---GGGGTG
>gypEery26
-AGAGAATGTGTGTG---GATTATAGG---AAATTAAATGAGAAC------------------------ACACTTAAA---AATAAGTTTCCAATTCCT---ATAATCGATGATTTGCTAGATGAGTTAAAAGGA---GCTCAGTATTTT---TCAAAACTGGACTTAAGAGCAGGC---TATTATCAGATTAGGATGGCAGAGGAGGACAAACCCAAAACA------------------GCGTTTCAA---ACTCATGAAGGGCACTATGAGTTTAATGTTATGCCT---TTTGGGCTAACTAATGCCCCGGCAACTTTCCAAGGTCTTATG---AATTCCATATTCAAACCCTTCCTCAGAAAATTTGTG---TTGGTTTTTTTT---GATGATATATTGGTATATAGTCCAGACTTGCCC------TCTCATATATCTCATCTGAGACAGGTTTTGAATTTACTAAAAGAGCACCAGTTGTATGTGAAAAGGTCTAAATGTGAATTT---TGGTTG
>gypEery30
-AGAGAATGTGTGTC---GACTATAGG---AAGCTTAACTCTCTC------------------------ACAGTCAAA---AATAAATATCCAATCCCT---ATCATTGATGACTTATTGGACGAGCTGTATGGC---GCCAAATTTTTT---TCCAAAATTGATCTACGATCCGGC---TACCATCAGATCAGAATGCACCCTGCTGATGTGTTCAAAACA------------------GCATTTCGA---ACCCATGAAGGCCACTATGAGTACAAGGTTATGCCC---TTTGGATTGACCAATGCTCCCGCAACCTTCCAAGCCTTGATG---AATCAAGTTTTTCAACCTTATCTGAGGAAGTTCGTA---CTGGTTTTCTTT---GATGATATACTAGTTTACAGTTCCTCCTTGGAT------GCTCATCCCATTCATCTATCTCAGGTGTTCTCTCTCTTGCTTTCTAATCAGTTAAAAGCCAAGTTATCTAAATGTGAATTT---GGGGTG
>gypEery31
-AGCGAATGTGTGTG---GATTATAGA---AAATTGAACAAAGAT------------------------ACAGTGAAA---AATAAATTTCCCATACCC---ATAATAGATGACTTGCTGGATGAGTTGCATGAA---GCTCAATATTTC---TCCAAGCTTGACCTAAGGGCAGGC---TACCACCAAATCAAAATGGCAGATGAAGATAAAATGAAGACA------------------GCATTTAGG---ACACATGAGGGGCATTATGAGTTCAATGTCATGCCG---TTTGGACTCACTAATGCACCGGCAACCTTCCAATGCCTCATG---AATTCTATCTTTAAGCCCTTCTTGAGAAAATTTGTT---TTGGTGTTTTTT---GATGACATATTAGTGTATAGTTCAGATCTGACT------TCTCACTTGAATCATCTTAGACAGGTTTTGGAAGTTCTGAGAACTCATCAACTATTTGTGAAGAAATCTAAATGTGAATTT---TGGGTG
>gypEery33
-AGAGGATGTGTGTG---GATTATAGG---AAACTTAACTCTCTC------------------------ACAGTCAAA---AATAAATATCCAATCCCT---ATCATTGATGACTTATTGGACGAGCTGTATGGC---GCCAAATTTTTT---TCCAAAATTGATCTACGATCCGGC---TACCATCAAATCAGAATGCACCCTGCTGATGTGTTCAAAACA------------------ACATTTCGA---ACCCATGAAGGCCACTATGAGTACAAGGTTATGCCC---TTTGGATTGACCAATGCTCTCGCAACCTTCCAAGCCTTGATG---AATCAAGTTTTTCAACCTTATCTGAGGAAGTTCGTA---CTGGTTTTCTTT---GATGATATACTAGTTTACAGTTCCTCCTTGGAT------GCTCATCTCATTCATCTCTCTCAGGTGCTTTCTCTCTTGCTTTCTAGTCAGTTAAAAGCCAAATTATCTAAATGTGTATTT---TGGGTG
>gypEery34
-AGAGGATGTGTGTG---GATTATAGA---AAATTGAATGACAAT------------------------ACAATAAAA---AACAAGTTCCCTATTCCT---ATTATAGATGACTTACTTGATGAGTTGAAGGGA---GCCAGCATCTTT---CCAAAACTAGATCTGAGGGCGGGT---TATCACCAAATAAGAATGGCTGAAGAGGATAAGTGCAAAACA------------------GCTTTTCAA---ACTCATGAAGGGCATTATGAGTTTAATGTAATGCCT---TTTGGTCTTACAAATGCACCTGCCACCTTTCAAGGTCTCATG---AATTCAATTTTTAAACCCTACCTTAGAAAATTTGTA---TTAGTCTTCTTT---GATGATATCCTGATTTATAGCAAAGATTTGGAT------TCTCACCTAATGCATATCAGACTAGTACTAAAGACCCGACAGGAGCATCAGTTATTTGTAAAGAGATCTAAATGTGAATTC---GGGGTG
>gypEint24
-AGCGAATGTGTGTG---GATTATAGG---AGGCTTAATGAGGCC------------------------ACTATTAAA---AATAAATACCCAATTCCA---TTGGTAGATGATTTACTTGACGAATTACATGAC---ATGCATTACTTT---TCAAAGTTGGATTTATGGTCTGAG---TATCATCAAATCAGAATGCATGCAGGGGATATTCATAAAACC------------------GTATTTCAA---ACTCATGAAGGCTTATTTGAGTTCCAGGTTATGCCC---TTTGGGCTAACCAATGCCCCAGCGACCTTTCAAGCCCTCATG---AACACTGTGTTCAAACCTTACTTGAGAAAATTTGTA---CTGGTATTTTTC---GATGACATACTAGTTTATAGTAAAGACCTTCAG------TCCCATAGGCAGCACTTACAGAGGGTGCTACAAACTTTACTGGACAACAAACTGTATGTCAAACCGTCTAAGTGTGAATTT---GGGTTG
>gypEint19
-AGAGAATGTGTGTG---GATTATAGG---AGGCTTAATGAGGCC------------------------ACTATTAAA---AATAAATACCCAATTCCA---TTGGTAGATGATTTACTTGACGAATTACATGAC---ATGCATTACTTT---TCAAAGTTGGATTTAAGGTCTGAG---TATCATCAAATCAGAATGCATGCAGGGGATATTCATAAAACC------------------GTATTTCAA---ACTCATGAAGGCTTATTTGAGTTCCAGGTTATGCCC---TTTGGGCTAACCAATGCCCCAGCTACCTTTCAAGCCCTCATG---AACACTGTGTTCAAACCCTACTTGAGAAAATTTGTA---CTGGTATTTTTC---GATGACATACTAGTTTATAGTAAAGACCTTCAG------TCCCATAGGCAGCACTTACAGAGGGTGCTACAAACTTTACTGGACAACAAACTGTATGTCAAACCGTCTAAATGTGAATTC---GGGGTG
>gypEint15
-AGAGAATGTGTGTG---GACTATAGG---AGGCTTAATGAGGCC------------------------ACTATTAAA---AATAAATACCCAATTCCA---TTGGTAGATGATTTACTTGACGAATTACATGAC---ATGCATTACTTT---TCAAAGTTGGATTTAAGGTCTGAG---TATCATCAAATCAGAATGCATGCAGGGGATATTCATAAAACC------------------GTATTTCAA---ACTCATGAAGGCTTATTTGAGTTCCAGGTTATGCCC---TTTGGGCTAACCAATGCCCCAGCTACCTTTCAAGCCCTCATG---AACACTGTGTTCAAACCTTACTTGAGAAAATTTGTA---CTGGTATTTTTC---GATGACATACTAGTTTATAGTAAAGACCTTCAG------TCCCATAGGCAGCACTTACAGAGGGTGCTACGAACTTTACTGGACAACAAACTGTATGTCAAACCGTCTAAGTGTGAATTT---GGGGTG
>gypEint11
-AGAGAATGTGTGTG---GATTATAGG---AGGTTAAATGATGAA------------------------ACCATAAAA---AATAAATTTCCTATACCT---TTGGTGGATGATCTTCTTGATGAGCTAGGTGAG---ATGCATGTTTTT---TCCAAGCTGGACCTCAAGTCAGGC---TATCACCAGATCAGGATGGTAGATTCTGACATTTCCAAGATG------------------GCTTTCCAA---ACCCATGAGGGTCTGTTTGAGATTTTAGTCATGCCA---TTTGGTCTCACCAATGCTCCAGCTACCTTTCAGAGCTTAATG---AACTCTGTGTTCAAACAATTTATTAGGAAGTTTGTC---ATTGTTTTTTTT---TATGACATACTTGTTTATAGCAGAACGGTAGAG------GCTCATCAAGAACATTTGAAACAAGTGATGCAAACATTGGTTGATAATCAATTGTTTGTCAAGAAGTCCAAATGTGTATTT---GGGTTG
>gypEint4
-AGAGAATGTGTGTG---GATTATAGG---AGGCTTAATGAGGCC------------------------ACTATTAAA---AATAAATACCCAATTCCA---TTGGTAGATGATTTACTTGACGAATTACATGAC---ATGCATTACTTT---TCAAAGTTGGATTTAAGGTCTGAG---TATCATCAAATCAGAATGCATGCAGGGGATATTCATAAAACC------------------GTATTTCAA---ACTCATGAAGGCTTATTTGAGTTCCAGGTTATGCCC---TTTGGGCTAACCAATGCCCCAGCTACCTTTCAAGCCCTCATG---AACACTGTGTTCAAACCTTACTTGAGAAAATTTGTA---CTGGTATTTTTC---GATGACATACTAGTTTATAGTAAAGACCTTCAG------TCCCATAGGCAGCACTTACAGAGGGTGCTACAAACCTTACTGGACAACAAACTGTATGACAAACCGTCTAAATGTGAGTTT---GGGGTG
>gypEint3
-AGAGAATGTGTGTG---GATTATAGG---AGGCTTAATGAGGCC------------------------ACTATTAAA---AATAAATACCCAATTCCA---TCGGTAGATGATTTACTTGACGAATTACATGAC---ATGCATTACTTT---TCAAAGTTGGATTTAAGGTCTGAG---TATCATCAAATCAGAATGCATGCAGGGGATATTCATAAAACC------------------GTATTTCAA---ACTCATGAAGGCTTATTTGAGTTCCAGGTTATGCCC---TTTGGGCTAACCAATGCCCCAGCTACCTTTCAAGCCCTCATG---AACACTGTGTTCAAACCTTACTTGAGAAAATTTGTA---CTGGTATTTTTC---GATGACATACTAGTTTATAGTAAAGACCTTCAG------TCCCATAGGCAGCACTTACAGAGGGTGCTACAAACTTTACTGGACAACAAACTGTATGTCAAACCGTCTAAGTGTGAATTT---GGGGTG
>gypEint34
-AGAGAATGTGCGTG---GATTATAGG---AGGCTTAATGAGGCC------------------------ACTATTAAA---AATAAATACCCAATTCCA---TTGGTAGATGATTTACTTGACGAATTACATGAC---ATGCATTACTTT---TCAAAGTTGGATTTAAGGTCTGAG---TATCATCAAATCAGAATGCATGCAGGGGATATTCATAAAACC------------------GTATTTCAA---ACTCATGAAGGCTTATTTGAGTTCCAGGTTATGCCC---TTTGGGCTAACCAATGCCCCAGCTACCTTTCAAGCCCTCATG---AACACTGTGTTCAAACCTTACTTGAGAAAATTTGTA---CTGGTATTTTTC---GATGACATACTAGTTTATAGTAAAGACCTTCAG------TCCCATAGGCAGCACTTACAGAGGGTGCTACAAACTTTACTGGACAACAAACTGTATGTCAAACCGTCTAAATGTGAATTT---GGGGTG
>gypEint6
-AGAGAATGTGCGTG---GATTATAGG---AGGCTTAATGAGGCC------------------------ACTATTAAA---AATAAATACCCAATTCCA---TTGGTAGATGATTTACTTGACGAATTACATGAC---ATGCATTACTTT---TCAAAGTTGGATTTAAGGTCTGAG---TATCATCAAATCAGAATGCATGCAGGGGATATTCATAAAACC------------------GTATTTCAA---ACTCATGAAGGCTTATTTGAGTTCCAGGTTATGCCC---TTTGGGCTAACCAATGCCCCAGCTACCTTTCAAGCCCTCATG---AACACTGTGTTCAAACCTTACTTGAGAAAATTTGTA---CTGGTATTTTTC---GATGACATACTAGTTTATAGTAAAGACCTTCAG------TCCCATAGGCAGCACTTACAGAGGGTGCTACAAACTTTACTGGACAACAAACTGTATGTCAAACCGTCTAAATGTGAATTT---GGGTTG
>gypEint26
-AGAGAATGTGTGTG---GATTATAGG---CAATTGAACAACATA------------------------ACTGTAAAG---AATAAATACCCAATATCT---ATTATTGATGACCTTTTGGATGAATTGAATAGG---GCAAAATGTTTT---TCCAAAATTAATCTTAGATTAGGC---TATCACCAAATTAAGATGTGCAAGGAGGATGTGTATAAAACA------------------GCTTTTAGA---ACCCACAATGATCACTATGAATACCAAGTTATGTCT---TTTGGGCTAACTAATGTACCTGCCACCTTTCAATCTCTCATG---AAC-CAGTTTTTAAACCATACCTAAGAAGATTTGTG---GTGGTATTTTTT---GATGACATACTCATTTTTAGCTGTAACATACAA------CAACATAAAGAACACTTGCGATTAGTATTAGACAAACTTCGAGAGCACAAGCTGTTTGCTAAGTTGTCAAAATGTGAGTTT---GGGGTG
>gypEint54
-AGAGGATGTGTGTG---GATTATAGG---AGGCTTAATGAGGCC------------------------ACTATTAAA---AATAAATACCCAATTCCA---TTGGTAGATGATTTACTTGACGAATTACATGAC---ATGCATTACTTT---TCAAAGTTGGATTTAAGGTCTGAG---TATCATCAAATCAGAATGCATGCAGGGGATATTCATAAAACC------------------GTATTTCAA---ACTCATGAAGGCTTATTTGAGTTCCAGGTTATGCCC---TTTGGGCTAACCAATGCCCCAGCTACCTTTCAAGCCCTCATG---AACACTGTGTTCAAACCTTACTTGAGAAAATTTGTA---CTGGTATTTTTC---GATGACATACTAGTTTATAGTAAAGACCTTCAG------TCCCATAGGCAGCACTTACAGAGGGTGCTACAAACTTTACTGGACAACAAACTGTATGTCAAACCGTCTAAGTGTGAATTT---GGGGTG
>gypEint50
-AGAGGATGTGTGTG---GATTATAGG---AGGCTTAATGAGGCC------------------------ACTATTAAA---AATAAATACCCAATTCCA---TTGGTAGATGATTTACTTGACGAATTACATGAC---ATGCATTACTTT---TCAAAGTTGGATTTAAGGTCTGAG---TATCATCAAATCAGAATGCATGCAGGGGATATTCATAAAACC------------------GTATTTCAA---ACTCATGAAGGCTTATTTGAGTTCCAGGTTATGCCC---TTTGGGCTAACCAATGCCCCAGCTACCTTTCAAGCCCTCATG---AACACTGTGTTCAAACCTTACTTGAGAAAATTTGTA---CTGGTATTTTTC---GATGACATACTAGTTTATAGTAAAGACCTTCAG------TCCCATAGGCAGCACTTACAGAGGGTGCTACAAACTTTACTGGACAACAAACTGTATGTCAAACCGTCTAAATGTGAATTT---GGGGTG
>gypEint49
-AGCGGATGTGTGTG---GATTATAGG---AGGCTTAATGAGGCC------------------------ACTATTAAA---AATAAATACCCAATTCCA---TTGGTAGATGATTTACTTGACGAATTACATGAC---ATGCATTACTTT---TCAAAGTTGGATTTAAGGTCTGAG---TATCATCAAATCAGAATGCATGCAGGGGATATTCATAAAACC------------------GTATTTCAA---ACTCATGAAGGCTTATTTGAGTTCCAGGTTATGCCC---TTTGGGCTAACCAATGCCCCAGCTACCTTTCAAGCCCTCATG---AACACTGTGTTCAAACCTTACTTGAGAAAATTTGTA---CTGGTATTTTTC---GATGACATACTAGTTTATAGTAAAGACCATCAG------TCCCATAGGCAGCACTTACAGAGGGTGCTACAAACTTTACTGGACAACAAACTGTATGTCAAACCGTCTAAGTGTGAATTT---GGGGTG
>gypEint44
-AGCGGATGTGTGTG---GATTATAGG---AGGCTTAATGAGGCC------------------------ACTATTAAA---AATAAATACCCAATTCCA---TTGGTAGATGATTTACTTGACGAATTACATGAC---ATGCATTACTTT---TCAAAGTTGGATTTAAGGTCTGAG---TATCATCAAATCAGAATGCATGCAGGGGATATTCATAAAACC------------------GTATTTCAA---ACTCATGAAGGCTTATTTGAGTTCCAGGTTATGCCC---TTTGGGCTAACCAATGCCCCAGCTACCTTTCAAGCCCTCATG---AACACTGTGTTCAAACCTTACTTGAGAAAATTTGTA---CTGGTATTTTTC---GATGACATACTAGTTTATAGTAAAGACCTTCAG------TCCCATAGGCAGCACTTACAGAGGGTGCTACAAACTTTACTGGACAACAAACTGTATGTCAAACCGTCTAAGTGTGAATTT---GGGGTG
>gypEint38
-AGAGAATGTGTGTG---GACTATAGG---CAATTGAACAACATA------------------------ACTGTAAAG---AATAAATACCCAATATCT---ATTATTGATGACCTTTTGGATGAATTGAATAGG---GCAAAATGTTTT---TCCAAAATTAATCTTAGATTAGGC---TATCACCAAATTAAGATGTGCAAGGAGGATGTGTATAAAACA------------------GCTTTTAGA---ACCCACAATGATCACTATGAATACCAAGTTATGTCT---TTTGGGCTAACTAATGTACCTGCCACCTTTCAATCTCTCATG---AACCAGTTTTT-AAACCATACCTAAGAAGATTTGTG---GTGGTATTTTTT---GATGACATACTCATTTTTAGCTGTAACATACAA------CAACATAAAGAACACTTGCGATTAGTATTAGACAAACTTCGAGAGCACAAGCTGTTTGCTAAGTTGTCAAAATGTGAATTC---GGGGTG
>gypEint35
-AGCGGATGTGTGTG---GATTATAGG---AGGCTTAATGAGGCC------------------------ACTATTAAA---AATAAATACCCAATTCCA---TTGGTAGATGATTTACTTGACGAATTACATGAC---ATGCATTACTTT---TCAAAGTTGGATTTAAGGTCTGAG---TATCATCAAATCAGAATGCATGCAGGGGATATTCATAAAACC------------------GTATTTCAA---ACTCATGAAGGCTTATTTGAGTTCCAGGTTATGCCC---TTTGGGCTAACCAATGCCCCAGCTACCTTTCAAGCCCTCATT---AACACTGTGTTCAAACCT-ACTTGAGAAAATTTGTA---CTGGTATTTTTC---GATGACATACTAGTTTATAGTAAAGACCTACAG------TCCCATAGGCAGCACTTACAGAGGGTGCTACAAACTTTACTGGACAACAAACTGTATGTCAAACCGTCTAAGTGTGAATTT---GGGGTG
>gypEmac2
-AGAGAATGTGTGTG---GATTATAGG---AAACTAAATGAAGAG------------------------ACAGTGAAG---AATAAGTTTCCAATCCCC---GTCATAGATGATTTACTTGATGAATTAAAGGGA---GCAAAATATTTA---ACTAAGCTTGATCTAAGGGCTGGA---TACCACCAGATAAGAATGGCTGAGGAAGACAAGTTCAAAACT------------------GCTTTTCAA---ACTCATGAAGGACATTATGAGTTTAATGTAATGCCA---TTTGGGCTGACAAATGTTCCTGCAACCTTCCAATGTCTTATG---AATTATGTATTTAAAACCCTACTGAGAAAGTGTGTA---TTGGTATTTTTT---GACGATATTTTGATTTATAGCAAAGATCTTGAG------TCACATGTGCAAGATATTAGGAAAGTATTGGAAATTCTGAGAGCACAGCAATTGTATGTTAAAAGATCAAAATGTGAATTT---GGGGTG
>gypEmac1
-AGAGGATGTGTGTG---GATTATCGA---AAACTCAATTCCATG------------------------ACCATTAAG---AATAAGTATCCCATCCCC---ATCATAGATGATATCCTTGATGAACTACATGGG---GCAACCATTTTC---TCTAAAATTGACCTCAGATCTGGG---TATCATCCGATCAGAATGTTGACTGCAGATGTTCATAAGACT------------------GCATTTAGA---ACACATGATGGCCATTATGAATATCAAGTAATGTCG---TTTGGGCTCTCAAATGCACCAGCCACTTTTCAAGCTCTTATG---AATCATATTTTCAAACCTTACTTGAGACAGTTTGTG--TTTGGTGTTCTTT---GATGACATTCTGGTCTACAGCTGTGATTTATCC------ACTCACATAGGGCATCTAACCACAGTATTACAGGTTCTAAAGAATAATGAACTAAAAGCTAAACTTTCAAAATGTGAATTT---GGGGTG
>gypEmac3
-AGAGAATGTGTGTG---GATTATAGG---AAATTAAATTAGAAC------------------------ACACTTAAA---AATAAGTTTCCAATTCCT---ATAATCGATGATTTGCTAGATGAGTTAAAAGGA---GCTCAGTATTTT---TCAAAACTGGACATAAGAGCGGGC---TATTATCAGATTAGGATGGCAGAGGAGGACAAACCCAAAACA------------------ACGTTTCAA---ACTCATGAAGGGCACTATGAGTTTAATGTTATGCCT---TTTGGACTAACTAATGCCCCGGCAACTTTCCAAGGTCTTATG---AATTCCATATTCAAACCCTTCCTCAGAAAATTTGTG---TTAGTTTTTTTT---TATGATATATTGGTATATACTCCAGACTTGCCC------TCTCATATATCTCATATGAGACAAGTTTTGAATTTACTAAAAGAGCACCAGTTGTATGTGAAAAGGTCTAAATGTGTGTTT---TGGGTG
>gypEmac22
-AGCGAATGTGTGTG---GACTATAGG---AAACTTAACTCTCTC------------------------ACAGTCAAA---AATAAATATCCAATCCCT---ATCATTGATGACTTATTGGACGAGCTGTATGGC---GCCAATCTTTTT---TCCAAAATTGATCTACGATCCGGC---TACCATCAAATCAGAATACACCCTGCTGATGTGTTCAAAACA------------------GCATTTCGA---ACCCATGAAGGCCACTATGAGTACAAGGTTATGCCC---TCTGGATTGACCAATGCTCCCGCAACCTTCCAAGCCTTGATG---AATCAAGTTTTTCAACCTTATCTGAGGAAGTTCGTA---CTGGTTTTCTTT---GATGATATACTAGTTTACAGTTCCTCCTTGGAT------GCTCATCTCATTCATCTCTCTCAGGTGCTCTCTCTCTTGCTTTCTAATCAGTTAAAAGCCAAATTATCTAAATGTGTATTT---TGGGTG
>gypEmac21
-AGAGAATGTGTGTG---GATTATAGG---AAATTAAATGAGAAC------------------------ACACTTAAA---AATAAGTTTCCAATTCCT---ATAATCGATGATTTGCTAGATGAGTTAAAAGGA---GCTCAGTATTTT---TCAAAACTGGACTTAAGAGCAGGC---TATTATCAGATTAGGGTGGCAGAGGAGGACAAACCCAAAACA------------------GCGTTTCAA---ACTCATGAAGGGCACTATGAGTTTAATGTTATGCCT---TTTGGGCTAACTAATGCCCCGGCAACTTTCCAAGGTCTTATG---AATTCCATATTCAAACCCTTCCTCAGAAAATTTGTG---TTGGTTTTTTTT---GATGATATATTGGTATATAGTCCAGACTTGCCC------TCTCATATATCTCATCTGAGACAGGTTTTGAATTTACTAAAAGAGCACCAGTTGTATGTGAAAAGGTCTAAGTGTGAGTTT---GGGGTG
>gypEmac19
-AGCGGATGTGTGTG---GATTATAGG---AAATTAAATGAGAAC------------------------ACACTTAAA---AATAAGTTTCCAATTCCT---ATAATCGATGATTTGCTAGATGAGTTAAAAGGA---GCTCAGTATTTT---TCAAAACTGGACTTAAGAGCAGGC---TATTATCAGATTAGGATGGCAGAGGAGGACAAACCCAAAACA------------------GCGTTTCAA---ACTCATGAAGGGCACTATGAGTTTAATGTTATGCCT---TTTGGGCTAACTAATGCCCCGGCAACTTTCCAAGGTCTTATG---AATTCCATATTCAAACCCTTCCTCAGAAAATTTGTG---TTGGTTTTTTTT---GATGATATATTGGTATATAGTCCAGACTTGCCC------TCTCATATATCTCATCTGAGACAGGTTTTGAATTTACTAAAAGAGCACCAGTTGTATGTGAAAAGGTCTAAATGTGAATTT---TGGGTG
>gypEmac8
-AGAGAATGTGTGTG---GATTATAGG---AAACTAAATGAAGAG------------------------ACAGTGAAG---AATAAGTTTCCAATCCCC---GTCATAGATGATTTACTTGATGAATTAAAGGGA---GCAAAATATTTA---ACTAAGCTTGATCTAAGGGCTGGA---TACCACCAGATAAGAATGGCTGAGGAAGACAAGTTCAAAACT------------------GCTTTTCAA---ACTCATGAAGGACATTATGAGTTTAATGTAATGCCA---TTTGGGCTGACAAATGTTCCTGCAACCTTCCAATGTCTTATG---AATTATGTATTTAAAACCCTACTGAGAAAGTGTGTA---TTGGTATTTTTT---GACGATATTTTGATTTATAGCAAAGATCTTGAG------TCACATGTGCAAGATATTAGGAAAGTAATGGAAATTCTGAGAGCACAGCAATTGTATGTTAAAAGATCAAAATGTGTATTT---GGGGTG
>gypEmac7
-AGAGAATGTGTGTG---GATTATAGG---AAGCTTAACTCTCTC------------------------ACAGTAAAA---AATAAATATCCAATCCCT---ATCATTGATGACTTATTGGATGAGCTGTATGGC---GCCAAATTTTTT---TCCAAAATTGATCTACGATCCGGC---TACCATCAGATCAGAATGCACCCTGCTGATGTGTTCAAAACA------------------GCATTTCGA---ACCCATGAAGGCCACTATGAGTACAAGGTTATGCCC---TTTGGATTGACCAATGCTCCCGCAACCTTCCAAGCCTTGATG---AATCAAGTTTTTCAACCTTATCTGAGGATGTTCGTA---CTGGTTTTCTTT---GATGATATACTAGTTTACAGTTCCTCCTTGGAT------GCTCATCTCATTCATCTCTCTCAGGTGCTCTCTCTCTTGCTTTCTAATCAGTTAAAAGCCAAGTTATCTAAATGTGTATTT---GGGTTG
>gypEmac6
-AGAGAATGTGTGTG---GATTATAGG---AAACTAAATGAAGAG------------------------ACAGTGAAG---AATAAGTTTCCAATCCCC---GTCATAGATGATTTACTTGATGAATTAAAGGGA---GCAAAATATTTA---ACTAAGCTTGATCTAAGGGCTGGA---TACCACCAGATAAGAATGGCTGAGGAAGACAAGTTCAAAACT------------------GATTTTCAA---ACTCATGAAGGACATTATGAGTTTAATGTAATGCCA---TTTGGGCCGACAAATGTTCCTGCAACCTTCCAATGTCTTATG---AATTATGTATTTAAAACCCTACTGAGAAAGTGTGTA---TTGGTATTTTTT---GACGATATTTTGATTTATAGCAAAGATCTTGAG------TCACATGTGCAAGATATTAGGAAAGTATTGGAAATTCTGAGAGCACAGCAATTGTATGTTAAAAGATCAAAATGTGTATTT---GGGGTG
>gypEmac23
-AGCGGATGTGTGTG---GATTATAGG---AAATCAAATGACAAT------------------------ACCATAAAA---AATAAGTTTCATATACCC---ATAATAGATGGCTTATTCGATGAATTAAAGGGA---GCTAGCATCTTT---TCAAAGCTTGACTTGAGAGCAAGA---CATCATCAAATAAGGATGGCTGAAGAGGACAAGTGTAAAACA------------------GCTTTTCAA---ACTCATGAAGGTCATTATGAGTTTAATGTGATGCCT---TTTGGCCTCACAAATGCACCTGCCACCTTTTAAGTCCTTATG---AATTCAATTTTTAAACCTTTTCTTAGGAAATTTGTA---CTAGTCTTCTTT---GATGATATTTTGATCTACATCAAGAATCTGGAA------TCTCATATTTTGCATATCAGACTGGTACTAAAAACTCTACAGGATCATCAATTGTTTGTGAAAAGGTCTAAATGTGAATTT---TGGGTG
>gypEmac26
-AGAGGATGTGTGTG---GATTATAGG---AAACTAAATGAAGAG------------------------ACAGTGAAG---AATAAGTTTCCAATCCCC---GTCATGGATGATTTACTTGATGAATTAAAGGGA---GCAAAATATTTA---ACTAAGCTTGATCTAAGGGCTGGA---TACCACCAGATAAGAATGGCTGAGGAAGACAAGTTCAAAACT------------------GCTTTTCAA---ACTCATGAAGGACATTATGAGTTTAATGTAATGCCA---TTTGGGCTGACAAATGTTCCTGCAACCTTCCAATGTCTTATG---AATTATGTATTTAAAACCCTACTGAGAAAGTGTGTA---TTGGTATTTTTT---GACGATATTTTGATTTATAGCAAAGATCTTGAG------TCACATGTGCAAGATATTAGGAAAGTATTGGAAATTCTGAGAGCACAGCAATTGTATGTTAAAAGATCAAAATGTGTATTT---GGGTTG
>gypEmac20
-AGCGAATGTGTGTG---GATTATATA---GAATTGAACAAAGAT------------------------ACGGTGAAA---AATAAATTTTCCATACCA---ATAATAGATGACTTGTTGGATGAGTTGCATGAA---GCTCAATATTTC---TCCAAGCTTGACCTAAGGGCATGC---TACCACCAAATCAAAATGGCAAATGAAGATAAGATGAAAACA------------------ACATTTAGG---ACACATGAAGGGCACTATGAGTTCAATGTCATGCCT---TTTGGACTCATTGATGCATGAGAAACCTTCTAATGCCTCATG---AATTCTATCTTGAAGCCGTTCTTGAGGAAATTTGTT---TTGGTGTTTTTT---GATGACATATTAGTGTATAGTCCAGATCTGACT------TCTCACTTGAATCATCTTAGATAGGTTTTGAAAGTTCTGAGAGCTCATCAACTATTTGTGAAGAAATCTAAATGTGAATTT---GGGTTG
>gypEmac27
-AGAGAATGTGTGTG---GATTATCGA---AAACTCAATTCCATG------------------------ACCATTAAG---AATAAGTATCCCATCCCC---ATCATAGATGATATCCTTGATGAACTACATGGG---GCAACCATTTTC---TCTAAAATTGACCTCAGATCTGGG---TATCATCCGATCAGAATGTTGACTGCAGATGTTCATAAGACT------------------GCATTTAGA---ACACATGATGGCCATTATGAATATCAAGTAATGTCG---TTTGGGCTCTCAAATGCACCAGCCACTTTTCAAGCTCTTATG---AATCATATTTTCAAACCTTACTTGAGACAGTTTGTG---TTTGGTGTTCTT--TGATGACATTCTGGTCTACAGCTGTGATTTATCC------ACTCACATAGGGCATCTAACCACAGTATTACAGGTTCTAAAGAATAATGAACTAAAAGCTAAACTTTCAAAGTGTGAGTTT---GGGGTG
>gypEmac39
-AGAGAATGTGTGTG---GATTATCGA---AAACTCAATTCCATG------------------------ACCATTAAG---AATAAGTATCCCATCCCC---ATCATAGATGATATCCTTGATGAACTACATGGG---GCAACCATTTTC---TCTAAAATTGACCTCAGATCTGGG---TATCATCCGATCAGAATGTTGACTGCAGATGTTCATAAGACT------------------GCATTTAGA---ACACATGATGGCCATTATGAATATCAAGTAATGTCG---TTTGGGCTCTCAAATGCACCAGCCACTTTTCAAGCTCTTATG---AATCATATTTTCAAACCTTACTTGAGACAGTTTGTG---TTTGGTGTTCTT--TGATGACATTCTGGTCTACAGCTGTGATTTATCC------ACTCACATAGGGCATCTAACCACAGTATTACAGGTTCTAAAGAATAATGAACTAAAAGCTAAACTTTCAAAATGTGAATTT---GGGTTG
>gypEmac43
-AGAGAATGTGTGTG---GATTATAGA---AAATTGAATGAAAGC------------------------ACTGTGAAG---AACAAATTTCCCATTCCA---TTGGTAGATGATTTGTTGGATGAATTGGGTGGT---ATGAAGTATTTC---ACAAAGCTGGACCTGAGATCGGGT---TATCATCAGATTAGGATGCATGAGGAGGACATCCACAAAACC------------------GCCTTCCAG---ACACATGAGGGCCTGTTTGAGTTCAAAGTGATGCCC---TTTGGGCTAACTAACGCCCCTGCCACATTCCAAGCACTTATG---AACTCAATTTTGCAACCTTTTTTGAGAAAATTTGCA---TTGGTATTCTTT---GACGATATTTTGGTTTACAGCAGGGATCTCTCT------TCTCATATCAACCATCTTAAATTGATATTTCAAACCCTACTGGACAATCAATTATATTTAAAACTTTCCAAATGTGAATTT---GGGGTG
>gypEmac33
-AGCGAATGTGTGTG---GATTATAGG---AAACTAAATGAAGAG------------------------ACAGTGAAG---AATAAGTTTCCAATCCCC---GTCATAGATGATTTACTTGATGAATTAAAGGGA---GCAAAATATTTA---ACTAAGCTTGATCTAAGGGCTGGA---TACCACCAGATAAGAATGGCTGAGGAAGACAAGTTCAAAACT------------------GCTTTTCAA---ACTCATGAAGGACATTATGAGTTTAATGTAATGCCA---TTTGGGCTGACAAATGTTCCTGCAACCTTCCAATGTCTTATG---AATTATGTATTTAAAACCCTACTGAGAAAGTGTGTA---TTGGTATTTTTT---GACGATATTTTGATTTATAGCAAAGATCTTGAG------TCACATGTGCAAGATATTAGGAAAGTATTGGAAATTCTGAGAGCACAGCAATTGTATGTTAAAAGATCAAAATGTGTATTC---GGGGTG
>gypEmac41
-AGCGAATGTGCGTG---GATTATAGA---AAATTGAATGAAAGC------------------------ACTGTGAAG---AACAAATTTCGCATTCCA---TTGGTGGATGATTTGTTGGATGAATTGGGTGGT---ATGAATTATTTC---ACAAAGCTGGACCTAAGATCTGGT---TACCACCAGATTAGGATGCATGAGGAGGACATCCACAAAACA------------------ACCTTTCAA---AGACATGAGGGCCTATTTGAGTTCAAAGTGATGCCC---TTTGGGCTAACTAATGCCCCTACCAGATTCCAAGCACTTATG---AACTCAATTTTGCAACCTTTTCTGAGAAAATTTGCA---TTGGTATTCTTC--------------------------------------------TCATCTCAATCATTTTAAATTGATATTTCAAACCCCACTAGACAATCAATTATATTTGAAACTTTCCAAATGTGAGTTT---GGGGTG
>gypEmac42
-AGAGGATGTGTGTG---GATTATAGG---AAACTTAACTCTCTC------------------------ACAGTCAAA---AATAAATATCCAATCCCT---ATCATTGATGACTTATTGGACGAGCTGTATGGC---GCCAATTTTTTT---TCCAAAATTGATCTACGATCCGGC---TACCATCAAATCAGAATACACCCTGCTGATGTGTTCAAAACA------------------GCACTTCGA---ACCCATGAAGGCCACTATGAGTACAAGGTTATGCCC---TCTGGATTGACCAATGCTCCCGCAACCTTCCAAGCCTTGATG---AATCAAGTTTTTCAACCTTATCTGAGGAAGTTCGTA---CTGGTTTTCTTT---GATGATATACTAGTTTACAGTTCCTCCTTGGAT------GCTCATCTCATTCATCTCTCTCAGGTGCTCTCTCTCTTGCTTTCTAATCAGTTAAAAGCCAAATTATCTAAATGTGAATTC---GGGGTG
>gypEmac53
-AGCGGATGTGTGTG---GATTATAGA---GAATTGAACAAAGAT------------------------ACAGTGAAA---AATAAATTTCCCATACCC---ATAATAGATGACTTGCTGGATGAGTTGCATGAA---GCTCAATACTTC---TCCAAGCTTGGCCTAAGGGCAGGC---TAACACCAAATCAAAATGGCAGATGAAGATAAAATGAAAACA------------------GCATTTAGG---ACACATGAGGGGCATTATGAGTTCAATGCCATGCCG---TTTGGACTCACTAATGCACCAGCAACCTCCCAATGCCTCATG---AATTCTATCTTTAAGCCCTTCTTGAGAAAATTTGTT---TTGGTGTTTTTT---GATGACATATTGGTGTATAGTTCAGATCTGACT------TCTCACTTGAATCATCTTAGACAGGTTTTGGAAGTTCTGAGAACTCATCAACTATTTGTGAAGAAATCTAAATGTGAATTT---TGGTTG
>gypEmac55
-AGAGGATGTGTGTC---GACTATAGG---AAATTAAATGAGAAC------------------------ACACTTAAA---AATAAGTTTCCAATTCCT---ATAATCGATGATTTGCTAGATGAGTTAAGAGGA---GCTCAGTATTTT---TCAAAACTGGACTTAAGAGCAGGC---TATTATCAGATTAGGGTGGCAGAGGAGGACAAACCCAAAACA------------------GCGTTTCAA---ACTCATGAAGGGCACCATGAGTTTAATGTTATGCCT---TTTGGGCTAACTAATGCCCCGGCAACTTTCCAAGGTCTTATG---AATTCCATATTCAAACCCTTCCTCAGAAAATTTGTG---TTGGTTTTTTTT---GATGATATATTGGTATATAGTCCAGACTTGCCC------TCTCATATATCTCATCTGAGACAGGTTTTGAATTTACTAAAAGAGCACCAGTTGTATGTGAAAAGGTCTAAATGTGAATTT---GGGTTG
>gypEmac58
-AGCGAATGTGTGTG---GATTATAGG---AAGCTTAACTCTCTC------------------------ACAGTCAAA---AATAAATATCCAATCCCT---ATCATTGATGACTTATTGGATGAGCTGTATGGC---GCCAATTTTTTT---TCCAAAATTGATCTACGATCCGGC---TACCATTAGATCAGAATGCACCCTGCTGATGTGTTCAAAACA------------------GCATTTCGA---ACCCATGAAGGCCACTATGAGTACAAGGTTATGCCC---TTTGGATTGACCAATGCTCCCGCAACCTTCCAAGCCTTGATG---AATCAAGTTTTTCAACCTTATCTGAGGAAGTTCGTA---CTGGTTTTCTTT---GATGATATACTAGTTTACAGTTCCTCCTTGGAT------GCTCATCTCATTCATCTCTCTCAGGTGCTCTCTCTCTTGCTTTCTAATCAGTTAAAAGCCAAGTTATCTAAATGTGAATTT---GGGGTG
>gypEmac59
-AGCGAATGTGTGTG---GATTATCGA---AAACTCAATTCCATG------------------------ACCATTATG---AATAAGTATCCCATCCCC---ATCATAGATGATATCCTTGATGAACTACATGGG---GCAACCATTTTC---TCTAAAATTGACCTCAGATCTGGG---TATCATCCGATCAGAATGTTGACTGCAGATGTTCATAAGACT------------------GCATTTAGA---ACACATGATGGCCATTATGAATATCAAGTAATGTCG---TTTGGGCTCTCAAATGCACCAGCCACTTTTCAAGCTCTTATG---AATCATATTTTCAAACCTTACTTGAGACAGTTTGTG--TTTGGTGTTCTTT---GATGACATTCTGGTTTACAGCTGTGATTTATCC------ACTCACATAGGGCATCTAACCACAGTATTACAGGTTCTAAAGAATAATGAACTAAAAGCTAAACTTTCAAAATGTGTATTT---GGGTTG
>gypEmac60
-AGCGAATGTGTGTG---GATTATAGG---AAATTAAATGAGAAC------------------------ACACTTAAA---AATAAGTTTCCAATTCCT---ATAATCGATGATTTGCTAGATGAGTTAAAAGGA---GCTCAGTATTTT---TCAAAACTGGACTTAAGAGCAGGC---TATTATCAGATTAGGATGGCAGAGGAGGACAAACCCAAAACA------------------GCGTTTCAA---ACTCATGAAGGGCACTATGAGTTTAATGTTATGCCT---TTTGGGCTAACTAATGCCCCGGCAACTTTCCAAGGTCTTATG---AATTCCATATTCAAACCCTTCCTCAGAAAATTTGCG---TTGGTTTTTTTT---GATGATATATTGGTATATAGTCCAGACTTGCCC------TCTCATATATCTCATCTGAGACAGGTTTTGAATTTACTAAAAGAGCACCAGTTGTATGTGAAAAGGTCTAAATGTGTGTTT---GGGGTG
>gypEmam10
-AGCGAATGTGTGTG---GATTATAGA---AGATTAAATGCTGAA------------------------ACTATCAAA---AACAAATTTCCTATACCT---CTATTGGATGATCTACTGGATGAACTGGGAGAA---ATGCATGTATTC---TCCAAACTGGACCTCAGGTCAGGC---TATCATCAGATAAGAATGGCTACTCCTAACATTCCAAAGACT------------------GCATTTCAG---ACTCATGAAGGACTTTTTGAGTTTCTGGTAATGCCT---TTTGGTCTCACCAATGCTCCTGCCACCTTCCAGAGCTTGATG---AACACTGTCTTTAAACCTTTCATTAGAAATTTTTTT---ATTGTTTTCTTT---GACGATATATTGGTCTATAGCAAAACCCTTGAA------GATCATCAACAACATTTACAAAAGGTCTTACAAACTCTCTCAGAATATAACCTATTTGTAAAAAAATCTAAGTGTGTATTT---GGGGTG
>gypEmam38
-AGAGAATGTGTGTG---GATTATAGA---AGATTAAATGCTGAA------------------------ACTATCAAA---AACAAATTTCCTATACCT---CTATTGGATGATCTACTGGATGAACTGGGAGAA---ATGCATGTATTC---TCCAAACTGGACCTCAGGTCAGGC---TATCATCAGATAAGAATGGCTACTCCTAACATTCCAAAGACT------------------GCATTTCAG---ACTCATGAAGGACTTTTTGAGTTTCTGGTAATGCCT---TTTGGTCTCACCAATGCTCCTGCCACCTTCCAGAGCTTGATG---AACACTGTCTTTAAACCTTTCATTAGAAAATTTTTT---ATTGTTTTCTTT---GACGATATATTGGTCTATAGCAAAACCCTTGAA------GATCATCAACAACATTTACAAAAGGTCTTACAAACTCTCTCAGAATATAACCTATTTGTAAAAAAATCTAAATGTGTATTC---GGGTTG
>gypEmam33
-AGAGGATGTGCGTG---GATTATAGA---AAATTGAATGACAAC------------------------ACAATAAAA----ACAAGTTCCATATTCCT---ATTATAGATGACTTACTTGATGAGTTGAAGGGA---GACAACATCTTT---TCAAAACTGAATCTGAGGGCAGGC---TATCACCAAATAAGAATGGCTGAAGAGGATAAGTGCAAAACA------------------ACTTTTCAA---ACTCATGAAGGGCATTATGAGTTTAATGTGATGCCT---TTTGGTCTCACAAATGCACCTGCCACCTTTCAAGGTCTCATG---AATTTAATTTTTAAACCCTACCTTAGAAAATTTGTA---TTAGTCTTATTT---GATGATATCTTGATTTATAGCAAAGATTTGGGT------TCTCACCTAATGCATACTAGACTAGTACTAAAGACCCTATAGGAGCATCAATTATTTGTAAAGAGATCTAAGTGTGAATTT---GGGGTG
>gypEmam1
-AGCGGATGTGTGTG---GATTATAGA---CAATTGAACAATCTC------------------------ACAGTGAAG---AATAAGTACCCAATTCCC---ATAATAGATGACCTTTTAGATGAGCTTCATGGG---TCTAAATGGTTT---TCCAAGGTTGATTTGAGGTCTGGT---TACCATCAAATCAGAATGAACAAGGAGGATGTCCACAAAACA------------------GCTTTTAGA---ACCCATCAAGGCCATTTTGAATACCTTGTAATGCCC---TTTGGCTTGACAAATGCACCTGCCACATTCCAATGTTTGATG---AATCAAGTCTTCAAACCTTTTCTCAGAAAGTTTGTG---CTTGTATTTTTT---GATGATATTCTAATCTTCAGTGCTGATTTACAA------CAACACAAAGCTCATTTACAGCAAGTATTACAGGCCCTGAGGGAACATAAGTTGTTTGCCAAGATGACTAAATGTGAATTT---GGGTTG
>gypEmam43
-AGCGAATGTGTGTG---GATTATAGA---AAACTTAATGAGAAC------------------------ACAATAAAG---AATAAGTACCCAATACCC---ATTATAGATGATCTGTTGGATGAATTGAAGGGG---GCAAAATATTTC---TCAAAGCTGGACCTTAGAGCAGGA---TACCATCAGATAAGAATGTGTGAAGATGACAAATTCAAGACA------------------GCTTTTCAA---ACTCATGAAGGGCACTATGAATTCAATGTTATGCCC---TTTGGACTCACAAATGCTCCTGCTACTTTTCAAGGGTTAATG---AATTCAATTTTTAAGCCGTTTCTAAGAAGGTTCGTA---CTGGTATTTTTT---GATGATATTCTGGTCTATAGCAAAACAATTGAT------GACCATAAAGCTCATCTAGAATAGGTTCTTACATTGCTTCAAAACAATCATTTGTTTATGAAAGAGTCTAAATGTGAATTT---GGGGTG
>gypEmam8
-AGCGGATGTGTGTG---GATTATAGA---AAATTGAATGACAAC------------------------ACAATAAAA----ACAAGTTCCATATTCCT---ATTATAGATGACTTACTTGATGAGTTGAAGGGA---GACAACATCTTT---TCAAAACTGAATCTGAGGGCAGGC---TATCACCAAATAAGAATGGCTGAAGAGGATAAGTGCAAAACA------------------ACTTTTCAA---ACTCATGAAGGGCATTATGAGTTTAATGTGATGCCT---TTTGGTCTCACAAATGCACCTGCCACCTTTCAAGGTCTCATG---AATTTAATTTTTAAACCCTACCTTAGAAAATTTGTA---TTAGTCTTATTT---GATGATATCTTGATTTATAGCAAAGATTTGGGT------TCTCACCTAATGCATACTAGACTAGTACTAAAGACCCTACAGGAGCATCAGTTATTTGTAAAGAGATCTAAATGTGAGTTT---GGGTTG
>gypEmam42
-AGAGAATGTGCGTG---GATTATAGA---CAGTTAAACTCTTTA------------------------ACTACTAAA---AACAAGTATCCAATACCC---ATTATTGATGGTCTATTGGATGAGTTACATGGT---GCTCAATTTTTT---CTAAAATTG-ATCTCAGAACTAGT---TATCATCAAATCAGAATGCACAAGGATGATATTCCAAAGACA------------------TCCTTTAGGACACAATTAAGG--CCACTATGAATATCAAATCAAT------TTTGGGCTGACCAATGCCCCAGCCACATTTCACACTTTGATG---AATCAAATCTTCAAGGCCTATCTTAGAAAATTTGTG---TTGGTTTTCTTT---GACGACATT-TGATCTACAACACTTCTCTTGAG------CATCACTTACAACACTTAACACTTGTTCTCAGCTTACTACACACTCATGCTCTCAAGGTTAAGTTTTCGAAATGTGTATTT---GGGTTG
>gypEmam15
-AGCGAATGTGTGTG---GATTATAGA---AAATTGAATGACAAC------------------------ACAATAAAA----ACAAGTTCCATATTCCT---ATTATAGATGACTTACTTGATGAGTTGAAGGGA---GACAACATCTTT---TCAAAACTGAATCTGAGGGCAGGC---TATCACCAAATAAGAATGGCTGAAGAGGATAAGTGCAAAACA------------------ACTTTTCAA---ACTCATGAAGGGCATTATGAGTTTAATGTGATGCCT---TTTGGTCTCACAAATGCACCTGCCACCTTTCAAGGTCTCATG---AATTTAATTTTTAAACCCTACCTTAGAAAATTTGTA---TTAGTCTTATTT---GATGATATCTTGATTTATAGCAAAGATTTGGGT------TCTCACCTAATGCATACTAGACTAGTACTAAAGACCCTATAGGAGCATCAATTATTTGTAAAGAGATCTAAATGTGAGTTT---GGGGTG
>gypEmam29
-AGAGAATGTGTGTG---GATTATAGA---AAACTTAATGAGAAC------------------------ACAATAAAG---AATAAGTACCCAATACCC---ATTATAGATGATCTGTTGGATGAATTGAAGGGG---GGAAA-TATTTC---TCAAAGCTGGACCTTAGAGCAGGA---TACCATCAGATAAGAATGTGTGAAGATGACAAATTCAAGACA------------------GCTTTTCAA---ACTCATGAAGGGCACTATGAATTCAATGTTATGCCC---TTTGGACTCACAAATTCTCCTGCTACTTTTCAAGGGTTAATG---AATTCAATTTTTAAGCTGTTTTTAAGAAGGTTCGTA---CTGGTATTTTTT---GATGATATTCTGGTCTATAGCAAAACAATTGAT------GACCATAAAGCTCATCTAGAACAAGTTCTTACATTGCTTCAAAACAATCATTTGTTTGTGAAAGAGTCTAAATGTGAATTC---GGGGTG
>gypEmam30
-AGAGAATGTGTGTG---GATTATAGA---AAACTTAATGAGAAC------------------------ACAATAAAG---AATAAGTACCCAATACCC---ATTATAGATGATCTGTTGGATGAATTGAAGGGG---GGAAA-TATTTC---TCAAAGCTGGACCTTAGAGCAGGA---TACCATCAGATAAGAATGTGTGAAGATGACAAATTCAAGACA------------------GCTTTTCAA---ACTCATGAAGGGCGCTATGAATTCAATGTTATGCCC---TTTGGACTCACAAATTCTCCTGCTACTTTTCAAGGGTTAATG---AATTCAATTTTTAAGCTGTTTTTAAGAAGGTTCGTA---CTGGTATTTTTT---GATGATATTCTGGTCTATAGCAAAACAATTGAT------GACCATAAAGCTCATCTAGAACAAGTTCTTACATTGCTTCAAAACAATCATTTGTTTGTGAAAGAGTCTAAATGTGAGTCT---GGGGTG
>gypEmam39
-AGAGAATGTGCGTG---GATTATAGA---AAACTTAATGAGAAC------------------------ACAATAAAG---AATAAGTACCCAATACCC---ATTATAGATGATCTGTTGGATGAATTGAAGGGG---GGAAA-TATTTC---TCAAAGCTGGACCTTAGAGCAGGA---TACCATCAGATAAGAATGTGTGAAGATGACAAATTCAAGACA------------------GCTTTTCAA---ACTCATGAAGGGCGCTATGAATTCAATGTTATGCCC---TTTGGACTCACAAATTCTCCTGCTACTTTTCAAGGGTTAATG---AATTCAATTTTTAAGCTGTTTTTAAGAAGGTTCGTA---CTGGTATTTTTT---GATGATATTCTGGTCTATAGCAAAACAATTGAT------GACCATAAAGCTCATCTAGAACAAGTTCTTACATTGCTTCAAAACAATCATTTGTTTGTGAAAGAGTCTAAATGTGAATTT---GGGTTG
>gypEmam48
-AGAGAATGTGTGTG---GATTATAGA---AGACTCAGTGCTGAG------------------------ACTATAAAG---AACAAGTATCATATTTCA---TTGGTGGATGACTTGTTTGATGAACTTGAAGGC---ATGCATTATTTT---TCTAAGTTGGATTTGAGGTCGGGC---TACCATCAAATCAGAATGGCTATTGAAGATATCCCTAAAACT------------------ATTTTTCAA---ACCCATGAAAGCTTTTTCCAGTTTTTGGTCATGCAT---TTTAGGCTAACAAATGCCCCTGCAACTTTCTAGTCTCTCATG---AATTCAGTGTTCAAACCTTTTCTGAGGAAATTTGTT---ATAGTGTTTTTT---GACGACATTTTGGTCTGTAGCAAATCTCTTACT------GCTCACATTACTCATTTGAGGCAGGTTCTTCACACTCTCCATGAAGCTCAACTTTATGTCAAACTTTCCAAATGTGAATTT---GGGGTG
>gypEmam47
-AGCGAATGTGCGTG---GACTATAGA---AGACTCAGTGCTGAG------------------------ACTATAAAG---AACAAGTATCATATTTCA---TTGGTGGATGACTTGTTTGATGAACTTGAAGGC---ATGCATTATTTT---TCTAAGTTGGATTTGAGGTCGGGC---TACCATCAAATCAGAATGGCTATTGAAGATATCCCTAAAACT------------------ATTTTTCAA---ACCCATGAAAGCTTTTTCCAGTTTTTGGTCATGCAT---TTTAGGCTAACAAATGCCCCTGCAACTTTCTAGTCTCTCATG---AATTCAGTGTTCAAACCTTTTCTGAGGAAATTTGTT---ATAGTGTTTTTT---GACGACATTTTGGTCTATAGCAAATCTCTTACT------GCTCGCATTACTCATTTGAGGCAGGTTCTTCACACTCTTCATGAAGCTCAACTTTATGTCAAACTTTCCAAATGTGAATTT---TGGGTG
>gypEmam34
-AGCGAATGTGTGTG---GATTATAGA---GAATTGAACAAAGAT------------------------ACAGTGAAA---AATAAATTTCCCATACCC---ATAATAGATGACTTGCTGGATGAGTTGCATGAA---GCTCAATATTTC---TCCAAGCTTGACCTAAGGGCAGGC---TACCACCAAATCAAAATGGCAGATGAAGATAAAATTAAAACA------------------ACATTTAGG---ACACATGAGGGGCATTATGAGTTCAATGTCATGCCG---TTTGGACTCACTAATGCACCGGCAACCTTCCAATGCCTCATG---AATTCTATCTTTAAGCCCTTCTTGAGAAAATTTGTT---TTGGTGTTTTTT---GATGACATATTAGTGTATAGTTCAGATCTGACT------TCTCACTTGAATCATCTTAGACAGGTTTTGGAAGTTCTGAGAACTCATCAACTATTTGTGAAGAAATCTAAATGTGAGTTT---GGGTTG
>gypEmam53
-AGAGAATGTGCGTG---GATTATAGA---GAATTGAACAAAGAT------------------------ACAGTGAAA---AATAAATTTCCCATACCC---ATAATAGATGACTTGCTGGATGAGTTGCATGAA---GCTCAATATTTC---TCCAAGCTTGACCTAAGGGCAGGC---TACCACCAAATCAAAATGGCAGATGAAGATAAAATTAAAACA------------------GCATTTAGG---ACACATGAGGGGCATTATGAGTTCAATGTTATGCCC---TTTGGGCTAACTAATGCGCCTGCAACTTTTCAAGCACTGATG---AACTCCGTTTTGCAACCTTTCTTGCGGAAATTTGCT---TTGGTATTCTTT---GATGACATATTAGTGTATAGTTCAGATCTGACT------TCTCACTTGAATCATCTTAGACAGGTTTTGGAAGTTATGAGAACTCATCAACTATTTGTGAAGAAATCTAAATGTGAGTTT---GGGTTG
>gypEmam52
-AGAGGATGTGTGTG---GATTATAGA---GAATTGAACAAAGAT------------------------ACAGTGAAA---AATAAATTTCCCATACCC---ATAATAGATGACTTGCTGGATGAGTTGCATGAA---GCTCAATATCTC---TCCAAGCTTGACCTAAGGGCAGGC---TACCACCAAATCAAAATGGCAGATGAAGATAAAATTAAAACA------------------ACATTTAGG---ACACATGAGGGGCATTATGAGTTCAATGTCATGCCG---TTTGGGCTCACTAATGCACCGGCAACCTTCCAATGCCTCATG---AATTATATCTTTAAGCCCTTCTTGAGAAAATTTGTT---TTGGTGTTTTTT---GATGACATATTAGTGTATAGTTCAGATCTGACT------TCTCACTTGAATCATCTTAGACAGGTTTTGGAAGTTCTGAGAACTCATCAACTATTTGTGAAGAAATCTAAATGTGAATTT---TGGGTG
>gypEmam28
-AGCGGATGTGTGTG---GATTATAGA---AAACTCAATAGCATG------------------------ACAGTGAAG---AATAAATATCCAATCCCA---ATTATCGATGACCTATTAAATGAACTCTATGGT---GCAGCCATCTTC---TCTAAAATAGACCTTCGATCTGGA---TATCACCAAATTAGAATGCACCCTTCAGATGTCCATAAAACG------------------GCCTTTAGA---ACTCCTGAAGGCCATTACGAGTATCAAGTCATGCCC---TTTGGTTTGACTAACGCTCCAGCCACCTTTCAAGCTCTTATG---AATCAAATTTTCAAACCATTCTTGAGGAAGTTTGTG---TTAGTATTCTTT---GACGATATCCTAATATACAGTGCTGATTTGGAA------ACACACTTACATCATCTCTCTCAAGTGTTACAGCTCTTACAGGATCATGCTCTAAAGGCTAAGCTATCCAAGTGTGAATTC---GGGGTG
>gypEmam49
-AGAGGATGTGTGTG---GATTATAGG---AAACTAAACCATATG------------------------ACCATAAAA--AAATAAATACCCTATATCC---ATTATTGATGATCT-TTGGATGAGCTACATGGT---GCAAGCATTTTT---TCTAAAATAGACCTCCGATCTGGC---TATCAACAAATTAAGATGCATCCCTCTGATGTCTACAAGACA------------------ACCTTTAGA---ACTCATGAAGGCCATTATGAGTAACAAGTCATGCCC---TTTGTCTTGACTAATGCTCCAGTCACCTTCCAAGCTCTTATG---GACCAAAATTTCAAACCTTTCTTAAGAAAGTTTGTA---TTGGTTTTCTTT---GACGATATCCTAGTTTATAGTGTTGATATGAAA------ACTCACCTCATTCTTCTTTCACATGTCTTACAATTATTACAGGATCATACATTGAAGGCTAAACTATCTAAATGTGAATTT---TGGTTG
>gypEmam13
-AGAGAATGTGTGTG---GACTATAGA---AAACTCAATAGCATG------------------------ACAGTGAAG---AATAAATATCCAATCCCA---ATTATAGATGACCTATTAAATGAACTCTATGGT---GCAGCCATCTTC---TCTAAAATAGACCTTCGATCTGGA---TATCACCAAATTAGAATGCACCCTTCAGATGTCCATAAAACG------------------GCTTTTAGA---ACTCATGAAGGCCATTACGAGTATCAAGTCATGCCC---TTTGGTTTGACTAACGCTCCAGCCACCTTTCAAGCTCTTATG---AATCAAATTTTCAAACCATTCTTGAGGAAGTTTGTG---TTAGTATTCTTT---GACGATATCCTAATATAT---------------------------------CATCTCTCTCAAGTGTTACAGCTCTTACAGGATCATGCTCTAAAGGCTAAGCTATCCAAGTGTGAATTC---GGGGTG
>gypEmam24
-AGAGAATGTGCGTG---GATTATAGG---AAACTAAATGAAGAG------------------------ACAGTGAAG---AATAAGTTTCCAATCCCA---GTCATAGATGATTTACTTGATGAATTAAAAGGA---GCAAAATATTTT---TCTAAGCTTGATCTAAGGGCTGGA---TACCACCAGATAAGAATGGCTGAGGAAGACAAGTTCAAAACT------------------GCTTTTCAA---ACTCATGAAGGACATTATGAGTTTAATGTAATGCCA---TTTGGGCTGACAAATGCTCCTGCAACCTTCCAATGTCTTATG---AATTTTGTATTTAAAACCCTACTGAGAAAGTGTGTA---TTGGTATTTTTT---GATGATATTTTGATTTATAGCAAAGATCTTGAG------TCACATGTGCAAGATATTAGGAAAGTATTGGAAATTCTGAGAGCACAACAATTGTATGTTAAAAGATCAAAGTGTGAGTTT---GGGGTG
>gypEmam45
-AGAGGATGTGTGTG-TCGATTATAGG---AAACTAAATGAAGAG------------------------ACAGTGAAG---AATAAGTTTCCAATCCCC---GTCATAGATGATTTACTTGATGAATTAAAGGGA---GCAAAATATTTA---ACTAAGCTTGATCTAAGGGCTGGA---TACCACCAGATAAGAATGGCTGAGGAAGACAAGTTCAAAACT------------------GCTTTTCAA---ACTCATGAAGGACATTATGAGTTTAATGTAATGCCA---TTTGGGCTGACAAATGTTCCTGCAACCTTCCAATGTCTTATG---AATTATGTATTTAAAACCCTACTGAGAAAGTGTGTA---TTGGTATTTTTT---GACGATATTTTGATTTATAGCAAAGATCTTGAG------TCACATGTGCGAGATATTAGGAAAGTATTGGAAATTCTGAGAGCACAGCAATTGTATGTTAAAAGATCAAAGTGTGAGTTC---GGGTTG
>gypEmam50
-AGAGAATGTGTGTG---GATTATAAA---GAGTTGAATAAGGCC------------------------ACTATAAAG---AATCGATAT-ATGTTGCA---CGCATTGATGACTTGTTTGATCAGATGCAAGGA---TCCTCAGTTTAT---TCTAAAATTGACTTGAGAACATGT---TATCATCAGTTAAGGATTCGGCCAAGTGATGTCGAAAAGACA------------------GGTTTTCAC---ACTCGT--T------------------------------------ACGACAAATGCTCCAGCAACATTTATGGACTTAATG---AATCAAGTTTTTCGAGAGTATCTAGATTCGTTTGTG---GTGGTGTTCATA---GATGACATTCTGGTATGCTCTAAATCTTGCAAA------GAGCATGAAGAGCACTTGCGAATTGTGTTATGTCAGTTGTAGAAACATAAGCTCTTCGCTAAGTTCTCTAAATGTGAATTT---TGGTTG
>gypEova28
-AGAGAATGTGTGTG---GATTATAGG---AAATTGAATGACAAT------------------------ACAATAAAA---AAAAAGTTCCCTATTCCT---ATTATAGATGACTTACTTGATGAATTGAAGGGA---GCCAGCATCTTT---TCAAAACTGGATTTGAGGGCAGGT---TATCACCAAATAAGAATGGCTGAAGAGGATAAGTTCAAAATA------------------GCTCTTCAA---ACTCATGCATGGCATTATGAGTTTAATGTGATGTCT---TTTGGCCTCACAAATGCACCTGCCACCTTTCAAGGTCTCATG---AATTCAATTTTTAAACCCTACCTTAGAAAATTTGTA---TTATTCTTTTTT---GATGATATCTTGATTTATAGCAAAGATTTG-TA------------------------------------------------------------------AAGAGATCTAAATGTGAATTT---GGGTTG
>gypEova43
-AGAGAATGTGTGTG---GACTATAGG---AAATTGAATGACAAT------------------------ACAATAAAA---AAAAAGTTCCCTATTCCT---ATTATAGATGACTTACTTGATGAATTGAAGGGA---GCCAGCATCTTT---TCAAAACTGGATTTGAGGGCAGGT---TATCACCAAATAAGAATGGCTGAAGAGGATAAGTTCAAAATA------------------GCTTTTCAA---ACTCATGCATGGCATTATGAGTTTAATGTGATGTCT---TTTGGCCTCACAAATGCACCTGCCACCTTTCAAGGTCTCATG---AATTCAATTTTTAAACCCTACCTTAGAAAATTTGTA---TTATTCTTTTTT---GATGATATCTTGATTTATAGCAAAGGTTTG-TA------------------------------------------------------------------AAGAGATCTAAATGTGAATTT---GGGTTG
>gypEova16
-AGAGAATGTGTGTG---GATTATAGG---AAATTGAATGACAAT------------------------ACAATAAAA---AAAAAGTTCCCTATTCCT---ATTATAGATGACTTACTTGATGAATTGAAGGGA---GCCAGCATCTTT---TCAAAACTGGATTTGAGGGCAGGT---TATCACCAAATAAGAATGGCTGAAGAGGATAAGTTCAAAATA------------------GCTTTTCAA---ACTCATGCATGGCATTATGAGTTTAATGTGATGTCT---TTTGGCCTCACAAATGCACCTGCCACCTTTCAAGGTCTCATG---AATTCAATTTTTAAACCCTACCTTAGAAAATTTGTA---TTATTCTTTTTT---GATGATATCTTGATTTATAGCAAAGATTTG-TA------------------------------------------------------------------AAGAGATCT---------------------
>gypEova38
-AGAGAATGTGCGTG---GATTATAGG---AAATTGAATGACAAT------------------------ACAATAAAA---AAAAAGTTCCCTATTCCT---ATTATAGATGACTTACTTGATGAATTGAAGGGA---GCCAGCATCTTT---TCAAAACTGGATTTGAGGGCAGGT---TATCACCAAATAAGAATGGCTGAAGAGGATAAGTTCAAAATA------------------GCTTTTCAA---ACTCATGCATGGCATTATGAGTTTAATGTGATGTCT---TTTGGCCTCACAAATGCACCTGCCACCTTTCAAGGTCTCATG---AATTCAATTTTTAAACCCTACCTTAGAAAATTTGTA---TTATTCTTTTTT---GATGATATCTTGATTTATAGCAAAGATTTG-TA------------------------------------------------------------------AAGAGATCTAAATGTGTATTC---GGGTTG
>gypEova10
-AGAGAATGTGTGTG---GACTATAGG---AAATTGAATGACAAT------------------------ACAATAAAA---AAAAAGTTCCCTATTCCT---ATTATAGATGACTTACTTGATGAATTGAAGGGA---GCCAGCATCTTT---TCAAAACTGGATTTGAGGGCAGGT---TATCACCAAATAAGAATGGCTGAAGAGGATAAGTTCAAAATA------------------GCTTTTCAA---ACTCATGCATGGCATTATGAGTTTAATGTGATGTCT---TTTGGCCTCACAAATGCACCTGCCACCTTTCAAGGTCTCATG---AATTCAATTTTTAAACCCTACCTTAGAAAATTTGTA---TTATTCTTTTTT---GATGATATCTTGATTTATAGCAAAGATTTG-TA------------------------------------------------------------------AAGAGATCTAAGTGTGAATTT---TGGTTG
>gypEova36
-AGAGAATGTGTGTG---GATTATAGG---AAATTGAATGATAAT------------------------ACAATAAAA---AAAAAGTTCCCTATTCCT---ATTATAGATGACTTACTTGATGAATTGAAGGGA---GCCAGCATCTTT---TCAAAACTGGATTTGAGGGCAGGT---TATCACCAAATAAGAATGGCTGAAGAGGATAAGTTCAAAATA------------------GCTTTTCAA---ACTCATGCATGGCATTATGAGTTTAATGTGATGTCT---TTTGGCCTCACAAATGCACCTGCCACCTTTCAAGGTCTCATG---AATTCAATTTTTAAACCCTACCTTAGAAAATTTGTA---TTATTCTTTTTT---GATGATATCTTGATTTATAGCAAAGATTTG-TA------------------------------------------------------------------AAGAGATCTAAATGTGAATTT---TGGTTG
>gypEova7
-AGCGAATGTGCGTG---GACTATAGC---AAACTAAATGAAGAG------------------------ACAGTGAAG---AATAAGTTTCTAATTCCC---GTCATAGATGATTTACTTGATAAATTAAAGGGA---GCAAAATATTTT---TCTAAGCTTGATCTAAGGGATGGA---TACCACCAGATAAGAATGGCTGAGGAAGACAAGTTCAAAACT------------------GCTTTTCAA---ACTCATGAAGGACATTATGAGTTTAATGTAATGTCA---TTTGGGCTGACAAATGCTCTTGCAACCTTCCAATGTCTTATG---AATTCTATATTTAAAACTCTACTGAAAAAGTGTGTA---TTGGTATTTTTT---GATGATATTTTGATTTATAGCAAAGATCTTGAG------TTACATGTGCAAGATATTAGAAAAGTATTGGAAATTCTGAAAGTACAGCAATTGTATGCTAAAAGATCAAAATGTGAATTC---GGGGTG
>gypEova4
-AGAGGATGTGCGTG---GATTATAGC---AAACTAAATGAAGAG------------------------ACAGTGAAG---AATAAGTTTCTAATTCCC---GTCATAGATGATTTACTTGATAAATTAAAGGGA---GCAAAATATTTT---TCTAAGCTTGATCTAAGGGATGGA---TACCACCAGATAAGAATGGCTGAGGAAGACAAGTTCAAAACT------------------GCTTTTCAA---ACTCATGAAGGACATTATGAGTTTAATGTAATGTCA---TTTGGGCTGACAAATGCTCTTGCAACCTTCCAATGTCTTATG---AATTCTATATTTAAAACTCTACTGAAAAAGTGTGTA---TTGGTATTTTTT---GATGATATTTTGATTTATAGCAAAGATCTTGAG------TTACATGTGCAAGATATTAGAAAAGTATTGGAAATTCTGAAAGTACAGCAATTGTATGCTAAAAGATCAAAATGTGAATTT---GGGTTG
>gypEova17
-AGAGGATGTGTGTG---GATTATAGC---AAACTAAATGAAGAG------------------------ACAGTGAAG---AATAAGTTTCTAATTCCC---GTCATAGATGATTTACTTGATAAATTAAAGGGA---GCAAAATATTTT---TCTAAGCTTGATCTAAGGGATGGA---TACCACCAGATAAGAATGGCTGAGGAAGACAAGTTCAAAACT------------------GCTTTTCAA---ACTCATGAAGGACATTATGAGTTTAATGTAATGTCA---TTTGGGCTGACAAATGCTCTTGCAACCTTCCAATGTCTTATG---AATTCTATATTTAAAACTCTACTGAAAAAGTGTGTA---TTGGTATTTTTT---GATGATATTTTGATTTATAGCAAAGATCTTGAG------TTACATGTGCAAGATATTAGAAAAGTATTGGAAATTCTGAAAGTACAGCAATTGTATGCTAAAAGATCAAAATGTGAATTT---GGGGTG
>gypEova31
-AGAGAATGTGTGTG---GACTATCGA---GAACTCAACAAAGTG------------------------ACTATCAAA---AACCGATACCCTTTACCC---AGTGTCGATGATTTATTTGATCAATTACAAGGT---TCATTTGTATAT---TCCAAAATAGATCTACGAACTAGA---TATCATCAACTATGAATCCGACCCAATGACATTGAGAAAGCC------------------GCTTTCTGT---GCACGATATGGCCATTACGAATATTTGGTGATGCCA---TTTGGACTTACAAATGCTCCGGCAACATTCATGGATATGATG---AACCGAGTGTTTCGGGATTTGTTAGATGTATGTGTG---GTCGTCTTCATT---GATGACATTTTGGTGTATTCAAAGACACCCGAA------GAGCATGATGTACATCTTCAAATGGTGATGGATAGATTACGTGAGCACAAACTCTATGCGAAATTGTCCAAATGTGAGTTT---GGGGTG
>gypEova34
-AGCGAATGTGTGTG---GATTATCGA---GAACTCAACAAAGTG------------------------ACTATCAAA---AACCGATACCCTTTACCC---AGTGTCGACGATTTATTTGATCAATTACAAGGT---TCATTTGTATAT---TCCAAAATAGATCTACGAACTAGA---TATCATCAACTATGAATCCGACCCAATGACATTGAGAAAGCC------------------GCTTTCTGT---ACACGATATGGCCATTACGAATATTTGGTGATGCCA---TTTGGACTTACAAATGCTCCGGCAACATTCATGGATATGATG---AACCGAGTGTTTCGGGATTTGTTAGATGTATGTGTG---GTCGTCTTCATT---GATGACATTTTGGTGTATTCAAAGACACCCGAA------GAGCATGATGTACATCTTCAAATGGTGATGGATAGATTACGAGAGCACAAACTCTATGCGAAATTGTCCAAATGTGAGTTT---TGGTTG
>gypEova40
-AGAGAATGTGTGTG---GATTATAGG---AAATTGAATGATAAT------------------------ACTATCAAA---AACAAGTTCCCTATACCA---ATTATAGATGACTTACTGGATCAGTTGAAGAGA---GTCAGCATATTT---TCAAAGCTTGATCTGAGAGCAGGC---TATCACCAAATCAGGATGGCTAAAGAAGATAAGTGCAAAACA------------------TCCTTTCAA---ACTCATTAAGGGCACTATGAGTTTAATGTGATGCAT---TTTGGTCTTACAAACGCACCAGCTACTTTTCAAGGTCTCATG---AATTTAATTTTTAAACCCTATCTTAGAAAATTCGTA---TTAGTATTCTTT---GATGATATCTTGGTTTATAGCAAGGACTTGGAT------TCTCATGTCATGCATATCAGACTAGTGCTGAAAAC-TTACAAGAACATCAGTTGTTTGTGAAGAAGTCCAAATGTGAATTC---GGGGTG
>gypEova5
-AGCGGATGTGTGTG---GATTATAGA---GAGTTGAATAAAGCC------------------------ACTGCAAAG---AATCGATATCCATTGCCA---CGCATTGATGACTTGTTTGATCAGATGCAAGGA---TCCTCAGTTTAT---TCTAAGATTGACTTGAGAACAGGT---TATCATCAGTTAAGGATTCGACCAAGTGACGTTGAAAAGACA------------------GCTTTCCGC---ACTCGTTATGGCCACTATGAATTTCTAGTGATGCCA---TTCAGGTTGACAAATGCTTCAGCAGCATTTATGGACTTAATG---AATCGGGTTTTTCAAGAGCATCTAGATTCATTTGTG---GTGGTGTTCATA---GATGACATTCTAGTGTACTCTAATTCTATCAAA------GAGCATGAAGAGCATTTGCGAATTGTGTTATGTCAGTTGCAGAAACATAAGCTCTTCGCTAAGTTCTCTAAATGTGAATTT---TGGTTG
>gypEova12
-AGAGAATGTGTGTG---GATTATAGA---GAGTTGAATAAAGCC------------------------ACTGCAAAG---AATCGATATCCATTGCCA---CGCATTGATGACTTGTTTGATCAGATGCAAGGA---TCCTCAGTTTAT---TCTAAGATTGACTTGAGAACAGGT---TATCATCAGTTAAGGATTCGACCAAGTGATGTTGAAAAGACA------------------GCTTTCCGC---ACTCGTTATGGCCACTATGAATTTCTAGTGATGCCA---TTCAGGTTGACAAATGCTTCAGCAGCATTTATGGACTTAATG---AATCGGGTTTTTCGAGAGCATCTAGATTCATTTGTG---GTGGTGTTCATA---GATGACATTCTAGTGTACTCTAATTCTATCAAA------GAGCATGAAGAGCATTTGCGAATTGTGTTATGTCAGTTGCAGAAACATAAGCTCTTCGCTAAGTTCTCTAAATGTGAATTT---GGGTTG
>gypEova20
-AGCGAATGTGCGTG---GATTATAGA---GAGTTGAATAAAGCC------------------------ACTGCAAAG---AATCGATATCCATTGCCA---CGCATTGATGACTTGTTTGATCAGATGCAAGGA---TCCTCAGTTTAT---TCTAAGATCGACTTGAGAACAGGT---TATCATCAGTTAAGGATTCGACCAAGTGATGTTGAAAAGACA------------------GCTTTCCGC---ACTCGTTATGGCCACTATGAATTTCTAGTGATGCCA---TTCAGGTTGACAAATGCTTCAGCAGCATTTATGGACTTAATG---AATCGGGTTTTTCGAGAGCATCTAGATTCATTTGTG---GTGGTGTTCATA---GATGACATTCTAGTGTACTCTAATTCTATCAAA------GAGCATGAAGAGCATTTGCGAATTGTGTTATGTCAGTTGCATAAACATAATCTCTTCGCTAACTTCTCT---------------------
>gypEova27
-AGCGGATGTGTGTG---GACTATAGA---GAGTTGAATAAAGCC------------------------ACTGTAAAG---AATCGATATCCATTGCCA---CACATTGATGACTTGTTTGATCAGATGCAAGGA---TCCTCAGTTTAT---TCTAAGATTGACTTGAGAACAGGT---TATCATCAGTTAAGGATTCGACCAAGTGATGTTGAAAAGACA------------------GCTTTCCGC---ACTCGTTATGGCCACTATGAATTTCTAGTGATGCCA---TTCGGGTTGACAAATTCTCCAGCAGCATTTATGGACTTAATG---AATCGTGTTTTTCTAGAGCATCTAGATTCATTTGTG---GTAGTGCTCATA---GATGACATCCTAGTGTACTCTAAGTCTATCAAA------GAGCATGAAGAGCATTTGCGAATTGTGTTATGTTAGTTGCGAAAACATAAGCTCTTCGCTAAGTTCTCTAAGTGTGAATTT---TGGTTG
>gypEova26
-AGAGAATGTGTGTG---GATTATAGA---GAGTTGAATAATGCC------------------------ACTGTAAAG---AATCGATATCCGTTGCCA---CGCATTGATGACTTGTTTGATCAGATGCAAGGA---TCCTCCGTTTAT---TCTAAGATTGACCTGAAAACATGT---TATTATCAGTTAAGGATTCGACCAAGTGATGTTGAAAAGACA------------------GCTTTCCGC---ACTCGTTATGGCCACTATGAATTTCTAGTGATGCCA---TTCGGGTTGACAAATGCTCCAGCAACATTTATGGACTTAATG---AATTGGTTTTTTCGAGAGTATCTAGATTCATTTGTG---GTGGTGTTCATA---GATGACCTTCTGATGTACTCTAAGTCTTTCAAA------GAGAATGAAGAGCATTTGCGAATCGTGTCATGTCAGTTGTGAAAACATAAGCTCTTCGCTAAGTTCTCTAAATGTGAATTT---TGGTTG
>gypEova23
-AGCGGATGTGTGTG---GATTATAGA---GAGTTGAATAAAGCC------------------------ACTGTAAAG---AATCGATATCCATTGCCA---CACATTGATGACTTGTTTGATCAGATGCAAGGA---TCCTCAGTTTAT---TCTAAGATTGACTTGAGAACAGGT---TATCATCAGTTAAGGATTCGACCAAGTGATGTTGAGAAGACA------------------ACTTTTCGC---ACTCGTTATGGCCACTATGAATTTCTAGTGATGCCA---TTCGGGTTGACAAATGCTCCAGCAACATTTATGGACTTAATG---AATTGGTTTTTTCGAGAGTATCTAGATTCATTTGTG---GTGGTGTTCATA---GATGACCTTCTGATGTACTCTAAGTCTTTCAAA------GAGAATGAAGAGCATTTGCGAATCGTGTCATGTCAGTTGTGAAAACATAAGCTCTTCGCTAAGTTCTCTAAATGTGAGTTT---GGGGTG
>gypEova11
-AGAGAATGTGTGTG---GACTATAGA---GAGTTGAATAATGCC------------------------ACTGTAAAG---AATCGATATCCGTTGCCA---CGCATTGATGACTTGTTTGATCAGATGCAAGGA---TCCTCCGTTTAT---TCTAAGATTGACCTGAAAACATGT---TATTATCAGTTAAGGATTCGACCAAGTGATGTTGAAAAGACA------------------GCTTTCCGC---ACTCGTTATGGCCACTATGAATTTCTAGTGATGCCA---TTCGGGTTGACAAATGCTCCAGCAACATTTATGGACTTAATG---AATTGGTTTTTTCGAGAGTATCTAGATTCATTTGTG---GTGGTGTTCATA---GATGACCTTCTGATGTACTCTAAGTCTTTCAAA------GAGAATGAAGAGCATTTGCGAATCGTGTCATGTCAGTTGTGAAAACATAAGCTCTTCGCTAAGTTCTCTAAATGTGAATTC---GGGTTG
>gypEova44
-AGCGGATGTGTGTG---GATTATAGA---GAGTTGAATAAAGCC------------------------ACTGTAAAG---AATCGATATCCATTGCCA---CGCATTGATGACTTGTTTGATCAGATGCAAGGA---TCCTCAGTTTAT---TCTAAGATTGACTTGAGAACAGGT---TATCATCAGTTAAGGATTCGACCAAGTGATGTTGAAAAGTCA------------------GCTTTCCGC---ACTCGTTACGGCCACTATGAATTTCTAGTGATGCCA---TTCGGGTTGACAAATGCTCCAGCAACATTTATGGACTTAATG---AATCGGGTTTTTCGAGAGCATCTAGATTCATTTGTG---GTGGTGTTCATA---GATGACATTCTAGTGTACTCTAAGTCTATCAAA------GAGCATGAAGAGCATTTGTGAATTGTGTTATGTCAGTTGCGGGAACATAAGCTCTTCGCTAAGTTCTCTAAATGTGAGTTT---TGGTTG
>gypEova45
-AGAGAATGTGTGTG---GATTATAGA---GAGTTGAATAAAGCC------------------------ACTGTAGAG---AATCGATATCCATTGCCA---CGCATTGATGACTTGTTTGATCAGATGCAAGGA---TCCTCAGTTTAT---TCTAAGATTGACTTGAGAACAGGT---TATCATCAGTTAAGGATTTGACCAAGTGATGTTGAAAAGACA------------------GCTTTCCGC---ACTCGTTATGGCCACTATGAATTTCTAGTGATGCCG---TTCGGGATGACAAATGCTCCAGCAGCATTTATGGACTTAATG---AATCGGGTTTTTCGAGAGCATCTAGATTCATTTGTG---GTGGTGTTCATA---GATGACATTCTAGTGTACTCTAAGTCTATCAAA------GAGCATGAAGAGCATTTGTGAATTGTGTTATGTCAGTTGCGGGAACATAAGCTCTTCGCTAAGTTCTCTAAATGTGAATTT---TGGGTG
>gypEova32
-AGAGAATGTGTGTG---GATTATAGA---GAGTTGAATAAAGCC------------------------ACTGTAAAG---AATCTATATCCGTTGCCA---CGCATTGATGACTTGTTTGATCAGATGCAAGGA---TCCTCAGTTTAT---TCTAAGATTGACTTGAGAACAGGT---TATCATCAGTTAATGATTCGGCCAAGTGATGTTGAAAAGACA------------------ACTTTTCGC---ACTCGTTATGGCCACTATGAATTTCTAGTGATGCCA---TTCGGGTTGACAAATGCTCTAGCAATATTTATGGACTTAATG--ATATCAGGTTTTTTGAGAGTATCTAGATTCATTTGTT---GTGGTGTTCATA---GATGACATTCTGGTGTACTCTAAGTCTTTCAAA------GAGCATGAAGAGCATTTGTGAATTATGTTATATCAGTTACGGAGACATAAGCTCTTCGCTAAGTTCTCTAAATGTGAATTT---TGGGTG
>gypEova19
-AGAGAATGTGTGTG---GATTATAGA---GAGTTGAATAAAGCC------------------------ACTGTAAAG---AATCTATATCCGTTGCCA---CGCATTGATGACTTGTTTGATCAGATGCAAGGA---TCCTCAGTTTAT---TCTAAGATTGACTTGAGAACAGGT---TATCATCAGTTAATGATTCGGCCAAGTGATGTTGAAAAGACA------------------ACTTTTCGC---ACTCGTTATGGCCACTATGAATTTCTAGTGATGCCA---TTCGGGTTGACAAATGCTCTAGCAATATTTATGGACTTAATG--ATATCAGGTTTTTTGAGAGTATCTAGATTCATTTGTT---GTGGTGTTCATA---GATGACATTCTGGTGTACTCTAAGTCTTTCAAA------GAGCATGAAGAGCATTTGTGAATTATGTTATATCAGTTACGGAAACATAAGCTCTTCGCTAAGTTCTCTAAATGTGAATTC---TGGGTG
>gypEova18
-AGAGAATGTGTGTG---GACTATAGA---GAGTTGAATAAAGCC------------------------ACTGTAAAG---AATCTATATCCGTTGCCA---CGCATTGATGACTTGTTTGATCAGATGCAAGGA---TCCTCAGTTTAT---TCTAAGATTGACTTGAGAACAGGT---TATCATCAGTTAATGATTCGGCCAAGTGATGTTGAAAAGACA------------------ACTTTTCGC---ACTCGTTATGGCCACTATGAATTTCTAGTGATGCCA---TTCGGGTTGACAAATGCTCTAGCAATATTTATGGACTTAATG--ATATCAGGTTTTTTGAGAGTATCTAGATTCATTTGTT---GTGGTGTTCATA---GATGACATTCTGGTGTACTCTAAGTCTATCAAA------GAGCATGAAGAGCATTTGCGAATTGTGTTATGTTAGTTGCGAAAACATAAGCTCTTCGCTAAGTTCTCTAAATGTGAGTTT---TGGTTG
>gypEova21
-AGCGAATGTGTGTC---GATTATCGA---GAATTAAATAAGGTG------------------------ACGATCAAG---AACCGATATCCGCTACCA---TGCATTGACAACTTATTTGATCAACTACAAGGC---TCATCTGTGTAC---TCGAAAATTGATTTGCGATCGGGC---TATCATCAAGCGCGAATTCGACCAACTGACATTGAGAAGACA------------------ACTTTTCGA---ACACGATACGGACATTATGAATATACGGTGTTACCA---TTTGGACTTACCAATGCACCTGCAACTTTCATGGATCTGATG---AATAGAGTGTTCTGGGATTATCTTGATCGATTCGTG---GTGGTTTTCATT---GATGACATCTTGATCTATTCAAAATCTAAAGAG------GAACATGCGACACATTTAAGTTGGGTATTACAGAGATTACGGGAGCATAAGTTGTACGCAAAGCTGTCAAAATGTGAATTT---GGGTTG
>gypEova22
-AGAGAATGTGTGTG---GATTATAGG---AAGCTAAATGCCCTA------------------------ACCATCAAA---AATAAATATCCCATTCCC---ATTATTTAGGATCTTTTGGATGAGCTTCATAGG---GCAACCATCTTT---TCTAAGATTGTTTTAAGATCGGGG---TACCATCAAATCAGAATGTTACATTCTGATATTCATAAGACA------------------ACTTTTAGA---ACTCATGAGGGACATTATGAGTACCAAGTCATGCCT---TTTGTTCTCACAAATGCCCCTGCAACTTTCCAGGCCCTTATA---AACAACATTTTCAAACCTTTCCTCAGGAAATTTGTT---TTGGTATTCTTT---GATGACATATTAGTCTACGGAAGTGATTTACCA------ACTCATCTCTAACATCTTACAAAGGTCTTACAACTGCTACATGACCATAAGCTTAAAGCTAAACTTTCTAAATGTGAGTTT---GGGGTG
>gypEova41
-AGAGAATGTGCGTG---GATTATAGA---CGGTTAAATGATCAA------------------------ACAATAAAA---AACAAATTTTCCATACCT---TTAGTGGATGATTTATTGGATGAGTTAGGTGAT---ATGCATGTCTTC---CCTAAACTGGATTTGAGAAGTGGT---TATCACCAAATCAGAATGTCTGAGGCTGATGTTTCTAAGACG------------------GCTTTTCAG---ATTCATGAAGGTCTATTTGAGTTCTTGGTGATGCCC---TTTGGCCTCACTAATGCTTTTGCAACATTTCAGAACTTAATG---AATACAGTCTTTAGACAATTTCTGAGGAAATTTGTT---ATTGTGTTCTTT---GACGATATTTTGGTTCATAGCAAGACCATTGAA------GCTCACCAAGAACACTTATCTCAAGTTTTACATACATTAGCTGCCAACCAGTTATTTGTGAAGTTTTCTAAATGTGTGTTT---GGGTTG
>gypEpal1
-AGAGAATGTGTGTC---GATTATAGA---AAATTGAATGAAAAT------------------------ACTGTGAAG---AACAAATTTCCCATCCCA---TTGGTAGACGATTTACTCGATGAACTGGGTGGT---ATGAATTATTTC---ACCAAGCTGGACCTGAGATCTGGT-----G------------ATGCATGAGGAGGACATCCACAAAACG------------------GCATTCCAA---ACACATGAGGGCCTGTTTGAGTTCAAGGTGATGCCT---TTTGGACTGACAAACGCTCCTGCTACATTCCAGGCACTTATG---AATTCAATTTTGCAACCCTTTTTGAGAAAATTTGCC---TTGGTTTTCTTT---GACGATATTTTGGTCTACAGCAAGGATCTCTCT------TCTCATCTCTACCACCTTAAACTGATTTTTCAAAACCTACTGGACAATCAATTATATTTAAAACTTTCCAAATGTGAATTT---TGGGTG
>gypEpal11
-AGAGAATGTGTGTC---GATTATAGA---AAATTGAATGAAAAT------------------------ACTGTGAAG---AACAAATTTCCCATCCCA---TTGGTAGACGATTTACTCGATGAACTGGGTGGT---ATGAATTATTTC---ACCAAGCTGGACCTGAGATCTGGT-----G------------ATGCATGAGGAGGACATCCACAAAACG------------------GCATTCCAA---ACACATGAGGGCCTGTTTGAGTTCAAGGTGATGCCT---TTTGGACTGACAAACGCTCCTGCTACATTCCAGGCACTTATG---AATTCAATTTTGCAACCCTTTTTGAGAAAATTTGCC---TTGGTTTTCTTT---GACGATATTTTGGTCTACAGCAAGGATCTCTCT------TCTCATCTCTACCACCTTAAACTGATTTTTCAAAACCTACTGGACAATCAATTATATTTAAAACTTTCCAAATGTGAATTT---TGGGTG
>gypEpal12
-AGAGAATGTGCGTC---GATTATAGA---AAATTGAATGAAAAT------------------------ACTGTGAAG---AACAAATTTCCCATCCCA---TTGGTAGACGATTTACTCGATGAACTGGGTGGT---ATGAATTACTTC---ACCAAGCTGGACCTGAGATCTGGT-----G------------ATGCATGAGGAGGACATCCACAAAACG------------------GCATTCCAA---ACACATGAGGGCCTGTTTGAGTTCAAGGTGATGCCT---TTTGGACTAACAAACGCTTCTGCTACATTCCAGGCACTTATG---AATTCAATTTTGCAACCTTTTTTGAGAAAATTTGCC---TTGGTTTTCTTT---GACGATATGTTGGTCTACATCAAGGATCTCTCT------TCTCATCTCAACCACCTTAAACTGATTTTTCAAACCAAACTGGACAATCAATTATATTTAAAACTTTCCAAATGTGAGTTT---GGGGTG
>gypEpal25
-AGCGAATGTGTGTG---GATTATAGG---CAACTAAACTCTCTG------------------------ACTGTAAAG---AACAAATACCCTATTCCC---ATAATAGATGACCTTCTTGATGAATTACATGGA---GCCAAATACTTC---TCTAAGATAGACTTAAGGTCTGGA---TACCATCAAATCAGAATGAACCCTCAAGATATACACAAAACT------------------GCTTTTAGA---ACTCATGAAGGGCATTTTGAATATTTAGTGATGCCA---TTTGGGCTCACCAATGCACCAGCTACCTTTCAAGCCTTGATG---AACCAAGTGTTTAAACCATTTCTGAGGAGATTTGTT---TGTGTATTCTTT---GATGATATCTTGGTTTTCAGTCCTACCCTTCAA------CTACACAAAGAACATCTCAAACTAGTACTATTGAAATTGAGGGAACATCACTTGTTTGCAAAACTGTCTAAATGTGAATTT---GGGGTG
>gypEpal24
-AGAGAATGTGTGTG---GATTATAGA---GAGTTGAATAAAGCC------------------------ACTGTAAAG---AATCGATATCCATTGCCA---CGCATTGATGACTTGTTTGATCAGATGCAAGGA---TCCTCAGTTTAT---TCTAAGATTGACTTGAGAACAGGT---TATCATCAGTTAAGGATTCGACCAAGTGATGTTGAAAAGACA------------------GCTTTCCGC---ACTCGTTATGGCCACTATGAATTTCTAGTGATGCCA---TTCGGGTTGACAAATGCTCCAACATCATTTATGGACTTAATG---AATCGTGTTTTTCGAGAGCATCTAGATTCATTTGTG---GTAGTGTTCATA---GATGACATTCTAGTGTACTCTAAGTCTATCAAA------GAGCATGAATAGCATTTGCGAATTGTGTTATGTCAGTTGCGAAAACATAAGCTCTTCGCTAAGTTCTCTAAATGTGAATTT---TGGTTG
>gypEpal21
-AGAGGATGTGTGTG---GATTATCGA---GAACTCAACAAAGTG------------------------ACTATCAAA---AATCGATACCCTTTACAT---AGAATCGATGATTTATTTGAATAATTGCAAGGT---TCATCTGTATAT---TCCAAAATAGATCTATGAACTGGA---TATCATCAACTACGAATCCGACCCAATGATATTGAGAAAACT------------------GCTTTCCGT---ACACGATACGACCATTACGAATATTTGGTGATGCCA---TTTGGACTTACAAATGCTCCGGCAGCATTCATGGATCTGATG---AACCGAGTGTTTCGGGATTTGTTAGATGTATGTGTA---GTCGTCTTCATT---GATGACATTTTGGTGTATTCAAAGACACCCGAA------GAGCAAGCTGTACATCTTCAAATGGTGATGGATAGATTACGAGAGCACAAACTCTATGCGAAATTGTCCAAATGTGAGTTT---TGGTTG
>gypEpal31
-AGCGAATGTGCGTC---GATTATCGA---GAACTCCACAAAGTG------------------------ACTATCAAA---AATCGATACCCTTTACCC---AGAATCGATGATTTATCTGATCAATAGCAAGGT---TCATCTGTATAT---TCCAAAATAGATCTACGAATTGGA---TATCATCACATTCGAATCCGACCCAATGATATTGAGAAAACT------------------GCTTTCCGT---ACACGATATGGCCATTACGAATATTTGGTGATGCCA---TTTGGACTTACAAATGCTTCGGCAGCATTCATGGATCTGATG---AACCGAGTGTTTCGGGATTTGTTAGATGTATGTGTA---GTCGTCTTCATT---GATGACATTTTGGTGTATTCAAAGACACCCGAA------GAGCATACTGTACATCTTCAAATGGTGATGGATAGATTACGAGAGCACAAACTCTATGCGAAATTGTCCAAATGTGAGTTT---TGGTTG
>gypEpal10
-AGAGAATGTGTGTC---GATTATCGG---GAATAGAATAAGGTA------------------------ACGATCAAG---AACTGATATCCGCTACCA---TGCATTGATGACTTATTTGATTAGCTGCAGGGC---CTACCTTTGTAC---TCGAAGATTGATCCTAAGGTCGGG--TTACCATCAGGTGCAGATTCGACCAGCTGACATTGAGAAGACA------------------GCCTTTTGGGAA--CCGATACGGACATTATGAGTATGTGGTGCTACCA--TTTTGGACTTACCAATGCACCTACAACTTTCATGGACTTGATG---AACAAGGTTTT-CGGGATCGTCTTGATCGATTTGTG---GTGGTTTCTATT---GATGATATCATGATCTATTCGAAATCTAAGGAG------GAACATGCGACACATTTGAGTTGGGTGTTGCGAAGATTACAAGAGCATAAATTGTACGCGAAGCTGTGGAAGTGTGAATTT---TGGTTG
>gypEpal17
-AGAGAATGTGTGTG---GACTATAGA---GAATTGAACAAAGAT------------------------ACAGTGAAA---AATAAATTTTCCATACCA---ATAATAGATGACTTGTTGGATGAGTTGCATGAA---GCTCAATATTTC---TCCAAGCTTGACCTAAGGGCATGC---TACCACCAAATCAAAATGGCAAATGAAGATAAGATGAAAACA------------------ACATTTAGG---ACACATGAAGGGCACTATGAGTCCAATGTCATGCCT---TTTGGACTCATTAATGCATGAGAAACCTTCTAATGCCTCATG---AATTCTATCTTGAAGCCGTTCTTGAGAAAATTTGTT---TTGGTGTTTTTT---GATGACATATTAGTGTATAGTCCATATCTGACT------TCTCACTTAAATCATCTTAGATAGGTTTTGAAAGTTCTGAGAGCTCATCAACTATTTGTGAAGAAATCTAAATGTGAATTT---GGGGTG
>gypEpal9
-AGAGAATGTGTGTG---GATTATAGG---AAACTTAACTCTCTC------------------------ACAGTCAAA---AATAAATATCCAATCCCT---ATCATTGATGACTTATTGGACGAGCTGTATGGC---GCCAAATTTTTT---TCCAAAATTGATCTACGATCCGGC---TACCATCAAATCAGAATGCACCCTGCTGATGTGTTCAAAACA------------------GCATTTTGA---ACCCATGAAGGCCACTATGAGTACAAGGTTATGCCC---TTTGGATTGACCAATGCTCCCGCAACCTTCCAAGCCTTGATG---AATCAAGTTTTTCAACCTTATCTGAGGAAGTTCGTA---CTGGTTTTCTTT---GATGATATACTAGTTTACAGTTCCTCCTTGGAT------GCTCATCTCGCTCATCTCTCTCAGGTGCTCTCTCTCTTGCTTTCTAATCAGTTAAAAGCCAAATTATCTAAATGTGAATTT---GGGGTG
>gypEpal8
-AGCGGATGTGTGTC---GATTATCGA---AGGTTGAATGATGAA------------------------ACACTTAAG---ACCAATTTTCCTATTCCC---TTGGTGGATGATTTGCTGGATGAGCTTGGTGGA---ATGCACTATTTT---TCTAAACTTGATTTAAGGTCCGGT---TATCATCAGATTAGAATGGCTGCAGCTGATGTTCACAAGACA------------------GCATTCCAG---ACACATGAGGGCCTTTTTCACTTCTTGGTGATGCCT---TTTGGCCTCACCAATGCACCGGCAACTTTTCAGGCATTGATG---AATACAATTTTTAAACCATTCCTTCGAAAGTTTATG---ATTGTATTCTTT---GATGATATCCTCATATACAGTACAACCTTATCC------GATCATGTGTCTCACCTAAGTCAAGTGCTTCAACTTATGGCAGATGCACAGCTCTATGTCAAGTTGTCCAAATGTGTGTTT---GGGTTG
>gypEpal5
-AGAGAATGTGTGTG---GATTATAGG---AAATTAAATGAGAAC------------------------ACACTTAAA---AATAAGTTTCCAATTCCT---ATAATCGATGATTTGCTAGATGAGTTAAAAGGA---GCTCAGTATTTT---TCAAAACTGGACTTAAGAGCAGGC---TATTATCAGATTAGGATGACAGAGGAGGACAAAC-CAAAACA------------------ACATTTTAA---ACTCATGAAGGGCACTATGAGTTTAATGTTATGTCT---TTTGGACTAACTAATGCCCTGACAACTTTCCAAGGTCTTATG---AATTCCATATTCAAACCCTTCCTCAGAAAATTTGTG---TTAGTTTTTTTT---GATGATATATTGGTATATAGTCCAGACTTGCCC------TCTCATATATCTCATCTGAGACAGGTTTTGAATTTACTAAAAGAGCACCAGTTGTATGTGAAAAGGTCTAAATGTGTGTTC---GGGGTG
>gypEpal3
-AGAGAATGTGTGTG---GACTATAGA---AAACTCAATAGCATG------------------------ACAGTCAAG---AATAAATACCCCATCCCA---ATTATCGATGACCTATTAAATGAACTCTATGGT---GCAGCCATCTTC---TCTAAAATAGACCTTCGATCTGGA---TATCACCAAATTAGAATGCACCCTTCAGATGTCCATAAAACG------------------ACCTTTAGA---ACTCATGAGGGCCATTACGAGTATCAAGTCATGCCC---TTTGGTTTGACTAACGCCCCAGCCACCTTTCAAGCTCTTATG---AATCAAATTTTCAAACCATTCTTGAGGAAGTTTGTG---TTAGTATTCTTT---GACGATATCCTAATATACAGTGCTGACTTGGAA------ACACACTTACATCATCTCTCTCAAGTGTTACAGCTCTTACAGGATCATGCTCTGAAGGCTAAGCTATCAAAATGTGAATTT---GGGGTG
>gypEpal26
-AGAGAATGTGTGTG---GATTATAGG---AAATCAAATGACAAT------------------------ACCATAAAA---AATAAGTTTCCTATACCC---ATAATAGATGGCTTACTCGATGAATTAAAGGGA---GCTAGCATCTTT---TCAAAGCTTGACTTGAGAGCAAGA---CATCATCAAATAAGGATAGCTGAAGAGGACAAGTGTAAAATA------------------GCTTTTCAA---ACTCATGAAGGTCATTATGAGTTTAATGTGATGCCT---TTTGGCCTCACAAATGCACTTGCCACCTTTTAAGCCCTTATG---AATTCAATTTTTAAACCTTTTCTTACGAAATTTGTA---CTAGTCTTCTTT---GATGATATTTTGATCTACAGCAAGAATCTGGAA------TCTCATATTTTGCATATCAGACTGGTACTGAAAACTCTACAGGATCATCAATTGTTTGTGAAAAGGTCTAAGTGTGAATTT---TGGTTG
>gypEpal39
-AGAGAATGTGTGTG---GATTATAGA---GAATTGAACAAAGAT------------------------ACAGTGAAA---AATAAATTTCCCATACCC---ATAATAGATGACTTGCTGGATGAGTTGCATGAA---GCTCAATATTTC---TCCAAGCTTGACCTAAGGGCAGGC---TACCACCAAATCAAAATGGCAGATGAAGATAAAATTAAAACA------------------ACATTTAGG---ACACATGAGGGGCATTATAAGTTCAATGTTATGCCG---TTTGGACTCACTAATGCACCGGCAACCTTCCAATGCCTCATG---AATTCTATCTTTAAGCCCTTCTTGAGAAAATTTGTT---TTGGTGTTTTTT---GATGACATATTAGTGTATAGTTCAGATCTGACT------TCTCACTTGAATCATCTTAGACAGGTTTTGGAAGTTCTGAGAACTCATCAACTATTTGTGAAGAAATCTAAATGTGAGTTT---GGGTTG
>gypEpal38
-AGCGGATGTGTGTG---GACTATAGG---AAATCAAATGACAAT------------------------ACCATGAAA---AATAAGTTTTCTATACCC---ATAATAGATGGCTTACTCGATGAATTAAAGGGA---GCTAGCATCTTT---TCAAAGCTTGACTTGAGAGCAAGA---CATCATCAAATAAGGATGGCTGAAGAGGACAAGTGTAAAATA------------------GCTTTTCAA---ACTCATGAAGGTCATTATGAGTTTAATGTGATGCCT---TTTGGCCTCACAAATGCACCTGCCACCTTTTAAGCCCTTATG---AATTCAATTTTTAAACCTTTTCTTAGGAAATTTGTA---CTAGTCTTCTTT---GATGATATTTTGATCTACAGCAAGAATCTGGAA------TCTCATATTTTGCATATCAGACTGGTACTGAAAACTCCACAGGATCATCAATTGTTTGTGAAAAGGTCTAAATGTGAATTT---GGGTTG
>gypEpal36
-AGAGGATGTGTGTG---GATTATCGA---AAACTCAATTCCATG------------------------ACCATTAAG---AATAAGTACCCCATTCCC---ATCATAGATGATCTCCTTGATGAGCTCCATGGG---GCAACCATTTTC---TCTAAGATTGATCTCAGATCGGGG---TATCATCAGATCAGAATGTTGCCTGTCGATGTTCATAAGACT------------------GCATTTAGA---ACACACGATGGCCATTATGAATACCAGGTAATGTAT---TTTGGTCTCTCTAATGCACCAGCCAGTTTTCAGGCTCTTATG---AATCAGATTTTCAAACCTTATCTGAGACAGTTCGTG---TTGGTATTCTTT---GATGACATTTTGGTCTACAGCTATGATTTATCC------ACTCATATAGACCATTTAACCAAGGTATTACAGGTTCTCAAGGATAATGAACTGAAAGCTAAACTTTCAAAATGTGTGTTT---GGGGTG
>gypEpal32
-AGAGGATGTGTGTG---GATTATAGA---GAATTGAACAAAGAT------------------------ACAGTGAAA---AATAAATTTCTCATACCC---ATAATAGATGACTTGCTGGATGAGTTGCATGAA---GCTCAATATTTC---TCCAAGCTTGACCTAAGGGCAGGC---TACCACCAAATCAAAATGGCAGATGAAGATAAAATTAAAACA------------------ACATTTAGG---ACACATGAGGGGCATTATAAGTTCAATGTTATGCCG---TTTGGACTCACTAATGCACCGGCAACCTTCCAATGCCTCATG---AATTCTATCTTTAAGCCCTTCTTGAGAAAATTTGTT---TTGGTGTTTTTT---GATGACATATTAGTGTATAGTTCAGATCTAACT------TCTCACTTGAATCATCTTAGACAGGTTTTGGAAGTTCTGAGAACTCATCAACTATTTGTGAAGAAATCTAAATGTGAATTT---GGGTTG
>gypEpal30
-AGAGAATGTGTGTG---GATTATAGA---GAATTGAACAAAGAT------------------------ACAGTGAAA---AATAAATTTCCCATACCC---ATAATAGATGACTTGCTGGATGAGTCGCATGAA---GCTCAATATTTC---TCCAAGCTTGACCTAAGGGCAGGC---TACCACCAAATCAAAATGGCAGATGAAGATAAAATTAAAACA------------------ACATTTAGG---ACACATGAGGGGCATTATAAGTTCAATGTTATGCCG---TTTGGACTCACTAATGCACCGAAAACCTTCCAATGCCTCATG---AATTCTATCTTTAAGCCCTTCTTGAGAAAATTTGTT---TTGGTGTTTTTT---GATGACATATTAGTGTATAGTTCAGATCTGACT------TCTCACTTGAATCATCTTAGACAGGTTTTGGAAGTTCTGAGAACTCATCAACTATTTGTGAAGAAATCTAAATGTGAATTC---GGGGTG
>gypEpal29
-AGAGAATGTGTGTG---GATTATAGA---GAATTGAACAAAGAT------------------------ACAGTGAAA---AATAAATTTTCCATACCA---ATAATAGATGACTTGTTGGATGAGTTGCATGAA---GCTCAATATTTC---TCCAAGCTTGACCTAAGGGCATGC---TACCACCAAATCAAAATGGCAAATGAAGATAAGATGAAAACA------------------ACATTTAGG---ACACATGAAGGGCACTATGAGTTCAATGTCATGCCT---TTTGGACTCATTAATGCATGAGAAACCTTCTAATGCCTCATG---AATTCTATCTTGAAGCCGTTCTTGAGAAAATTTGTT---TTGGTGTTTTTT---GATGACATATTAGTGTATAGTCCAGATCTGACT------TCTCACTTGAATCATCTTAGATAGGTTTTGAAAGTTCTGAGAGCTCATCAACTATTTGTGAAGAAATCTAAATGTGAATTC---GGGGTG
>gypEpal28
-AGAGGATGTGTGTC---GACTATAGG---AAACTTAACTCTCTC------------------------ACAGTAAAA---AATAAATATCCAATCCCT---ATCATTGATGACTTATTGGACGAGCTATATGGC---GCCAAATTTTTT---TCCAAAATTGATCTACGATCCGGC---TACCATCAAATCAGAATGCACCCTACTGATGTGTTTAAAACA------------------GCATTTCGA---ACCCATGAAGGCCACTATGAGTACAAGGTTATGCCC---TTTGGATTGACCAATGCTCCCGCAACCTTCCAAGCCTTGATG---AATCAAGTTTTTCAACCTTATCTGAGGAAGTTCGTA---CTGGTTTTCTTT---GATGATATACTAGTTTACAGTTCCTCCTTGGAT------GCTCATCTCATTCATCTCTCTCAGGTGCTCTCTCTCTTGCTTTCTAATCAGTTAAAAGCCAAATTATCTAAATGTGAGTTT---TGGTTG
>gypEpal40
-AGCGAATGTGTGTG---GATTATAGG---AAATTGAATGACAAT------------------------AATATAAAA---AACAAGTTCCCTATTCCT---ATTATAGATGACTTATTTGATGAGTTGAAGGGA---GCCAACATCTTT---TCAAAACTGGATCTGAGGGCAGGT---TATCATCAAATAAGAATGACTGAAGAGGATAAGTGCAAAACA------------------ACTTTTCAA---ACTCATGAAGGGCATTATGAGTTTAATGTGATGTCT---TTTGGTCTCACAGATGCACCTGCCACCTTTCAAGGCCTCATG---AATTTAATTTTTAAAACTACCTTAGAAAA-TTTGTA---TTAGTCTTCTTT---GATGATATTTTGATTTATAGCAAAGATTTGGAT------TCTCACCTAATGCATATCAGACTAGTACTAAAGACCCTACAAGAGCATCAGTTATTTGTAAAGAGATCTAAATGTGAATTT---GGGTTG
>gypEqui23
-AGCGGATGTGTGTG---GACTATAGG---AGATTGAACTCCATA------------------------ACAATTAAG---AATAAATATCCAATACCC---ATCATTGATGACTTGCTAGATGAATTACATGGG---TCGAAAATCTTT---TCTAAGATCGATCTGAGGTCAGGG---TACCATCAGATAAGGATGTCACCACCTGATATCATGAAGACA------------------GCCTTTAGG---ACCCATGAGGGGCACTATGAGTATCAAGTGATGCCT---TTTGGACTCACTAATGCCCCAGCTACTTTTCAATCCTTGATG---AATCAGATTTTTAAACCATATTTGAGGAAGTTCATA---TTGGTTTTCTTT---GATGATATCTTAGTTTACAGTCGATCTTTATCT------GAACATGCTGAGCATTTGGCAATAGCACTGGAGGAACTGAGAAGAAATAGATTGCAAGCTAAGAAATCTAAATGTGAATTT---GGGGTG
>gypEqui16
-AGAGAATGTGTGTG---GATTATAGG---CAGCTAAATTCCATT------------------------ACAGTAAAG---AATAAATATCCAATACCC---ATCATTGATGACTTGCTAGATGAATTACATGGG---TCGAAAATCTTT---TCTAAGATCGATCTGAGGTCAGGG---TACCATCAGATAAGGATGTCACCACCTGATATCATGAAGACA------------------GCCTTTAGG---ACCCATGAGGGGCACTATGAGTATCAAGTGATGCCT---TTTGGACTCACTAATGCCCCAGCTACTTTTCAATCCTTGATG---AATCAGATTTTTAAACCATATTTGAGGAAGTTCATA---TTGGTTTTCTTT---GATGATATCCTAGTTTACAGTCAATCTTTATCT------GAACATGCTGAGCATTTGGCAATAGCACTGGAGGAACTGAGAAGAAATAGATTGCAAGCTAAGAAATCTAAATGTGAATTT---GGGGTG
>gypEqui15
-AGAGAATGTGTGTG---GATTATAGG---CAGCTAAATTCCATT------------------------ACAGTAAAG---AATAAATATCCAATACCC---ATCATTGATGACTTGCTAGATGAATTACATGGG---TCGAAAATCTTT---TCTAAGATCGATCTGAGGTCAGGG---TACCACCAGATAAGGATGTCACCACCTGATATCATGAAGACA------------------GCCTTTAGG---ACCCATGAGGGGCACTATGAGTATCAAGTGATGCCT---TTTGGACTCACTAATGCCCCAGCTACTTTTCAATCCTTGATG---AATCAGATTTTTAAACCATATTTGAGGAAGTTCATA---TTGGTTTTCTTT---GATGATATCCTAGTTTACAGTCAATCTTTATCT------GAACATGCTGAGCATTTGGCAATAGCACTGGAGGAACTGAGAAGAAATAGATTGCAAGCTAAGAAATCTAAATGTGAATTT---TGGTTG
>gypEqui14
-AGCGAATGTGCGTG---GACTATAGG---CAGCTAAATTCCATT------------------------ACAGTAAAT---AATAAATATCCAATACCC---ATCATTGATGACTTGCTAGATGAATTACATGGG---TCGAAAATCTTT---TCTAAGGTCGATCTGAGGTCAGGG---TACCATCAGATAAGGATGTCACCACCTGATATCATGAAGACA------------------GCCTTTAGG---ACCCATGAGGGGCACTATGAGTATCAAGTGATGCCT---TTTGGACTCACTAATGCCCCAGCTACTTTTCAATCCTTGATG---AATCAGATTTTTAAACCATATTTGAGGAAGTTCATA---TTGGTTTTCTTT---GATGATATCTTAGTTTACAGTCAATCTTTATCT------GAACATGCTGAGCATTTGGCAATAGCACTGGAGGAACTGAGAAGAAATAGATTGCAAGCTAAGAAATCTAAGTGTGAGTTT---GGGTTG
>gypEqui39
-AGAGGATGTGCGTG---GATTATAGG---CAGCTAAATTCCATT------------------------ACAGTAAAT---AATAAATATCCAATACCC---ATCATTGATGACTTGCTAGATGAATTACATGGG---TCGAAAATCTTT---TCTAAGATCGATCTGAGGTCAGGG---TACCATCAGATAAGGATGTCACCACCTGATATCATGAAGACA------------------GCCTTTCGG---ACCCATGAGGGGCACTATGAGTATCAAGTGATGCCA---TTTGGACTCACTAATGCCCCAGCTACTTTTCAATCCTTGATG---AATCAGATTTTTAAACCATATTTGAGGAAGTTCATA---TTGGTTTTCTTT---GATGATATCCTAGTTTACAGTCAATCTTTATCT------GAACATGCTGAGCATTTGGCAATAGCACTGGAGGAACTGAGAAGAAATAGACTGCAAGCTAAGAAATCTAAGGGTGAATTT---GGGTTG
>gypEqui37
-AGAGAATGTGTGTG---GATTATAGG---CAGCTAAATTCCATT------------------------ACAGTAAAT---AATAAATATCCAATACCC---ATCATTGATGACTTGCTAGATGAATTACATGGG---TCGAAAATCTTT---TCTAAGATCGATCTGAGGTCAGGG---TACCATCAGATAAGGATGTCACCACCTGATATCATGAAGACA------------------GCCTTTAGG---ACCCATGAGGGGCACTATGAGTATCAAGTGATGCCT---TTTGGACTCACTAATGCCCCAGCTACTTTTCAATCCTTGATG---AATCAGATTTTTAAACCATATTTGAGGAAGTTCATA---TTGGTTTTCTTT---GATGATATCCTAGTTTACAGTCAATCTTTATCT------GAACATGCTGAGCATTTGGCAATAGCACTGGAGGAACTGAGAAGAAATAGATTGCAAGCTAAGAAATCTAAATGTGAGTTT---TGGGTG
>gypEqui36
-AGCGAATGTGCGTG---GATTATAGG---CAGCTAAATTCCATT------------------------ACAGTAAAT---AATAAATATCCAATACCC---ATCATTGATGACTTGCTAGATGAATTACATGGG---TCGAAAATCTTT---TCTAAGATCGATCTGAGGTCAGGG---TACCATCAGATAAGGATGTCACCACCTGATATCATGAAGACA------------------GCCTTTAGG---ACCCATGAGGGGCACTATGAGTATCAAGTGATGCCT---TTTGGACTCACTAATGCCCCAGCTACTTTTCAATCCTTGATG---AATCAGATTTTTAAACCATATTTGAGGAAGTTCATA---TTGGTTTTCTTT---GATGATATCTTAGTTTACAGTCAATCTTTATCT------GAACATGCTGAGCATTTGGCAATAGCACTGGAGGAACTGAGAAGAAATAGATTGCAAGCTAAGAAATCTAAGTGTGAGTTT---GGGGTG
>gypEqui34
-AGAGAATGTGTGTG---GACTATAGG---CAGCTAAATTCCATT------------------------ACAGTAAAG---AATAAATATCCAATACCC---ATCATTGATGACTTGCTAGATGAATTACATGGG---TCGAAAATCTTT---TCTAAGATCGATCTGAGGTCAGGG---TACCATCAGATAAGGATGTCACCACCTGATATCATGAAGACA------------------GCCTTTAGG---ACCCATGAGGGGCACTATGAGTATCAAGTGATGCCT---TTTGGACTCACTAATGCCCCAGCTACTTTTCAATCCTTGATG---AATCAGATTTTTAAACCATATTTGAGGAAGTTCATA---TTGGTTTTCTTT---GATGATATCCTAGTTTACAGTCAATCTTTATCT------GAACATGCTGAGCATTTGGCAATAGCACTGGAGGAACTGAGAAGAAATAGATTGCAAGCTAAGAAATCTAAGTGTGAATTT---GGGTTG
>gypEqui2
-AGAGAATGTGCGTG---GATTATAGG---CAGCTAAATTCCATT------------------------ACAGTAAAG---AATAAATATCCAATACCC---ATCATTGATGACTTGCTAGATGAATTACATGGG---TCGAAAATCTTT---TCTAAGATCGATCTGAGGTCAGGG---TACCATCAGATAAGGATGTCACCACCTGATATCATGAAGACA------------------GCCTTTAGG---ACCCATGAGGGGCACTATGAGTATCAAGTGATGCCT---TTTGGACTCACTAATGCCCCAGCTACTTTTCAATCCTTGATG---AATCAGATTTTTAAACCATATTTGAGGAAGTTCATA---TTGGTTTTCTTT---GATGATATCCTAGTTTACAGTCAATCTTTATCT------GAACATGCTGAGCATTTGGCAATAGCACTGGAGGAACTGAGAAGAAATAGATTGCAAGCTAAGAAATCTAAATGTGAGTTT---GGGTTG
>gypEqui5
-AGAGGATGTGCGTG---GATTATAGG---CAGCTAAATTCCATT------------------------ACAGTAAAG---AATAAATATCCAATACCC---ATCATTGATGACTTGCTAGATGAATTACATGGG---TCGAAAATCTTT---TCTAAGATCGATCTGAGGTCAGGG---TACCATCAGATAAGGATGTCACCACCTGATATCATGAAGACA------------------GCCTTTAGG---ACCCATGAGGGGCACTATGAGTGTCAAGTGATGCCT---TTTGGACTCACTAATGCCCCAGCTACTTTTCAATCCTTGATG---AATCAGATTTTTAAACCATATTTGAGGAAGTTCATA---TTGGTTTTCTTT---GATGATATCCTAGTTTACAGTCAATCTTTATCT------GAACATGCTGAGCATTTGGCAATAGCACTGGAGGAACTGAGAAGAAATAGATTGCAAGCTAAGAAATCTAAATGTGTATTT---GGGGTG
>gypEqui31
-AGCGAATGTGTGTG---GATTATAGG---CAGCTAAATTCCATT------------------------ACAGTAAAT---AATAAATATCCAATACCC---ATCATTGATGACTTGCTAGATGAATTACATGGG---TCGAAAATCTTT---TCTAAGATCGATCTGAGGTCAGGG---TACCATCAGATAAGGATGTCACCACCTGATATCATGAAGACA------------------GCCTTTAGG---ACCCATGAGGGGCACTATGAGTATCAAGTGATGCCT---TTTGGACTCACTAATGCCCCAGCTACTTTTCAATCCTTGATG---AATCAGATTTTTAAACCATATTTGAGGAAGTTCATA---TTGGTTTTCTTT---GATGATATCTTAGTTTACAGTCAATCTTTATCT------GAACATGCTGAGCATTTGGCAATAGCACTGGAGGAACTGAGAAGAAATAGATTGCAAGCTAAGAAATCTAAGTGTGAGTTC---GGGTTG
>gypEqui11
-AGCGAATGTGTGTG---GATTATAGG---CAGCTAAATTCCATT------------------------ACAGTAAAT---AATAAATATCCAATACCC---ATCATTGATGACTTGCTAGATGAATTACATGGG---TCGAAAATCTTT---TCTAAGATCGATCTGAGGTCAGGG---TACCATCAGATAAGGATGTCACCACCTGATATCATGAAGACA------------------GCCTTTAGG---ACCCATGAGGGGCACTATGAGTATCAAGTGATGCCT---TTTGGACTCACTAATGCCCCAGCTACTTTTCAATCCTTGATG---AATCAGATTTTTAAACCATATTTGAGGAAGTTCATA---TTGGTTTTCTTT---GATGATATCTTAGTTTACAGTCAATCTTTATCT------GAACATGCTGAGCATTTGGCAATAGCACTGGAGGAACTGAGAAGAAATAGATTGCAAGCTAAGAAATCTAAGTGTGAATTT---GGGTTG
>gypEqui32
-AGAGGATGTGTGTG---GATTATAGG---CAGCTAAATTCCATT------------------------ACAGTAAAT---AATAAATATCCAATACCC---ATCATTGATGACTTGCTAGATGAATTACATGGG---TCGAAAATCTTT---TCTAAGATCGATCTGAGGTCAGGG---TACCATCAGATAAGGATGTCACCACCTGATATCATGAAGACA------------------GCCTTTAGG---ACCCATGAGGGGCACTATGAGTATCAAGTGATGCCT---TTTGGACTCACTAATGCCCCAGCTACTTTTCAATCCTTGATG---AATCAGATTTTTAAACCATATTTGAGGAAGTTCATA---TTGGTTTTCTTT---GATGATATCTTAGTTTACAGTCAATCTTTATCT------GAACATGCTGAGCATTTGGCAATAGCACTGGAGGAACTGAGAAGAAATAGATTGCAAGCTAAGAAATCTAAATGTGAATTT---GGGGTG
>gypEqui30
-AGAGGATGTGCGTG---GATTATAGG---CAGCTAAATTCCATT------------------------ACAGTAAAT---AATAAATATCCAATACCC---ATCATTGATGACTTGCTAGATGAATTACATGGG---TCGAAAATCTTT---TCTAAGATCGATCTGAGGTCAGGG---TACCATCAGATAAGGATGTCACCACCTGATATCATGAAGACA------------------GCCTTTAGG---ACCCATGAGGGGCACTATGAGTATCAAGTGATGCCA---TTTGGACTCACTAATGCCCCAGCTACTTTTCAATCCTTGATG---AATCAGATTTTTAAACCATATTTGAGGAAGTTCATA---TTGGTTTTCTTT---GATGATATCCTAGTTTACAGTCAATCTTTATCT------GAACATGCTGAGCATTTGGCAATAGCACTGGAGGAACTGAGAAGAAATAGATTGCAAGCTAAGAAATCTAAGTGTGAATTT---GGGTTG
>gypEqui28
-AGAGAATGTGTGTG---GATTATAGA---CAGCTAAATTCCATT------------------------ACAGTAAAG---AATAAATATCCAATACCC---ATCATTGATGACTTGCTAGATGAATTACATGGG---TCGAAAATCTTT---TCTAAGATCGATCTGAGGTCAGGG---TACCATCAGATAAGGATGTCACCACCTGATATCATGAAGACA------------------GCCTTTAGG---ACCCATGAGGGGCACTATGAGTATCAAGTGATGCCT---TTTGGACTCACTAATGCCCCAGCTACTTTTCAATCCTTGATG---AATCAGATTTTTAAACCATATTTGAGGAAGTTCATA---TTGGTTTTCTTT---GATGATATCCTAGTTTACAGTCAATCTTTATCT------GAACATGCTGAGCATTTGGCAATAGCACTGGAGGAACTGAGAAGAAATAGATTGCAAGCTAAGAAATCTAAATGTGAATTT---GGGGTG
>gypEqui38
-AGAGAATGTGTGTG---GACTATAGG---CAGCTAAATTCCATT------------------------ACAGTAAAG---AATAAATATCCAATACCC---ATCATTGATGACTTGCTAGATGAATTACATGGG---TCGAAAATCTTT---TCTAAGATCGATCTGAGGTCAGGG---TACCATCAGATAAGGATGTCACCACCTGATATCATGAAGACA------------------GCCTTTAGG---ACCCATGAGGGGCACTATGGGTATCAAGTGATGCCT---TTTGGACTCACTAATGCCCCAGCTACTTTTCAATCCTTGATG---AATCAGATTTTTAAACCATATTTGAGGAAGTTCATA---TTGGTTTTCTTT---GATGATATCCTAGTTTACAGTCAATCTTTATCT------GAACATGCTGAGCATTTGGCAATAGCACTGGAAGAACTGAGAAGAAATAGATTGCAAGCTAAGAAATCAAAATGTGAATTT---GGGGTG
>gypEqui19
-AGCGAATGTGTGTG---GATTATGGG---GAACTGAATAAGGTG------------------------ACAGTGAAG---AATCGATATCCATTACCG---CGAATTGATGATTTGTTTGATCAGTTAAGAGGT---TCATCAGTATAT---TCCAAAATTGATTTGAGAACGAGT---TACCATCAGATGAAGATTAAGACCCAAGATGTGGAGAAGATT------------------GCATTTCGA---ACTCGATATGGCCATTATGAGTATTTGGTGATGCCG---TTTGGATTGACTAATGCTCCTGCAGCTTTCATGGACCTTATG---AATCGGGTTTTTCGAGACATGTTGGATTCAAGCGTA---GTGGTTTTTATT---GATGATATCCTGGTGTATTCGGGATCACACGAA------GAACATTCCGAACATCTGCTTTTGGTGTTACAGCGATTGCGGGATCACAAGTTATATGCTAAGTTGTCGAAATGTGTATTT---GGGGTG
>gypEqui40
-AGAGAATGTGTGTG---GATTATGGG---GAACTGAATAAGGTG------------------------ACAGTGAAG---AATCGATATCCATTACCG---CGAATTGATGATTTGTTTGATCAGTTAAGAGGT---TCATCAGTATAT---TCCAAAATTGATTTGAGAACGAGT---TACCATCAGATGAAGATTAAGACCCAAGATGTGGAGAAGATT------------------GCATTTCGA---ACTCGATATGGCCATTATGAGTATTTGGTGATGCCG---TTTGGATTGACTAATGCTCCTGCAGCTCTCATGGACCTTATG---AATCGGGTTTTTCGAGACATGTTGGATTCAAGCGTA---GTGGTTTTTATT---GATGATATCCTGGTGTATTCGGGATCACACGAA------GAACATTCCGAACATCTGCTTTTGGTGTTACGGCGATTGCGGGATCACAAGTTATATGCTAAGTTGTCGAAATGTGTATTC---TGGTTG
>gypEqui7
-AGCGAATGTGTGTG---GATTATAGG---CAGCTAAATAACCTC------------------------ACCATAAAA---AACAAATACTCAATACCC---ATTATAGATGATCTTCTTGATGAATTGCATGGT---TCCCAGTTCTTT---TCTAAAGTGGATTTGAAGTCTGGT---TACCATCAGATTAGGATGACATCTGGTGATATCATGAAGACT------------------GTATTTAGG---ACTCGTGAGGGACATTATGATTATCAAGTCATGCCA---TTTGGACTCACTAATACACCTGCC------------------------AAAATTTTTAAACCATATCCGAGGAAGTTTATC---CTTATTTTCTTT---GATGACATATTGATT------------TTAGAG------GAACATTGTGAACACTTAACTCTCACATTACAGAAGCTAAAGGAGAATGAGCTGAGTGCAAATAGATCAAAATGTGAATTC---GGGGTG
>gypEqui13
-AGCGAATGTGTGTG---GATTATAGG---CAGCTAAATAACCTC------------------------ACCATAAAA---AACAAATACTCAATACCC---ATTATAGATGATCTTCTTGATGAATTGCATGGT---TCCCAGTTCTTT---TCTAAAGTGGATTTGAAGTCTGGT---TACCATCAGATTAGGATGACATCTGGTGATATCATGAAGACT------------------GTATTTAGA---ACTCGTGAGGGACATTATGATTATCAAGTCATGCCA---TTTGGACTCACTAATACACCTGCC------------------------AAAATTTTTAAACCATATCCGAGGAAGTTTATC---CTTATTTTCTTT---GATGACATATTGATT------------TTAGAG------GAACATTGTGAACACTTAACTCTCACATTACAGAAGCTAAAGGAGAATGAGCTGAGTGCAAATAGATCAAAATGTGAGTTC---GGGGTG
>gypEqui26
-AGAGAATGTGTGTG---GACTATAGA---GAGATTAACAAAGAG------------------------ACAGTGAAG---AACAAATTTTCAATACCC---ATAATAGATGATTTGCTGGATGAGTTGCATGGA---GCTTAATACTTT---TCTAAGCTAGACCTGAGAGCTGGC---TACCATCAAATTAGAATGGCAGAAGAACATAAGATGAAGACA---------------------TTTCAA---ACCCATGAAGGTCATTATGAATTCAATGTCATGCCC---TTCGAACTCACTAATGCCCCAGCAACATTCTAGTGTCTCATG---AACTCTACCTTTAAACCCTTCTTGAGGAAATTTGTG---TTGGTATTCTTT---GATGACATATTATTATACATTTCAGATCTAAAT------TCTCACTCAAAACATCTCAGACAGGTTCTTGAAGTACTTAAAACCCATCAGCTATTTGTGAAGAAGTCAAAATGTGAATTT---TGGGTG
>gypEqui27
-AGAGAATGTGTGTG---GATTATAGA---GAGATTAACAAAGAG------------------------ACAGTGAAG---AACAAATTTTCAATACCC---ATAATAGATGATTTGCTGGATGAGTTGCATGGA---GCTTAATACTTT---TCTAAGCTAGACCTGAGAGCTGGC---TACCATCAAATTAGAATGGCAGAAGAACATAAGATGAAGACA---------------------TTTCAA---ACCCATGAAGGTCATTATGAATTCAATGTCATGCCC---TTCGAACTCACTAATGCCCCAGCAACATTCTAGTGTCTCATG---AACTCTACCTTTAAACCCTTCTTGAGGAAATTTGTG---TTGGTATTCTTT---GATGACATATTATTATACATTTCAGATCTAAAT------TCTCACTCAAAACATCTCAGACAGGTTCTTGAAGTACTTAAAACCCATCAGCTATTTGTGAAGAAGTCAAAATGTGAATTT---GGGGTG
>gypEqui9
-AGAGAATGTGTGTG---GATTATAGA---AAATTGAATGATGTG------------------------ACTGTTAAT---AATAAGTATCTGATACCC---CTAATTGATGATTTACTGGATGAATTGCATGAA---ATGCATTATTTT---TCAAAACTGGATTTGAGATCAGAA---TACCATCAGATAAGGATGCATGAGGATGATGTCCATAAAACA------------------ACATTTCAG---ACACATGAATGATTGTTTGAATTTTAAGTTATGCCT---TTTGGTTTAACTAAT-TACCGACAATTTTCCAGGCTCTCATG---AATATTGTTTACCAACCTTATTTGAGAAGGTTCGTT---TCGGTGTTCTTT---GATGATATTCTGGTATATAGCAAGGATTTAGTA------TCTCACGGTGAGCATCGTCAAGTGGTACTACAAA--CTTGCTGCCAATCACTTATATGTCAAGCTCTCTAAATGTGAATTT---GGGGTG
>gypEqui8
-AGAGAATGTGTGTG---GATTATAGA---AAATTGAATGATGTG------------------------ACTGTTAAT---AATAAGTATCTGATACCC---CTAATTGATGATTTACTGGATGAATTGCATGAA---ATGCATTATTTT---TCAAAACTGGATTTGAGATCAGAA---TACCATCAGATAAGGATGCATGAGGATGATGTCCATAAAACA------------------ACATTTCAG---ACACATGAATGATTGTTTGAATTTTAAGTTATGCCT---TTTGGTTTAACTAAT-TACCGACAATTTTCCAGGCTCTCATG---AATATTGTTTACCAACCTTATTTGAGAAGGTTCGTT---TCGGTGTTCTTT---GATGATATTCTGGTATATAGCAAGGATTTAGTA------TCTCACGGTGAGCATCGTCAAGTGGTACTACAAA--CTTGCTGCCAATCACTTATATGTCAAGCTCTCTAAATGTGAATTT---GGGGTG
>gypEqui18
-AGAGAATGTGTGTG---GATTATAGG---AAATTAAATGAGAAT------------------------ACCATCAAA---AATAAATTTCCCATTCCA---ATTATAGATGACTTGCTTGATGAATTGAAGGGA---GCTAGCATCTTT---TCAAAGCTTGACCTGAGGGCAGTC---TATCACCAAATCAGGATGGCTGAAGAAGATAAGTGTAGAACA------------------AATTTTCAA---ACTCATGAAGGTCATTATGAGTTTAATGTGATGCCC---TTTGGACTTACAAATGCACCTGCTACTTTTCAAGGCCTTACG---AATTCATTTTTTAAACCTTATCTTAGAAAATTTGTA---TTAGTCTTTTTT---GATGACATCTTGGTTTATAGCAAAGATCTGAAA------TCTCATGTGTTGCACATCAGACTAGTACTACAGACTCTACAGGAGCATCAGTTGTTTGTGAAGAGATCAAAATGTGAGTTT---GGGGTG
>gypEqui33
-AGAGGATGTGTGTC---GATTATAGG---AAATTAAATGAGAAT------------------------ACCATCAAA---AATAAATTTCCCATTCCA---ATTATAGATGACTTGCTTGATGAATTGAAGGGA---GCTAGCATCTTT---TCAAAGCTTGACCTGAGGGCAGTC---TATCACCAAATCAGGATGGCTGAAGAAGATAAGTGTAAAACA------------------AATTTTCAA---ACTCATGAAGGTCATTATGAGTTTAATGTGATGCCC---TTTGGACTTACAAATGCACCTGCTACTTTTCGAGGCCTTATG---AATTCATTTTTTAAACCTTATCTTAGAAAATTTGTA---TTAGTCTTTTTT---GATGACATCTTGGTTTATAGCAAAGATCTGAAA------TCTCATGTGTTGCACATCAGACCAGTACTACAGACTCTACAGGAGCATCAGTTGTTTGTGAAGAGATCAAAGTGTGTATTT---GGGGTG
>gypEqui6
-AGAGAATGTGTGTG---GATTATAGG---AGGCTCAATGAATCA------------------------ACAATTAAG---AACAAATATCCTATCCTA---TTGATTGGTGATTTACTTGACCAACTACATGGC---ATGCACTACTTC---TCAAAACTTGACCTCAGATCGGGT---TACCACCAGATTCGTACGAATGAAGAGTATATTCACAAGACT------------------GCCTTTCAC---ACACATGAGGGCTTGTATGAATTTCGAGTAATGCCA---TTTGGATTAACCAATGAACCTGCAACCTTTCAAGCTTTAATG---AATTCTATTTTCAACCCT-ATTTGAGAAGGTTTGTT---TTGGTATTCTTT---GATGGCATACTCATCTATAGCGAGGATATTCAC------TCCCACTGCCAACATCTTCAATTGGTTTTACAAACCCTACTAGAAAATCAATTGTATGTTAAGTTTTCAAAATGTGAATTT---GGGGTG
>gypEqui1
-AGCGGATGTGTGTG---GATTATAGG---AGACTCAATTCAGTG------------------------ACTTTGAAG---AATAAATACCCTATCCCC---ATTTTTGATGATCTCCTTGATGAACTCCATGGT---GCTGCTATGTTT---TCCAAAATTGATTTACGATCTGGA---TACCATCAGATATGCATGTACCCTTCTGATATTCCCAAAACT------------------GCTTTCAGG---ACTCATGAGGGTCATTATGAGTATCAAGTGATGCCA---TTTGGTTTAACCAATGCTCCTGCAACTTTTCAATCCCTTATG---AACCAAATTTTTAAGCCACATCTCAGAAAATTTGTA---TTAGTCTTCTTT---GATGACATTCTGGTATACAGTCCTGATCTTAGC------AGTCATGTTCATCACCTTCACTTGGTACTACAACTCTTACAAGATCATACCCTCAAAGCTAAGTTATCTAAATGTGAATTT---TGGTTG
>gypEste23
-AGAGGATGTGCGTG---GATTATAGG---AGATTGAATGAAAAC------------------------ATTGTGAAG---AATAAGTTTCCCATTCCA---TTGGTGGATGATCTTCTCAATGAATTGGGTGGT---ATGAATTATTTC---ACAAAGTTGGACCTAAGATCTAGT---TATCACCAGATTATGATGCATGAAGAGGACATCCACAAAACA------------------ACATTCCAA---ACACATGAGGGCCTAGTTGAGTTCAAAGTGATGTCA---TTTGGGCTCACTAATGCCCCTGCAACATTCCAGACACTTATG---AATTCCATTTTGCAACATTTCTTGAGAAAATTTGCC---TTGGTATTCTTT---GATAATATTTTGGTTTATAGTAGGGATCTCTCT------TCTCATCTCAACCACCTTAAACTGATATTTCAAACCCTATTGGACAATTAATTATATTTAAAACTTTCTAAATGTGAATTT---GGGTTG
>gypEste24
-AGAGGATGTGTGTG---GATTATAGG---AAATTAAATGAGAAC------------------------ACACTTAAA---AATAAGTTTCCAATTCCT---ATAATCGATGATTTGCTAGATGAGTTAAAAGGA---GCTCAGTATTTT---TCAAAACTGGACTTAAGAGCAGGC---TATTATCAGATTAGGATGGCAGAGGAGGACAAACCCAAAACA------------------GCGTTTCAA---ACTCATGAAGGGCACTATGAGTTTAATGTTATGCCT---TTTGGGCTAACTAATGCCCCGGCAACTTTCCAAGGTCTTATG---AATTCCATATTCAAACCCTTCCTCAGAAAATTTGTG---TTGGTTTTTTTT---GATGATATATTGGTATATAGTCCAGACTTGCCC------TCTCATATATCTCATCTGAGACAGGTTTTGAATTTACTAAAAGAGCACCAGTTGTATGTGAAAAGGTCTAAATGTGTATTT---GGGTTG
>gypEste10
-AGAGAATGTGTGTG---GACTATAGA---AAACTCAACAGCATG------------------------ACCATCAAG---AACAAATATCCAATTCCT---ATAATTGATGATTTGTTAAATGAACTCCATGGT---GCAGCAATTTTT---TTAAAAGTAGATCTGAGATCTGGT---TACCATCAAATAAGAATGCATCCTGCAGATGTTCACAAAACT------------------GCCCTTAGA---ACTCATGAGGGTCATTATGAGTATCAAGTCACGCCC---TTTGGTTTGACTAATGCTCCAGCAACATTTCAAGCTCTGATG---AATCAAATTTTTAAGCCATTTCTGAGAAAGTTTGTC---TTAGTATTTTTT---GATGATATCCTTATATACAGTGCTGATCTGGAA------ACCCACTTACATCATCTTTCTCAGGTTTTACAACTCTTACAGGATCATGCTTTAAAGGCTAAGCTTTCTAAATGTGAATTT---GGGGTG
>gypEste9
-AGAGAATGTGTGTC---GATTATAGG---AATCTTAACTCTCTC------------------------ACAGTCAAA---AATAAACATCCAATCCCT---ATCATTGATGACTTACTGGACGAGCTGTATGGC---GCCAATTTTTTT---TCCAAAATTGATCTACGATTAGGC---TACCATCAGATCAGAATGCACCCTGCTGATGTGTTCAAAACA------------------ACATTTTGA---ACCCATGAAGGCCACTATGAGTACAAGGTTATGCCC---TTTGAGTTGACCAATGCTCCCGCAACCTTCCAGGCCTTGATG---AATCAAGTTTTTCAACCTTATCTGAGGAAGTTCGTA---CTGGTTTTCTTT---GATGATATACTAGTTTACAGTTCCTCCTTGGAT------GCTCATCTCATTCATCTCTCTCAGGTGCTTTCTCTTGCTTT--CTAATCAATTAAAAGCCAAGTTATCTAAATGTGAATTT---TGGTTG
>gypEste8
-AGAGAATGTGTGTG---GACTATAGA---AAATTGAATGAAAAT------------------------ACTGTGAAG---AACAAATTTCCCATCCCA---TTGGTAGACGATTTACTCGATGAACTGGGTGGT---ACGAATTATTTC---ACCAAGCTGGACCTGAGATCTGGT---TATCACCAGATTAGGATGCATGAGGAGGACATCCACAAAACG------------------GCATTCCAA---ACACATGAGGGCATGTTTGAGTTCAAGGTGATGCCT---TTTGGACTGACAAACGCTCCTGCTACATTCCAGGCACTTATG---AATTCAATTTTGCAACCCTTTTTGAAAAAAATTGCC---TTGGTTTTCTTT---GACGATATTTTAGTCTACAGCAAGGATCTCTCT------TCTCATCTCAACCACCTTAAACTGATTTTTCAAACCCTACTGGACAATCAATTATATTTAAAACTTTCCAAATGTGAATTT---GGGTTG
>gypEste7
-AGAGAATGTGTGTG---GATTATAGA---GAATTGAACAAAGAT------------------------ACAGTGAAG---AATAAATTTTTCATACCA---ATAATAGATGACTTGTTGGATGAGTTGCATGAA---GCTCAATATTTC---TCCAAGCTTGACCTAAGGGCATGC---TACCACCAAATCAAAATGGCAGATGAAGATAAGATGAAAACA------------------ACATTTAGG---ACACATGAAGGACACTATGAGTTCAATGTCATGCCT---TTTGGACTCATTAATGCACCAGAAACCTTCTAATGCCTCATG---AATTCTATCTTGAAGCCGTTCTTGAGAAAAAAATTT---TTGGTGTTTTTT---GATGACATATTAGTGTATAGTCCAGATTTGACT------TCTCACTTGAATCATCTTAGATAGGTTTTGAAAGTTCTGAGAGCTCATCAACTATTTGTGAAGAAATCTAAATGTGAATTT---GGGTTG
>gypEste6
-AGAGAATGTGTGTG---GATTATAGA---GAATTGAACAAAGAT------------------------ACAGTGAAA---AATAAATTTCCCATACCC---ATAATAGATGACTTGCTGGATGAGTTGCATGAA---GCTCAATACTTC---TCCAAGCTTGACCTAAGGGCAGAC---TACCACCAAATCAAAATGGCAGATGAAGATAAAATTAAAACA------------------GCATTTAGG---ACACATGAGGGGCATTATGAGTTCAATGTCATGCCA---TTTGGACTCACTAATGCACCGGCAACCTTCCAATGCCTCATG---AATTCTATCTTTAAGCCCTTCTTGAGAGAATTTGTT---TTGGTGTTTTTT---GATGACATATTAGTGTATAGTTCAGATCTGACT------TCTCACTTGAATCATCTTAGACAGGTTTTGGAAGTTCTGAGAACTCATCAACTATTTGTGAAGAAATCTAAATGTGAATTT---GGGTTG
>gypEste4
-AGAGAATGTGCGTG---GACTATAGA---CAGCTCAACAGTCTC------------------------ACAGTCAAG---AACAAATACCCAATTCCA---ATCATTGACGACCTTTTAGATGAGCTACATGGG---TCTAGATGGTTT---TCTAAGGTGGACTTGAGATCGGGG---TACCACCAAATCAGGATGAATAAGGAAGATATCTACAAGACA------------------GCCTTTCGA---ACTCACCAAGGACACTTTGAATATTTGGTCATGCCT---TTTGGTTTGACCAATGCCCCTGCAACCTTTCAGTGTTTGATG---AATCAGGTTTTCAAACCCTTTTTAAGGAAATTTGTG---CTTGTTTTTTTT---GATGATATCCTTGTATTCAGTGCTGATTTACAA------CAACACAAGGCTCATTTGACCCAAGTACTACAGGCATTGAGGCAACATAAATTGTTTGCTAAAATTTCTAAATGTGAGTTT---GGGGTG
>gypEste3
-AGAGGATGTGTGTG---GATTATAGA---AAATTGAATGAAAGC------------------------ACTGTGAAG---AACAAATTTCCCATTCCA---TTGGTAGATGATTTGTTGGATGAATTGGGTGGT---ATGAAGTATTTC---ACAAAGCTGGACCTGAGATCGGGT---TATCATCAGATTAGGATGCATGAGGAGGACATCCACAAAACC------------------GCCTTCCAG---ACACATAAGGGCCTGTTTGAGTTCAAAGTGATGCCC---TTTGGGCTAACTAACGCCCCTGCCACATTCCAAGCACTTATG---AACTCAATTTTGCAACCTTTTTTGAGAAAATTTGCA---TTGGTATTCTTT---GACGATATTTTGGTTTACAGTAGGGATCTCTCT------TCTCATATCAACCATCTTAAATTGATATTTCAAACCCTACTGGACAATCAATTATATTTAAAACTTTCTAAATGTGAATTT---GGGTTG
>gypEste1
-AGAGAATGTGCGTG---GACTATAGA---AAATTGAATGACAAC------------------------ACAATAAAA---AACAAGTTCCATATTCCT---ATTATAGATGACTTACTTGATGAGTTGAAGGGA---GACAACATCTTT---TCAAAACTGAATCTGAGGGCAGGC---TATCACCAAATAAGAATGGCTGAAGAGGATAAGTGCAAAACA------------------ACTTTTCAA---ACTCATGAAGGGCATTATGAGTTTAATGTGATGCCT---TTTGGTCTCACAAATGCACCTGCCACCTTTCAAGGTCTCATG---AATTCAATTTTTAAACCCTACCTTAGAAAATTTGTA---TTAGTCTTATTT---GATGATATCTTGATTTATAGCAAAGATTTGGGT------TCTCACCTAATGCATACTAGACTAGTACTAAAGACCCTATAGGAGCATCAATTATTTGTAAAGAGATCTAAGTGTGAATTT---GGGGTG
>gypEste20
-AGAGAATGTGTGTG---GATTATAGA---GAATTGAACAAAGAT------------------------ACAGTGAAA---AATAAATTTCCCATACCC---ATAATAGATGACTTGTTGGATGAGTTGCATGAA---GCTCAATATTTC---TCCAAGCTTGACCTAAGGGCAGGC---TACCACCAAATCAAAATGGCAGATGAAGATAAAATTAAAACA------------------TCATTTAGG---ACACATGAGGGGCATTATGAGTTCAATGTCATGCCG---TTTGGACTCACTAATGCACCGGCAACCTTCCAATGCCTCATG---AATTCTATCTTTAAGCCCTTCTTGAGAAAATTTGTT---TTGGTGTTTTTT---GATGACATATTAGTGTATAGTTCAGATCTGACT------TCTCACTTGAATCATCTTAGACAGGTTTTGGAAGTTCTGAGAACTCATCAACTATTTGTTAGGAAATCTAAATGTGAATTT---GGGTTG
>gypEste5
-AGCGGATGTGCGTG---GATTATAGA---AAACTCAACAGCATG------------------------ACCATCAAG---AGCAAATATCCAATCCCT---ATTATTGACGATTTGTTAAATGAACTCCATGGT---GCAGCAATTTTT--TTCTAAAATAGATCTGAGATCTGGT---TACCATCAAATAAGAATGCATCCTACAGATGTTCACAAAACT------------------GCTTTTAGA---ACTCATGAAGGTCATTATGAGTATCAAGTCATGCCC---TTTGGTTTGACTAACGCTCCAGCAACATTTCAAGCTCTGATG---AATCAAATTTTTAAGCCATTTTTGAGAAAGTTTGTC---TTAGTTTTTTTT---TATGATATCCTTATATACAGTGCTGATCTGGAA------AACCACTTACATCATCTTTCTCAGGTTTTACAACTCTTACATGATCATGCTTTAAAGACTAAGCTTTCTAAATGTGAATTT---TGGTTG
>gypEste31
-AGAGAATGTGTGTG---GATTATAGA---AAACTCAACAGCATG------------------------ACCATCAAG---AACAAATATCCAATTCCT---ATTATTGATGATCTGTTAAATGAACTCCATGGT---GCAGCAATTTTC---TCCAAAATAGATCTGAGATCTGGT---TACCATCAAATAAGAATGCATCCTGCAGATGTGCACAAAACT------------------GCTTTTAGA---ACTCATGAAGGTCATTATGAGTATCAAGTCATGCAC---TTTGGTTTGACTAACGCTCCAGCAACATTTCAAGCTCTCATG---AATCAAATTTTCAAGCCATTTTTGAGAAAGTTTGTC---TTAGTATTTTTT---GATGATATCCTTATATACAGTGCTGATCTGGAA------AACCACTTACATCATCTTTCTCAGGTTTTACAACTCTTACAGGGTCATGCTTTAAAGGCTAAGCTTTCTAAATGTGAATTT---GGGGTG
>gypEste26
-AGCGAATGTGTGTG---GATTATAGA---AAACTCAACAGCATG------------------------ACCATCAAG---AACAAATATCCAATTCCT---ATAATTGATGATTTGTTAAATGAACTCCATGGT---GCAGCATTTTTT---TCTAAAATAGATCTGAGATCTGGT---TACCATCAAATAAGAATGCATCCTACAGATGTTCACAAAACT------------------GCTTTTAGA---ACTCATGAAGGTCATTATGAGTATCAAGTCATGCCC---TTTGGTTTGACTAACGCTCCAGCAACATTTCAAGCTCTGATG---AATCAAAATTTTAAGCCATTTTTTAGAAAGTTTGTC---TTAGTTTTTTTT---GATGATATCCTTATATACAGTGCTGATCTGGAA------AACCACTTACATCATCTTTCTCAAGTTTTACAACTCTTACAGGATCATGCTTTAAAGGCTAAGCTTTCTAAATGTGAATTC---GGGTTG
>gypEste25
-AGCGAATGTGTGTG---GATTATAGG---AAATTAAATGAGAAC------------------------ACACTTAAA---AATAAGTTTCCAATTCCT---ATAATCGATGATTTGCTAGATGAGTTAAAAGGA---GCTCAGTATTTT----CAAAACTGGACTTAAGAGCAGGC---TATTATCAGATTAGGATGGCAGAGGAGGACAAACCCAAAACA------------------GCGTTTCAA---ACTCATGAAGGGCACTATGAGTTTAATGTTATGCCT---TTTGGGCTAACTAATGCCCCGGCAACTTTCCAAGGTCTTATG---AATTCCATATTCAAACCCTTCCTCAGAAAATTTGTG---TTGGTTTTTTTT---GATGATATATTGGTATATAGTCCAGACTTGCCC------TCTCATATATCTCATCTGAGACAGGTTTTGAATTTACTAAAAGAGCACCAGTTGTATGTGAAAAGGTCTAAATGTGAATTC---GGGTTG
>gypEste30
-AGCGGATGTGTGTC---GATTATCAA---GAATTGAATAAGGTG------------------------ACGATCAAG---AATAGATACCCGCTACCA---TGCATTGATGACTTATTTGATCAACTACAAGGC---TCATCTATATAC---TCGAAGATTGATTTGAGGTCGGGC---TATCATCAGGTGCGGATTCGACCTACTGACATTGAGAAGACA------------------GCTTTTCGA---ACCCGATATGGACATTATGAATATATGGTGTTACCA---TTTGGACTCACCAATGCACCTGCAACTTTCATGGACTTAATG---AATAGAGTGTTTCGGGATTATCTTGATCAATTTGTG---GTTGTTTTCATT---GATGACATCTTGATCTATTCGAAATCTAAGGAA------GAACATGCGACACATTTGAATTTGGTATTACAAAGATTGCGAGAGCATAAATTTTACGCGAAGTTGTCGAAATGTGAGTTT---TGGGTG
>gypEste29
-AGCGAATGTGTGTG---GATTATAGA---CGACTCAATGCACTC------------------------ACAGTAAAG---AACAAATTTCCCATTCCT---TTAATTGAAGATCTTCTAGAAGAATTACATGGC---AAACAATTCTTT---CCTAAGTTTGATCTTCGATCTGGT---TACCACCAGATTAGGATGGCTAAAGCAGACATCCCTAAAACT------------------GCTTTTCAG---ACCCATGAGGGGTTATTTGAGTTTAGGGTTATGCCT---TTTGGATTAACAAACACACCAGCTACTTTTCAGGCCCTTATG---AATGTTGTTTTTAAGCCACTTATCAGACATTTTATG---CTGGTTTTTTTT---TATGATATTTTGGTTTATAGTGTGGACTTGCCT------ACTCATCAAACTCACTTACAATTGGTCCTACAAAAGCTCTTAGAACATAAACTCTTTGTTAAGTTTTCTAAATGTGTATTT---GGGTTG
>gypEste27
-AGCGGATGTGTGTG---GATTATAGA---AGGCTCAATGCACTC------------------------ACAGTAAAG---AACAAATTTCCCATTCCC---CTAATTGAATATCTCCTAGATGAATTACATAGC---AAACAATTATTT---TCTAAACTTGATCTTAAATCTGGT---TATCACCATATTAGGATGGCTGAATCAGACATTCCTAAAACT------------------GCTTTTCAG---ACCCATGAAGGATTATTTGAGTTTAGGGTCATGCCT---TTTGGATTACCAAACGCATCAGCTACCTTTCAGACCCTTATA---AATATTGTTTTTAAGCCATTTATCAGACAGTTTGTG---CTTGTCTTTTTT---GACGACATTTTGATTTATAGTGTGGACTTGCCT------ACTCATCAAATTCACTTACAATTGGTCCTCCAAAAGCTCTTAGAGCACAAACTCTTTGTTAAGTTTTCTAAATGTGAATTT---TGGGTG
>gypEste16
-AGAGAATGTGTGTG---GATTATAGA---GAATTAAACAAGAAT-ATGGTGAAGAGCTAAACAAGAATATGGTGAAG---AACAAGTTTCCTATACCT---ATTATAGACGATTTGTTGGACGAATTGCATGAA---GCTCAGTACTTT---TCTAAGCTAGACCTGAGAGCTGGT---TACCATCAGATCAAAATGGCTGAAGATGACAAGATGAAAAAT------------------GCTTTCAGG---ACACATGAGGGGCACTATGAGTTCAATGTCATGCCT---TTTGGACTCATTAATGCACCAGAAACCTTCTAATGCCTCATG---AATTCTATCTTGAAGCCGTTCTTGAGAAAAAAATTT---TTGGTGTTTTTT---GATGACATATTAGTGTATAGTCCAGATTTGACT------TCTCACTTGAATCATCTTAGATAGGTTTTGAAAGTTCTGAGAGCTCATCAACTATTTGTGAAGAAATCTAAATGTGAATTT---GGGGTG
>gypEuni7
-AGAGGATGTGTGTG---GATTATAGG---AAATTAAATGAGAAC------------------------ACACTTAAA---AATAAGTTTCCAATTCCT---ATAATCGATGATTTGCTAGATGAGTTAAAAGGA---GCTCAGTATTTT---TCAAAACTGGACTTAAGAGCAGGC---TATTATCAGATTAGGATGGCAGAGGAGGACAAACCCAAAACA------------------GCGTTTCAA---ACTCATGAAGGGCACTATGAGTTTAATGTTATGCCT---TTTGGGCTAACTAATGCCCCGGCAACTTTCCAAGGTCTTATG---AATTCCATATTCAAACCCTTCCTCAGAAAATTTGTG---TTGGTTTTTTTT---GATGATATATTGGTATATAGTCCAGACTTGCCC------TCTCATATATCTCATCTGAGGCAGGTTTTGAATTTACTAAAAGAGCACCAGTTGTATGTGAAAAGGTCTAAATGTGAATTT---GGGGTG
>gypEuni77
-AGCGGATGTGTGTG---GATTATAGG---AAATTAAATGAGAAC------------------------ACACTTAAA---AATAAGTTTCCAATTCCT---ATAATCGATGATTTGCTAGATGAGTTAAAAGGA---GCTCAGTATTTT---TCAAAACTGGACTTAAGAGCAGGC---TATTATCAGATTAGGATGGCAGAGGAGGACAAACCCAAAACA------------------GCGTTTCAA---ACTCATGAAGGGCACTATGAGTTTAATGTTATGCCT---TTTGGGCTAACTAATGCCCCGGCAACTTTCCAAGGTCTTATG---AATTCCATATTCAAACCCTTCCTCAGAAAGTTTGTG---TTGGTTTTTTTT---GATGATATATTGGTATATAGTCCAGACTTGCCC------TCTCATATATCTCATCTGAGACAGGTTTTGAATTTACTAAAAGAGCACCAGTTGTATGTGAAAAGGTCTAAATGTGAATTT---GGGGTG
>gypEuni76
-AGCGGATGTGTGTG---GATTATAGG---AAATTAAATGAGAAC------------------------ACACTTAAA---AATAAGTTTCCAATTCCT---ATAATCGATGATTTGCTAGATGAGTTAAAAGGA---GCTCAGTATTTT---TCAAAACTGGACTTAAGAGCGGGC---TATTATCAGATTAGGATGGCAGAGGAGGACAAACCCAAAACA------------------GCGTTTCAA---ACTCACGAAGGGCACTATGAGTTTAATGTTATGCCT---TTTGGGCTAACTAATGCCCCAGTAACTTTCCAAGGTCTTATG---AATTCCATATTCAAACCCTTCCTCAGAAAATTTGTG---TTGGATTTTTTT---TATGATATATTGGTATATAGTCCAGACTTGCCC------TCTCATATATCTCATCTGAGACGGGTTTTGAATT-ACTAAAAGAGCACCAGTTGTATGTGAAAAGGTCTAAATGTGTATTC---GGGGTG
>gypEuni68
-AGAGGATGTGTGTG---GATTATAGG---AAATTAAATGAGAAC------------------------ACACTTAAA---AATAAGTTTCCAATTCCT---ATAATCGATGATTTGCTAGATGAGTTAAAAGGA---GCTCAGTATTTT---TCAAAACTGGACTTAAGAGCGGGC---TATTATCAGATTAGGATGGCAGAGGAGGACAAACCCAAAACA------------------GCGTTTCAA---ACTCACGAAGGGCACTATGAGTTTAATGTTATGCCT---TTTGGGCTAACTAATGCCCCAGTAACTTTCCAAGGTCTTATG---AATTCCATATTCAAACCCTTCCTCAGAAAATTTGTG---TTGGATTTTTTT---TATGATATATTGGTATATAGTCCAGGCTTGCCC------TCTCATATATCTCATCTGAGACGGGTTTTGAATT-ACTAAAAGAGCACCAGTTGTATGTGAAGAGGTCTAAATGTGAATTT---GGGGTG
>gypEuni75
-AGAGAATGTGTGTG---GATTATAGA---GAATTGAACAAAGAT------------------------ACAGTGAAA---AATAAATTTCCCATACCC---ATAATAGATGACTTGCTGGATGAGTTGCATGAA---GCTCAATATTTC---TCCAAGCTTGACCTAAGGGCAGGC---TACCACCAAATCAAAATGGCAGATGAAGATAAAATTAAAACA------------------ACATTTAGG---ACACATGAGGGGCATTATGAGTTCAATGTCATGCCG---TTTGGACTCACTAATGCACCGGCAACCTTCCAATGCCTCATG---AATTCTATCTTTAAGCCCTTCTTGAGAAAAATTGTT---TTGGTGTTTTTT---GATGACATATTAGTGTATAGTTCAGATCTGACT------TCTCACTTGAATCATCTTAGACAGGTTTTGGAAGTTCTGAGAACTCATCAACTATTTGTGAAGAAATCTAAATGTGAATTT---GGGGTG
>gypEuni39
-AGCGAATGTGTGTG---GATTATAGA---AGGCTCAATGCACTC------------------------ACAGTCAAG---AACAAATTTCCAATTCCC---TTAATTGAAGACCTTCTAGATGAATTACATGGC---AAACAATTCTTT---TCTAAGCTGGATCTTCGATCTGGT---TATCACCAGATTCGGATGGCTGAACCTGACATCCCTAAAACT------------------GCTTTCCAG---ACCCATGAAGGGCTATTTGAGTTTAAGGTTATGCCT---TTTGGGTTAACAAACGCACCAGCTACCTTCCAGGCCCTTATG---AATACTGTTTTTAAGCCATTTATCAGACAATTTGTG---CTTGTATTTTTT---GATGATATTTTGGTTTACAGTGTGGACTTGCCT------ACTCATCAGACTCACTTACAATTGGTCCTCCAAAAGCTCTCAGACCACAAACTCTTTGTTAAGTTTTCTAAATGTGTATTT---GGGGT-
>gypEuni74
-AGAGAATGTGTGTG---GATTATAGA---AGGCTCAATGCACTC------------------------ACAGTCAAG---AACAAATTTCCCATTCCC---TTAATTGAAGACCTTCTAGATGAATTACATGGC---AAACAATTCTTT---TCTAAGCTGGATCTTCGATCTGGT---TATCACCAGATTCGGATGGCTGAACCTGACATCCCTAAAACT------------------GCTTTCCAG---ACCCATGAAGGGCTATTTGAGTTTAAGGTTATGCCT---TTTGGGTTAACAAACGCACCAGCTACCTTCCAGGCCCTTATG---AATACTGTTTTTAAGCCATTTATCAGACAATTTGTG---CTTGTATTTTTT---GATGATATTTTGGTTTACAGTGTGGACTTGCCT------ACTCATCAGACTCACTTACAATTGGTCCTCCAAAAGCTCTCAGACCACAAACTCTTTGTTAAGTTTTCTAAATGTGTATTT---GGGTTG
>gypEuni70
-AGAGAATGTGTGTG---GATTATAGA---AGGCTCAATGCACTC------------------------ACAGTAAAG---AACAAATTTTCCATTCCC---TTAATTGAATATCTCCTAGATGAATTACATAGC---AAACAATTCTTT---TCTAAACTTGATCTTAAATCTGGT---TATCACCATATTAGGACGGCTGAATCAGACATTCCTAAAACT------------------GCTTTTCAG---ACCCATGAAGGGTTATTTGAGTTTAGGGTCATGCCT---TTTGGATTACCAAACGCATCAGCTACCTTTCAGACCCTTATA---AATATTGTTTTTAAGCCATTTATCAGACAGTTTGTG---CTTGTCTTTTTT---GACGACATTTTGATTTATAGTGTGGACTTGCCT------ACTCATCAAATTCACTTACAATTGGTCCTCCAAAAGCTCTTAGAGCACAAACTCTTTGTTAAGTTTTCTAAATGTGAATTT---GGGGTG
>gypEuni59
-AGAGAATGTGTGTG---GATTATAGA---AGGCTCAATGCACTC------------------------ACAGTAAAG---AACAAATTTTCCATTCCC---TTAATTGAATATCTCCTAGATGAATTACATAGC---AAACAATTCTTT---TCTAAACTTGATCTTAAATCTGGT---TATCACCATATTAGGATGGCTGAATCAGACATTCCTAAAACT------------------GCTTTTCAG---ACCCATGAAGGGTTATTTGAGTTTAGGGTCATGCCT---TTTGGATTACCAAACGCATCAGCTACCTTTCAGACCCTTATA---AATATTGTTTTTAAGCCATTTATCAGACAGTTTGTG---CTTGTCTTTTTT---GACGACATTTTGATTTATAGTGTGGACTTGCCT------ACTCATCAAATTCACTTACAATTGGTCCTCCAAAAGCTCTTAGAGCACAAACTCTTTGTTAAGTTTTCTAAATGTGAGTTT---GGGGTG
>gypEuni56
-AGAGAATGTGTGTG---GATTATAGA---ATGCTCAATGCACTC------------------------ACGGTAAAG---AACAAATTTCCCATTCCC---TTAATTGAATATCTCCTAGATGAATTACATAGC---AAACAATTCTTT---TCTAAACTTGATCTTAAATCTGGT---TATCACCATATTAGGATGGTTGAATCAGACATTCCTAAAACT------------------GCTTTTCAG---ACCCATGAAGGGTTATTTGAGTTTAGGGTCATGCCT---TTTGGATTACCAAACGCACCAGCTACCTTTCAGACCCTTATA---AATATAGTTTTTAAGCCATTTATCAGACAGTTTGTG---CTTGTATTTTTT---GACGATATTTTGGTTTATAGTGTGGACTTGCCT------ACTCATCAAATTCACTTATAATTGGTCCTCTAAAAGCTCTTAGAGCACAAACTCTTTGTTAAGTTTTCTAAATGTGAATTT--TGGGGTG
>gypEuni73
-AGCGAATGTGTGTG---GATTATAGA---AAATTGAATGACAAC------------------------ACAATAAAA---AACAAGTTCCATATTCCT---ATTATAGATGACTTACTTGATGAGTTGAAGGGA---GACAACATCTTT---TCAAAACTGAATCTGAGGGCAGGC---TATCACCAAATAAGAATGGCTGAAGAGGATAAGTGCAAAACA------------------ACTTTTCAA---ACTCATGAAGGGCATTATGAGTTTAATGTGATGCCT---TTTGGTCTCACAAATGCACCTGCCACCTTTCAAGGTCTCATG---AATTCAATTTTTAAACCCTACCTTAGAAAATTTGTA---TTAGTCTTATTT---GATGATATCTTGATTTATAGCAAAGATTTGGGT------TCTCACCTAATGCATACTAGACTAGTACTAAAGACCCTATAGGAGCATCAATTATTTGTAAAGAGATCTAAATGTGAATTT---TGGTTG
>gypEuni71
-AGAGAATGTGTGTG---GATTATAGA---GAATTGAACAAAGAT------------------------ACAGTGAAA---AATAAATTTCCCATACCC---ATAATAGATGACTTGCTGGATGAGTTGCATGGA---GCTCAATATTTC---TCCAAGCTTGACCTAAGGGCAGGC---TACCACCAAATCAAAATGGCAGATGAAGATAAAATTAAAACA------------------GCATTTAGG---ACACATGAGGGGCATTATGAGTTCAATGTCATGCCG---TTTGGACTCACTAATGCACCGGCAACCTTCCAATGCCTCATG---AATTCTATCTTTAAGCCCTTCTTGAGAAAAATTGTT---TTGGTGTTTTTT---GATGACATATTAGTGTATAGTTCAGATCTGACT------TCTCACTTGAATCATCTTAGACAAGTTTTGGAAGTTCTGAGAACTCATCAACTATTTGTGAAGAAATCTAAATGTGAATTT---GGGGTG
>gypEuni69
-AGAGAATGTGTGTG---GATTATAGG---AAATCAAATGACAAT------------------------ACCATAAAA---AATAAGTTTCCTATACCC---AGAATAGATGGCTTACTCGATGAATTAAAGGGA---GCTAGCATCTTT---TCAAAGCTTGACTTGAGAGCAAGA---CATCATCAAATAAGGATGGCTGAAGAGGACAAGTGTAAAACA------------------ACTTTTCAA---ACTCATGAAGGTCATTATGAGTTTAATGTGATGTCT---TTTGGCCTCACAAATGCACCTGCCACCTTTTAAGCCCTTATG---AATTCAATTTTTAAACCTTTTCTTAGGAAATTTGTA---CTAGTCTTCTTT---GATGATATTTTGATCTACAGCACGAATCTGGAA------TCTCATATTTTGCATATCAGACTGGTACTGAAAACTCTATAGGATCATCAATTGTTTGTGAAAAGGTCTAAATGTGAGTTT---GGGTTG
>gypEuni26
-AGAGAATGTGTGTG---GATTATAGA---AAACTCAACAGCATG------------------------ACCATCAAG---AACAAATACCCAATTCCT---ATAATTGATGATTTGTTAAATGAACTCCATGGT---GCAGCAATTTTT---TCAAAAGTAGATCTGAGATCTGGT---TACCATCAAATAAGAATGCATCCTGCAGATGTTCACAAAACT------------------GCTTTTAGA---ACTCATGAGGGTCATTATGAGTATCAAGTCATGCCC---TTTGGTTTGACTAATGCTCCAGCAACATTTCAAGCTCTGATG---AATCAAATTTTTAAGTCATTTTTGAGAAAGTTTGTC---TTAGTATTTTTT---GATGATATCCTTATATACAGTGCCGATCTGGAA------ACCCACTTAAATCATCTTTCTCAGGTTTTACAACTCTTACAGGATCATGCTTTAAAGGCTAAGCTTTCTAAATGTGAATTT---GGGGTG
>gypEuni1
-AGCGAATGTGTGTG---GACTATAGA---AAACTCAACAGCATG------------------------ACCATCAAG---AACAGATACCTAATTCCT---ATAATTGATGATTTGTTAAATGAACTCCATGGT---GCAGCAATTTTT---TCAAAAGTAGATCTGAGATCTGGT---TACCATCAAATAAGAATGCATCCTGCAGATGTTCACAAAACT------------------GCTTTTAGA---ACTCATGAAGGTCATTATGAGTATCAAGTCATGCCC---TTTGGGTTGACTAATGCTCCAGCAACATTTCAAGCTCTGATG---AATCAAATTTTTAAGCCATTTTTGAGAAAGTTTGTC---TTAGTATTTTTT---GATGATATCCTCATATACAGTGCTGATCTGGAA------ACCCACTTACATCATCTTTCTCAGGTTTTACAACTCTTACAGGATCATGCTTTAAAGGCTAAGCTTTCTAAATGTGAATTC---GGGGTG
>gypEuni63
-AGCGAATGTGTGTG---GATTATAGA---GAATTGAACAAAGAT------------------------ACAGTGAAA---AATAAATTTCCCATACCC---ATAATAGATGACTTGTTGGATGAGTTGCATGAA---GCCCAATATTTC---TCCAAGCTTGACCTAAGGGCAGGC---TACCACCAAATCAAAATGGCAGATGAAGATAAAATTAAAACA------------------TCATTTAGG---ACACATGAGGGGCATTATGAGTTCAATGTCATGCCG---TTTGGACTCACTAATGCACCGGCAACCTTCCAATGCCTCATG---AATTCTATCTTTAAGCCCTTCTTGAGAAAATTTGTT---TTGGTGTTTTTT---GATGACATATTAGTGTATAGTTCAGATCTGACT------TCTCACTTGAATCATCTTAGACAGGTTTTGGAAGTTCTGAGAACTCATCAACTATTTGTTAAGAAATCTAAATGTGAATTT---TGGGTG
>gypEuni78
-AGCGAATGTGTGTG---GATTATAGA---GAATTGAACAAAGAT------------------------ACAGTGAAA---AATAAATTTCCCATACCC---ATAATAGATGACTTGTTGGATGAGTTGCATGAA---GCTCAATGTTTC---TCCAAGCTTGACCTAAGGGCAGGC---TACCACCAAATCAAAATGGCAGATGAAGATAAAATTAAAACA------------------TCATTTAGG---ACACATGAGGGGCATTATGAGTTCAATGTCATGCCG---TTTGGACTCACTAATGCACCGGCAACCTTCCAATGCCTCATG---AATTCTATCTTTAAGCCCTTCTTGAGAAAATTTGTT---TTGGTGTTTTTT---GATGACATATTAGTGTATAGTTCAGATCTGACT------TCTCACTTGAATCATCTTAGACAGGTTTTGGAAGTTCTGAGAACTCATCAACTATTTGTTAAGAAATCTAAATGTGAATTC---TGGTTG
>gypEuni21
-AGAGAATGTGCGTG---GATTATAGA---AAATTGAATGAAAGC------------------------ACTGTGAAG---AACAAATTTCCCATTCCA---TTGGTAGATGATTTGTTGGATGAATTGGGTGGT---ATGAAGTATTTC---ACAAAGCTGGACCTGAGATCGGGT---TATCATCAGATTAGGATGCATGAGGAGGACATCCACAAAACC------------------GCCTTCCAG---ACACATGAGGGCCTGTTTGAGTTCAAAGTGATGCCC---TTTGGGCTAACTAACGCCCCTGCCACATTCCAAGCACTTATG---AACTCAATTTTGCAACCTTTTTTGAGAAAATTTGCA---TTGGTATTCTTT---GACGATATTTTGGTTTACAGTAGGGATCTCTCT------TCTCATATCAACCATCTTCAATTGATATTTCAAACCCTACTGGACAATCAATTATATTTAAAACTTTCCAAATGTGAATTT---TGGGTG
>gypEuni66
-AGAGAATGTGTGTC---GATTATAGG---AAGATTAACTCTCTC------------------------ACAGTCAAA---AATAAATATCCAATCCCT---ATCATTGATGACTTACTGGACGAGCTGTATGGC---GCCAAATTTTTT---TCCGAAATTGATCTACGATCAGGC---TACCATCGGATCAGAATGCACCCTGCTGATGTGTTCAAAACA------------------ACATTTTGA---ACCCATGAAGGCCACTATGAGTACAAGGTTATGCCC---TTTGGGTTGACCAATGCTCCCGCAACCTTCCAGGCCTTGATG---AATCAAGTTTTTCAACCTTATCTGAGGAAGTTCGTA---CTGGTTTTCTTT---GATGATATACTAGTTTACAGTTCCTCCTTGGAT------GCTCATCTCATTCATCTCTCTCAGGTGCTCTCTCTCTTGCTTTCTAATCAATTAAAAGCCAAGTTATCTAAATGTGTGTTT---GGGGTG
>gypEvig14
-AGCGGATGTGTGTG---GATTATCGA---GAACTCAACAAAGTG------------------------ACTATCAAA---AACCGATACCCTTTACCC---AGAATCGATGATTTATTTGATCAATTACAAGGT---TCATCTATATAT---TCCAAAATAGATCTACGAACTGGA---TATCATCAACTACGAATCCGACCCAATGACATTGAGGAAACC------------------GCTTTCCGT---ACACGATATGGCCATTACGAATATTTGGTGATGCCA---TTTGGACTTACAAATGCTCCGGCAGCATTCATGGATCTAATG---AACCGAGTGTTTCGGGATTTGTTAGATGTATGTGTG---GTCGTCTTCATT---GATGACATTTTGGTGTATTCAAAGACACCCGAA------GAGCATGCTGTACATCTTCAAATGGTGATGGATAGATTACGAGAGCATAAACTCTATGCAAAATTGTCCAAGTGTGAATTT---TGGGTG
>gypEvig10
-AGCGAATGTGTGTG---GATTATAGA---CAATTAACTGTCTCC------------------------CAC--CAAG---AAAAGAATCCCAATTCCC---ATGATAGGTAATATATTGGATGAATTGTATGGC---AAAGAGATTTTT---TAAAAAAGAGATTGGAGGTCAGGA---TATCATCAGATGAGAGTGGACAATAGAGGTATTTACGAGACT------------------GCATTGGAC---ACAGGATAGGGGCATGACGAGTAACAATTCATGCCC---TTTGGGTTAACCAAGCCACCAGCTACTTATCAGGTTTTGATG---AACAAAATCTTCAAACCTCGCATCAGTAAATTCGTA---TTGGTGTTTTTT---GACAATATTTTGATCTATAGCACATCTCTTGAG------CAACATTGGTAGCAATTAACAATTGTGTTAACCCTACTTCAGACTCGTGATCTCAAAGCTAAACTCTCAAAGTGAGAATTT---GGGGTG
>gypEvig15
-AGAGGATGTGTGTG---GATTATAAA---CAATTGAAC------------------------------ACAGTAAAG---AATAAATACCCAATCCCA---ATAATCGATGACCTATTAGATGAGCTCCACGGA---TCCAAATGGTTT---TGTAAGGTTGATTTAAGGTCAGGG---TACCACCAAATCAGAATGAAGAAAGAAGACATTCATAAAACA------------------GCATTCAGA---ACCCACCAAGGTCACTTTGAGTACCTTGTCATGCCT---TTTGGTCTGACAAACGCACCTGCAACCTTTCAGTCCTTGATG---AACCAAGTTTTCAAGCCCTTTCTCCGAAAATTTGAG---CTTGTTTTTTTT-TTGATGATATCTTGATCTTTAGTAGCAATCTGCAT------CAGCATAGGACACATCTAACATTAGTACTGCAGGTACTTAAGGAAAATAAATTGTGTGCCAAATTATCTAAGTGTGAATTT---GGGGTG
>gypEvig9
-AGAGAATGTGTGTG---GATTATAGG---AAATCAAATGACAAT------------------------ACC-AA------AATAAGTTTCCTATACCC---ATAATAGATGGCTTATTCGATGAATTAAAGGGA---GCTAGCATCTTT---TCAAAGCTTGACTTGAGAGCAAGA---CATCATCAAATAAGGATGGCTGAAGAGGACAAGTGTAAAACA------------------GCTTTTCAA---ACTCATGAAGGTCATTATGAGTTTAATGTGATGCCT---TTTGGCCTCACAAATGCACCTGCCACCTTTTAAGTCCTTATG---AATTCAATTTTTAAACCTTTTCTTAGGAAATTTGTA---CTAGTCTTCTTT---GATGATATTTTGATCTACATCAAGAATCTGGAG------TCTCATATTTTGCATATCAGACTGGTACTAAAAACTCTACAGGATCATCAATTGTTTGTGAAAAGGTCTAAGTGTGAATTT---GGGTTG
>gypEvig17
-ATAGAATGTGTGTG---GATTATAGA---AGACTCAGTGCTGAG------------------------ACTATAAAG---AACAAGTATCCTATTCAA---TTGGTGGATGACTTGCTAGATGAACTTGAAGGC---ATGCATTACTTT---TCCAAGTTGGATTTGAGGTCGAGC---TACCATCAAATTAGAATGGCTACTAAAGATATCCCT--AATT------------------GCTTTTCAA---ACCCATGAAGGCTTTTTCCAGTTTTTGGTCATGCCT---TTTGGGCTAACAAATGCCCCTGCAACTTTCCAGTCTCTCATG---AATTCAGTGTTCAAACCTTTTCTGAGGAAATTTGTT---ATAGTGTTTTTT---GACGACATTTTGGTCTATAGCAAATCTCTTACT------ACTCACACTACTCATTTGAGGAAGGTTCTTCACACTCTTCCTGAAGCTCAACTTTATGTCAAGATTTTCAAGTGTGAGTTT--TGGGGTG
>gypEvig8
-AGAGAATGTGTGTG---GATTATAGA---AAATTGAATGACAAT------------------------ACAATAAAA---AACAAGTTCCATATTCCT---ATTATAGATAACTTACTTGATGAGTTGAAGGGA---GCCAGCATCTTT---TCAAAACTGGATCTGAGGGCAGGC---TACCACCAAATAAGAATGGCTGAAGAGGATAAGTGCAAAACA------------------ACTTTTCAA---ACTCATGAATGGCATTATGAGCTTAATGTGACGCCT---CTTGGTCTCACAAATGCACCTGCCATCTTTCAAGGTCTCATG---AATTCAATTTTTAAACCCTACCTTAGAAAATTTGTA---TTAGTCTTCTTT---GATGATATATTGATTTATAGCAAAGATTTGGGT------TCTCACAAAATGCATATCAGACTAGTACTAAAGACCCTATAGGAGCATCAATTATTTGTAAAGAGATCTAAATGTGAATTT---TGGTTG
>gypEvig6
-AGAGAATGTGTGTG---GATTATAGA---GAATTGAACAAAGAT------------------------ACAGTGAAA---AATAAATTTTCCATACCA---ATAATAGATGACTTGTTGGATGAGTTGCATGAA---GCTAAATATTTC---TCCAAGCTTGACCTAAGGGCATGC---TACCACCAAATCAAAATGGCAAATGAAGATAAGATGAAAACAACATTTACG--AAAAACAACATTTAGG---ACACATGAAGGGCACTATGAGTTCAATGTCATGCCT---TTTGGACTCATTAATGCATGAGAAACCTTCTAATGCCTCATG---AATTCTATCTTGAAGCCGTTCTTGAGAAAATTTGTT---TTGGTGTTTTTT---GATGACATATTAGTGTATAGTCCAGATCTGACT------TCTCACTTGAATCATCTTAGATAGGTTTTGAAAGTTCTGAGAGCTCATCAACTATTTGTGAAGAAATCTAAATGTGAGTTT---GGGTTG
>gypEvig24
-AGAGAATGTGTGTG---GATTATCGA---AAGCTCAACTCCTTG------------------------ACAATAAAA---AATAAATACCCCATTCCC---ATTATCAATGACCTTTTGGATGAGTTACATGGA---GCTGCTATTTTC---TCTAAGATTGATTTAAAATCTGGT---TATCATCAAATCAGAATGCTTCCTACAGATGTGCACAAGACT------------------GCTTTTAGA---ACACACCAAGGTCATTATGAATACCTAGTGATGCCT---TTTGGTCTATCTAATGCACCTGCAACTTTTCAGGCTTTGATG---AATCAAATTCTCCAACCCTACTTGAGAAAGTTTGTC---TTGGTCTTTTTT---GATGATATTTTAATTTACAGCCCAGACCTTACC------ACTCATTTGACTCATCTGACTAAGGTGCTTCAAATCCTCCGAGCTAATGAATTGAAGGTAAAACTTTCTAAATGTGTATTT---GGGGTG
>gypEvig5
-AGCGAATGTGTGTG---GACTATCGA---AAGCTCAACTCATTG------------------------ACAATCAAA---AATAAATACCCCATTCCC---ATTATCAATGACCTTTTGGATGAGTTACATGGA---GCTGCTATTTTC---TCTAAGATTGATTTAAAATCTGGT---TATCATCAAATCAGAATGCTTCCTACAGATGTGCAAA-GACT------------------GCTTTTAGA---ACACACCAAGGTCATTATGAATACCTAGTGATGCCT---TTTGGTCTATCTAATGCACCTGCAACTTTTCAGGCTTTGATG---AATCAAATTTTCCAACCCTATTTGAGAAAGTCTGTC---TTGGTCTTTTTT---GATGATATTTTAATTTACAGCCCAGACCTTACC------ACTCATTTGACTCATCTGACTAAGGTGCTTCAAATCCTCCGAGCTAATGAATTGAAGGTAAAACTTTCTAAATGTGAATTC---TGGGTG
>gypEvig1
-AGCGAATGTGCGTG---GATTATAGG---AAGCTTAACTCCATT------------------------ACCACTAAA---AATAAATACCCCATTCCC---ATTATCAATGACCTTTTGGATGAGTTACATGGA---GCTGCTATTTTC---TCTAAGATTGATTTAAAATCTGGT---TATCATCAAATCAGAATGCTTCCTACAGATGTGCACAAGACT------------------GCTTTTTGA---ACACACCAAGGTCATTATGAATACCTAGTGATGCCT---TTTGGTCTATCTAATGCACCTGCAACTTTTCAGGCTTTGATG---AATCAAATTTTCCAACCCTATTTGAGAAAGTTTGTC---TTGGTCTTTTTT---GATGATATTTTAATTTACAGCCCAGACCTTACC------ACTCATTTGACTCATCTGACTAAGGTGCTTCAAATCCTCCGAGCTAATGAATTGAAGGTAAAACTTTCTAAATGTGTATTT---GGGTTG
>gypEvig22
-AGAGGATGTGTGTG---GATTATAGA---AAACTTAATGAGAAC------------------------ACAATAAAG---AATAAGTACCCAATACCC---ATTATAGATGATCTGTTGGATGAATTGAAGGGG---GCAAAATATTTC---TGAAAGCTGGACCTTAGAGCAGGA---TACCATCAGATAAGAATGTGTGAAGATGACGAATTCAAGACA------------------GATTTTCAA---ACTCATGAAGGGCGCTATGAATTCAATGTTATGCCC---TTTGGACTCACAAATGCTCCTGCTACTTTTCAAGGGTTAATG---AATTCAATTTTTAAGTTGTTTCTAAGAAGGTTCGTA---CTGGTATTTTTT---GATGATATTCTGGTCTATAGCAAAACAATTGAT------GACCATAAAGCTCATCTAGAACAGGTTCTTACATTGCTTCAAAACAATCATTTGTTTGTGAAAGAGTCTAAATGTGAGTTT---GGGGTG
>gypEvig21
-AGAGAATGTGTGTC---GATTATAGA---GAGTTGAATAAAGCC------------------------ACTGTAAAG---AATCGATATCCATTGCCA---CGCATTGATGACTTGTTTGATCAGATGCAAGGA---TCCTCAGTTTAT---TCTAAGATTGACTTGAGAACAGGT---TATCATCAGTTAAGGATTCGACCAAGTGATGTTGAAAAGACA------------------GCTTTCCGC---ACTCGTTATGGCCACTACGAATTTCTAGTGATGCCA---TTCGGGTTGACAAATGCTCCAGCAGCATTTATGGACTTAATG---AATCGTGTTTTTCGAGAGCATCTAGATTCATTTGTG---GTAGTGTTCATA---GATGACATTCTAGTGTACTCTAAGTCTATCAAG------GAGCATGAAGAGCATTTGCGAATTGTGTTATGTCAGTTGCGAAAACATAAGCTCTTCGCTAAGTTCTCTAAATGTGAATTT---TGGGTG
>gypEvig20
-AGCGAATGTGTGTC---GATTATAGA---AAGCTTAACTCCATT------------------------ACCACTAAA---AACAAGTATCCAATTCCT---ATTATAGATGATCTCTTGGATGAATTACATGGT---GCCAAAAAAATT---TCAAAGATTGATTTAAGGTATGGT---TATCACCAGATCAGAATGCACATAGATGACATTTCTAAAACT------------------GCTTTCAGG---ACTTGTGAGGGCCATTATGAGTACCAGGTCATGCCC---TTTGGGTTGACCAATGCTCCTGCCATCTTTCAGGCTTTGATG---AACCAGATTTTCAAAGAATATCTCAGAAAGTTTGTC---CTTGTATTCTTT---GACGATATTTTGGTTTATAGCCCTCCATTGCAG------ACTCATCTTACTCATCTCTCTCTTGTTCTCAAATTGTTACAACAACATGAATTACAAGCTAAGCTCTCTAAGTGTGAATTT---TGGTTG
>gypEvig18
-AGAGAATGTGTGTG---GACTATAGG---AAATTAAATGAGAAC------------------------ACACTTAAA---AATAAGTTTCCAATTCCT---ATAATCGATGATTTGCTAGATGAGTTAAAAGGA---GCTCAATATTTT---TCAAAACTGGACTTAAGAGCGGGC---TATTATCAGATTAGGATGGCAGAGGAGGACAAACCCAAAACA------------------GCATTTCAA---ACTCATGAAGGGCACTATGAGTTTAATGTTATGCCT---TTTGGACTAACTAATGCCCCGGCGACTTTCCAAGGTCTTATG---AATTCCATATTCAAACCCTTCCTCAGAAAATTTGTG---TTAGTTTTTTTT---TATGATATATTGGTATATAGTCCAGACTTGCCC------TCTCATATATCTCATCTGAGACAGGTTTTGAATTTACTAAAAGAGCACCAGTTGTATGTGAAAAGGCCTAAATGTGTATTT---GGGTTG
>gypEvig16
-AGAGGATGTGTGTG---GATTATAGG---AAATTAAATGAGAAC------------------------ACACTTAAA---AATAAGTTTCCAATTCCT---ATAATCGATGATTTGCTAGATGAGTTAAAAGGA---GCTCAGTATTTT---TCAAAACTGGACTTAAGAGCAGGC---TATTATCAGATTAGGGTGGCAGAGGAGGACAAACCCAAAACA------------------GCGTTTCAA---ACTCATGAAGGGCACTATGAGTTTAATGTTATGCCT---TTTGGGCTTACTAATGCCCCGGCAACTTTCCAGGGTCTTATG---AATTCCATATTCAAACCCTTCCTCAGAAAATTTGTG---TTGGTTTTTTTT---GATGATATATTGGTATATAGTCCAGACTTGCCC------TCTCATATATCTCATCTGAGACAGGTTTTGAATTTACTAAAAGAGCACCAGTTGTATGTGAAAAGGTCTAAGTGTGAATTT---TGGTTG
>gypEvig13
-AGAGGATGTGTGTG---GATTATAGA---GAGTTGAATAAAGCC------------------------ACTATAAAG---AATCGATATCCGTTGCCA---CGCATTGATGACTTGTTTGATCAGATGCAAGGA---TCCTCAGTTTAT---TCTAAAATTGACTTGAGAACAGGT---TATCATCAGTTAAGGATTCGGCCAAGTGATGTTGAAAAGACA------------------GCTTTCCGC---ACTCGTTATGGCCACTATGAATTTCTAGTTATGCCA---TTCAGGTTGAAAAATGCTCCAGCAGCATTTATGGACTTAATG---AATAGGGTTTTTCGAAAGTATCTAGATTCATTTGTG---GTGGTGTTCATA---GATGACATTCTAGTATACTCTAAATCTTGCAAA------GAGAATGAAGAGCACTTGTGAATTGTGTTATGTCAGTTGCAGAAACATGAGCTCTTCGCTAAGTTCTCTAAATGTGAATTT---TGGTTG
>gypEvig29
-AGCGAATGTGTGTC---GATTATAGA---AAGCTTAACTCCATC------------------------ACCACTAAA---AACAAGTATCCAATTCCT---ATTATAGATGTTCTCTTGGATGAATTACATGGT---GCCAAAAAAATT---TCAAAGATTGATTTAAGGTATGGT---TATCACCAGATCAGAATGCACAGAGATGACATTTCTAAAACT------------------GCTTTCAGG---ACTCGTGAGGGCCATTATGAGTACCAGGTCATGCAC---TTTGGGTTGACCAATGCTCCTGCCATCTTTCAGGCTTTGATG---AACCAGATTTTCAAAGAATATCTCAGAAAGTTTGTC---CTTGTATTCTTT---GACGATATTTTGGTTTATAGCCCTCCATTGCAG------GCTCATCTTACTCATCTCTCTCTTGTTCTCAAATTGTTACAACAACATGAATTACAAGCTAAGCTCTCTTAATGTGAATTC---GGGGTG
>gypEvig30
-AGCGAATGTGTGTG---GATTATAGG---AGGTTAAATGCTCTC------------------------ACCATCAAA---AATAAATATCCCATTCCA---ATAATTGATGATTTATTGGATGAATTACAAGGT---GCTACCATCTTT---TCTAAGGTTGACCTCAGATCTGGC---TACCACCAGATAAGAATGCACAGTGCTGATATCTCTAAAACA------------------GCCTTCAGG---ATCCATGATGGCCACTACGAATATCAAGTCATGCCC---TTTGGCTTGACAAACGCTCCAGCTACCTTTCAAGCGCTTATG---AACCAAATTTTCAGACCTTATCTCAGAAAGTTTGTT---CTGGTTTTCTTT---GACGATATCTTGGTCTACAGCCCTGACCTTGCT------AGCCATAAACATCACCTGACTCAAGTGCTTCAATTGTTAAGAACTCATGAACTGAAAGCTAAGTTAACTAAATGTGAATTC---GGGTTG
>gypEvig33
-AGCGAATGTGTGTC---GATTATAGA---AGATTAAATGCTGAA------------------------ACTATCAAA---AACAAATTTCCTATACCT---CTAGTGGATGATCTACTGGATGAACTGGGGGAA---ATGCATGTATTC---TCCAAACTGGACCTCAGGTCAGGC---TATGATCAGATAAGAATGGCTACTCTTGACATTCCAAAGACT------------------GCATTTCAG---ACTCATGAAGGACTTTTTGAGTTTCTGGTAATGCCT---TTTGGTCTCACCAATGCTCCTGCCACCTTCCAAAGCTCGATG---AACACTGTCTTTAAACATTTCATTAGGAAATTTATT---ATTATTTTCTCT---GACGATATATTGGTATATAGCAAAACCCTTGAA------GATCATCAACAACATTTACAAAAGGTCTTACAAACTCTCTCAGAATATAACCTATTTGTAAAAAAATCTAAATGTGATTTT---GGGTTG
>gypEvig50
-AGAGAATGTGTGTG---GATTATAGG---AAATTAAATGAGAAC------------------------ACACTTAAA---AATAAGTTTCCAATTCCT---ATAATCGATGATTTGCCAGATGAGTTAAAAGGA---GCTCAATATTTT---TCAAAACTGGACTTAAGAGCAGGC---TATTATCAGATTAGGATGGCAGAGGATGACAAACCCAAAACA------------------GCGTTTCAA---ACACATGAAGGGCACTATGAGTTTAATGTTATGCCT---TTTGGACTAACTAATGCCCCGGCAACTTTCCAAGGTCTTATG---AATTCCATATTCAAACCCTTCCTCAGAAAATTTGTG---TTAGTTTTTTTTT--GATGATATATTGGTATATAGTCCAGACTTGCCC------TCTCATATATCTCATATGAGACAGGTTTTGAATTTACTAAAAGAGCACCAGTTGTATGTGAAAAGGTCTAAATGTGTATTT---GGGTTG
>gypEvig43
-AGAGGATGTGTGTC---GATTATAGA---AAATTGAATGAAAAT------------------------ACTGTGAAG---AACAAATTTCCCATCCCA---TTAGTAGACGATTTACTAGATGAACTGGGTGGT---ATGAATTATTTC---ACTAAGCTGGACCTGAGATCTGGT---TATCACCAGATTAGGATGCATGAGGAGGACATCCACAAAACG------------------GCATTCCAA---ACACATGAAGGCCTGTTTGAGTTCAAAGTGATGCCT---TTTGGACTAACAAACGCTCCTGCCACATTCCAGGCACTGATG---AATTCAATTTTGCAACCTTTTTTGAGGAAATTTGCC---TTGGTTTTCTTT---GACGATATTTTGGTTTACAGCAAGGATCTCTCT------TCTCATCTCAACCACCTTAAACTGATTTTTCAAACTCTACTGGACAATCACTTATATTTAAAACTTTCCAAGTGTGAATTT---GGGGTG
>gypEvig48
-AGCGAATGTGTGTG---GATTATAGG---AAACTAAATGAAGAG------------------------ACAGTGAAG---AATAAGTTTCCAATCCCC---GTCATAGATGATTTACTTGATGAATTAAAGGGA---GCAAAATATTTA---ACTAAGCTTGATCTAAGGGCTGGA---TACCACCAGATAAGAATGGCTGAGGAAGACAAGTTCAAAACT------------------GCTTTTCAA---ACTCATGAAGGACATTATGAGTTTAATGTAATGCCA---TTTGGGCTGACAAATGTTCCTGCAACCTTCCAATGTCTTATG---AATTATGTATTTAAAACCCTACTGAGAAAGTGTGTA---TTGGTATTTTTT---GACGATATTTTGATTTATAGCAAAGATCTTGAG------TCACATGTGCAAGATATTAGGAAAGTATTGGAAATTCTGAGAGCACAGCAATTGTATGTTAAAAGATCAAAATGTGAATTT---GGGTTG
>gypEvig47
-AGAGAATGTGTGTG---GATTATAGG---AAATTAAATGAGAAC------------------------ACACTTAAA---AATAAGTTTCCAATTCCT---ATAATCGATGATTTGCCAGATGAGTTAAAAGGA---GCTCAATATCTT---TCAAAACTGGACTTAAGAGCAGGC---TATTATCAGATTAGGATGGCAGAGGAGGACAAACCCAAAACA------------------GCATTTCAA---ACTCATGAAGGGCACTATGAGTTTAATGTTATGCCT---TTTGGACTAACTAATGCCCCGGCAACTTTCCAAGGTCTTATG---AATTCCATATTCAAACCCTTCCTCAGAAAATTTGTG---TTAGTTTTTTTT---TATGATATATTGGTATATAGTCCAGACTTGCCC------TCTCATATATCTCATCTGAGACAGGTTTTGAATTTACTAAAAGAGCACCAGTTGTATGTGAAAAGGTCTAAGTGTGTATTT---GGGTTG
>gypEvig46
-AGCGGATGTGTGTC---GATTATCGA---GAATTAAATAAGGTG------------------------ACGATTAAG---AACCGATATCCACTACCA---CGCATTGACGACTTATTTGATCAACTACAAGGC---TCATCTGTGTAC---TCAAAGATTGATTTGAGGTCAGGC---TATCATCAGGTGCGGATTCGACCCACCGACATTGAGAAGACA------------------GCTTTTCGA---ACCCGATATGGACATTATGAATATACGGTGTTACCA---TTTGGACTCATTAATGCACCTGCAACTTTCATGGATTTGATG---AAAAAGGGTGTTCCGAGATTGTCTTGAT--TTCGTT---GTGGTTTTCATT---GATGACATCTTGATCTATTCGAAATCTAAGGAG------GAACATGCGACACATTTGAGTTGGGTATTACAGAGATTGCGGGAGCATAAATTGTACGCGAAGCTGTCGAAATGTGAGTTT---TGGTTG
>gypEvig44
-AGAGGATGTGTGTG---GATTATCGA---AAACTCAATTCCATG------------------------ACCATTATG---AATAAGTATCCCATCCCC---ATCATAGATGATATCCTTGATGAACTACATGGG---GCAACCATTTTC---TCTAAAATTGACCTCAGATCTGGG---TATCATCCGATCAGAATGTTGACTGCAGATGTTCATAAGACT------------------GCATTTAGA---ACACATGATGGCCATTATGAATATCAAGTAATGTCG---TTTGGGCTCTCAAATGCACCAGCCACTTTTCAAGCTCTTATG---AATCATATTTTCAAACCTTACTTGAGAC--TTGTGT---TTGGTGTTCTTT---GATGACATTCTGGTCTACAGCTGTGATTTATCC------ACTCACATAGGGCATCTAACCACAGTATTACAGGTTCTAAAGAATAATGAACTAAAAGCTAAACTTTCAAAATGTGAATTT---GGGTTG
>gypEwal21
-AGAGAATGTGTGTG---GATTATAGA---CAATTGAACACTGTG------------------------ACAGTAAAG---AATAAATACCCAATCCCC---ATAATTGATGACCTATTAGATGAGCTCCATGGA---TCCAAATGGTTT---TCTAGGGTTGATTTAAGATCAGGG---TACCACCGAATCGGAATGAAGCAAGAAGACATTCATAAAACA------------------ACATTCAGA---ACCCACCAAGGTCACTTTGAGTACCTTGTCATGCCC---TTTGGTCTGACAAACACACCTGCTACCTTTCAGTCATTGATG---AACCATGTTTTCAAGCTCTTTCTCAGAAAATTTGTG---CTTGTCTTTTTT---GATGATATCTTGATCTTTAGTAGCAGTCTGCAT------CAGCATAAGACACACCTAACATTAGTACTGCAGGTACTTAAGGAAGATAAA-TGTTTGCTAAACTATCTAAATGTGAATTC---GGGGTG
>gypEwal42
-AGAGAATGTGTGTG---GATTATAGA---CAATTGAACACTGTG------------------------ACAATAAAG---AATAAATACCCAATCCCC---ATAATTGATGACCTATTAGATGAGCTCCATGGA---TCCAAATGGTTT---TTTAAGGTTGATTTAAGATCAAGG---TACCACCGAATCAGAATGAAGCAAGAAGGCATTCATAAAACA------------------ACATTCAGA---ACCCACCAAGGTCACTTTGAGTACCTTGTCATGCCC---TTTGGTCTGACAAACGCACCTGCTACCTTTCAGTCATTGATG---AACCATGTTTTCAAGCTCTTCCTCAGAAAATTTGTG---CTTGTCTTTTTT---GATGATATCTTGATCTTTAGTAGCAGTCTGCAT------CAGCATAAGACACACCTAACATCAGTACTGCAGGTACTTAAGTAAAATAAA-TGTTTGCTAAACTATCTAAATGTGAATTC--GGGGTTG
>gypEwal20
-AGAGGATGTGTGTG---GATTATAGG---AAACTCAACCATATG------------------------ACCATCAAA---AATAAATACCCCATACCC---ATTATTGATGATCTTCTGGATGAGTTACATGGT---GCAAGCATTTTT---TCCAAAATAGACCTCAGATCGGGC---TATCACCAAATTAGAATGCATCCCTCTGATGTCTACAAGACA------------------GCTTTTCGA---ACTCATGAAGGCCATTATGAGTATCAAGTCATGCCC---TTTGGTTTGACTAATGCACCAGCCACCTTCCAAGCTCTTATG---AACCAAATTTTCAAACCTTTCTTACGAAAATTTGTC---CTGGTTTTCTTT---GACGATATCCTAATCTATAGTGCTGACTTGAAC------ACTCACCTCATTCATCTTTCCCAGGTCTTAAAACTATTACAAGATCATGCATTGAAGGCTAAACTATCTAAATGTGAGTTT---GGGGTG
>gypEwal26
-AGAGGATGTGTGTG---GACTATAGA---CAATTAAACAACCTC------------------------ACAGTGAAG---AATAAGTACCCAATTCCC---ATAATAGATGACCTTTTAGATGAGCTTCATGGG---TCTAAATGGTTT---TCCAAGGTTGATTTGAGGTCTGGT---TACCATCAGATCAGAATGAACAAGGAGGATGTTCACAAAACA------------------GCTTTTAGA---ACCCATCAAGGCCATTTTGAATACCTTGTAATGCCC---TTTGGCTTGACAAATGCACCTGCCACATTCCAATGTTTGATG---AATCAAGTCTTCAAACTTTTTCTCAGAAAGTTTGTG---CTTGTATTTTTT---GATGATATCCTAATCTTCAGTGCTGATTTACAA------GCACACAAAACTCATTTACAGCAAGTATTACAGGCCCTGAGGGAACATAAGTTGTTTGCCAAGATGACTAAATGTGAGTTT---GGGTTG
>gypEwal5
-AGCGAATGTGTGTG---GATTATAGA---GAGTTGAATAAAGCC------------------------ACTATAAAG---AATCGATATTCGTTACCA---CGCATCGATGACTTGTTTGATCAGATGCAAGGA---TCCTCAGTTTAT---TCTAAGATCGACTTGAGAACAGGT---TATCATCAGTTAAGGATTCGGCCAATTGATGTTGAAAAGATA------------------GCTTTCAGC---ACTCGTTATGGCCACTATTAATTTCTAGTGATGCCA---TTCGGGTTGACAAATGCTTCAGCAGCATTTATGGACTTAATG---AATCGGGTTTTTCGAGAGCATCTAGATTCATTTGTG---GTGGTGTTCATA---GATGACATTCTAGTGTACTCTAGGTCTTTCAAA------GAGCATGAAGAT---------TATGTTATGTCAGTTGCGAAAA--CATAAGCTCTTCGCTAAGTTCTCTAAATGTGAATTT---TGGTTG
>gypEwal3
-AGAGGATGTGTGTG---GATTATAGA---AGACTCAGTGCTGAG------------------------ACTATAAAG---AACAAGTATCCTATTCCA---TTGGTGGATGACTTGTTAGATGAACTTACAGGC---ATGCATTACTTT---TCTAAGTTGGATTTGAGGTCGGGC---TACCATCAAATCAGAATGGCTACTGAAGATAAC--CCTAATT------------------GCTTTTCAA---ACCCATGAAGGCTTTTTCCAGTTTTTGGTCATGCCT---TTTAGGCTAACAAATGCCCCTGCAACTTTCCAGTCTCTCATG---AATTCAGTGTTCAAACCTTTTCTGAGGAAATTTGTT---ATAGTGCTTTTT---AACGACATTTTGGTCTATAGAAAATCTCTTACT------ACTCACAATACTCATTTGAGGCAGGTTCTTCATACTCTTCATGAAGCTCAACTTTATGTCAAGATTTCCAAATGTGAATTT---TGGTTG
>gypEwal18
-AGAGAATGTGTGTG---GATTATAGA---GAATTGAACAAAGAT------------------------ACAGTGAAA---AATAAATTTTCCATACCA---ATAATAGATGACTTGTTGGATGAGTTGCATGAA---GCTCAATATTTC---TCCAAGCTTGACCTAAGGGCATGC---TACCACCAAATCGAAATGGCAAATGAAGATAAGATGAAAACA------------------GCATTTAGG---ACACATGAAGGGCACTATGAGTTCAATGTCATGCCT---TTTGGACTCATTAACGCATGAGAAACCTTCTAATGCCTCATG---AATTCTATCTTGAAGCCGTTCTTGAGAAAATTTGTT---TTGGTGTTTTTT---GATGACATATTAGTGTATAGTCCAGATCTGACT------TCTCACTTAAATCATCTTAGATAGGTTTTGAAAGTTCTGAGAGCTCATCAACTATTTGTGAAGAAATCTAAATGTGAATTT---GGGGTG
>gypEwal38
-AGCGAATGTGCGTG---GACTATAGA---GAATTGAACAAAGAT------------------------ACAGTGAAA---AATAAATTTCCCATACCC---ATAATAGATGACTTGCTGGATGAGTTGCATGAA---GCTCAATATTTC---TCCAAGCTTGACCTAAGGGCAGGC---TACCACCAAATCAAAATGGCAGATGAAGATAAAATTAAAACA------------------GCATTTAGG---ACACATGAGGGGCATTATGAGTTCAATGTCATGCCG---TTTGGACTCACTAATGCACCGGCAACCTTCCAATGCCTCATG---AATTCTATCTTTAAGCCCTTCTTGAGAAAATTTGTT---TTGGTGTTTTTT---GATGACATATTAGTGTATAGTTCAGATCTGACT------TCTCACTTGAATCATCTTAGACAGGTTTTGGAAGTTCTGAGAACTCATCAACTATTTGTGAAGAAATCTAAATGTGAATTT---GGGTTG
>gypEwal35
-AGAGGATGTGCGTC---GATTATAGA---GAATTGAACAAAGAT------------------------ACAGTGAAA---AATAAATTTTCCATACCA---ATAATAGATGACTTGTTGGATGAGTTGCATGAA---GCTCAATATTTC---TCCAAGCTTGACCTAAGGGCATGC---TACCACCAAATCAAAATGGCAAATGAAGATAAGATGAAAACA------------------ACATTTAGG---ACACATGAAGGGCACTATGAGTTCAATGTCATGCCT---TTTGGACTCATTAATGCATGAGAAACCTTCTAATGCCTCATG---AATTCTATCTTGAAGCCGTTCTTGAGAAAATTTGTT---TTGGTGTTTTTT---GATGACATATTAGTGTATAGTCCAGATCTGACT------TCTCACTTGAATCATCTTAGATAGGTTTTGAAAGTTCTGAGAGCTCATCAACTATTTGTGAAGAAATCTAAGTGTGAATTT---GGGGTG
>gypEwal39
-AGCGAATGTGTGTG---GATTATAGA---GAATTGAACAAAGAT------------------------ACAGTGAAA---AATAAATTTTCCATACCA---ATAATAGATGACTTGTTGGATGAGTTGCATGAA---GCTCAATATTTC---TCCAAGCTTGACCTAAGGGCATGC---TACCACCAAATCAAAATGGCAAATGAAGATAAGATGAAAACA------------------ACATTTAGG---ACACATGAAGGGCACTATGAGTTCAATGTCATGCCT---TTTGGACTCATTAATGCATGAGAAACCTTCTAATGCCTCATG---AATTCTATCTTGAAGCCGTTCTTGAGAAAATTTGTT---TTGGTGTTTTTT---GATGACATATTAGTGTATAGTCCAGATCTGACT------TCTCACTTGAATCATCTTAGATAGGTTTTGAAAGTTCTGAGAGCTCATCAACTATTTGTGAAGAAATCTAAATGTGAATTC---GGGGTG
>gypEwal41
-AGCGAATGTGCGTG---GATTATAAG---CAATTGAATGCAGCT------------------------ACCGTAAAG---AACAAATATCCAATA--C---ATCATTGATGACCTATTGGATGAACTAAATGGG---TCTAAGTATTTC---TCCAAGCTTGACCTAAGGGCAGGC---TACCACCAAATCAAAATGGCAGATGAAGATAAAATTAAAACA------------------GCATTTAGG---ACACATGAGGGGCATTATGAGTTCAATGTCATGCCG---TTTGGACTCACTAATGCACCGGCAACCTTCCAATGCCTCATG---AATTCTATCTTTAAGCCCTTCTTGAGAAAATTTGTT---TTGGTGTTTTTT---GATGACATATTAGTGTATAGTTCAGATCTGACT------TCTCACTTGAATCATCTTAGACAGGTTTTGGAAGTTCTGAGAACTCATCAACTATTTGTGAAGAAATCTAAATGTGAATTT---GGGTTG
>gypEwal29
-AGCGAATGTGCGTG---GATTATAGG---AAATCAAATGACAAT------------------------ACCATGAAA---AATAAGTTTTCTATACCC---ATAATAGATGGCTTACTCGATGAATTAAAGGGA---GCTAGCATCTTT---TCAAAGCTTGACTTGAGAGCAAGA---CATCATCAAATAAGGATGGCTGAAGAGGACAAGTGTAAAACA------------------GCTTTTCAA---ACTCATGAAGGTCATTATGAGTTTAATGTGATGCCT---TTTGGCCTCACAAATGCACCTGCCACCTTTTAAGCCCTTATG---AATTCAATTTTTAAACCTTTTCTTAGGAAATTTGTA---CTAGTCTTCTTT---GATGATATTTTGATCTACAGCAAGAATCTGGAA------TCTCATATTTTGCATATCAGACTGGTACTGAAAACTCTACAGGATCATCAATTGTTTGTGAAAAGGTCTAAATGTGAATTC---GGGGTG
>gypEwal25
-AGAGGATGTGTGTG---GATTATAGG---AAATCAAATGACAAT------------------------ACCATGAAA---AATAAGTTTTCTATACCC---ATAATAGATGGCTTACTCGATGAATTAAAGGGA---GCTAGCATCTTT---TCAAAGCTTGACTTGAGAGCAAGA---CATCATCAAATAAGGATGGCTGAAGAGGACAAGTGTAAAACA------------------GCTTTTCAA---ACTCATGAAGGTCATTATGAGTTTAATGTGATGCCT---TTTGGCCTCACAAATGCACCTGCCACCTTTTAAGCCCTTATG---AATTCAATTTTTAAACCTTTTCTTAGGAAATTTGTA---CTAGTCTTCTTT---GATGATATTTTGATCTACAGCAAGAATCTGGAA------TCTCATATTTTGCATATCAGACTGGTACTGAAAACTCTACAGGATCATCAAATGTTTGTGAAAAGGTCTAAATGTGAATTT---GGGTTG
>gypEwal40
-AGAGAATGTGTGTG---GATTATAGG---AAATCAAATGACAAT------------------------ACCATGAAA---AATAAGTTTTCTATACCC---ATAATAGATGGCTTACTCGATGAATTAAAGGGA---GCTAGCATCTTT---TCAAAGCTTGACTTGAGAGCAAGA---CATCATCAAATAAGGATGGCTGAAGAGGACAAGTGTAAAACA------------------GCTTTTCAA---ACTCATGAAGGTCATTATGAGTTTAATGTGATGCCT---TTTGGCCTCACAAATGCACCTGCCACCTTTTAAGCCCTTATG---AATTCAATTTTTAAACCTTTTCTTAGGAAATTTGTA---CTAGTCTTCTTT---GATGATATTTTGATCTACAGCAAGAATCTGGAA------TCTCATATTTTGCATATCAGACTGGTACTGAAAACTCTACAGGATCATCAATTGTTTGTGAAAAGGTCTAAATGTGAATTT---GGGTTG
>gypEwal32
-AGAGAATGTGTGTG---GATTATAGG---AAATCAAATGACAAT------------------------ACCATGAAA---AATAAGTTTTCTATACCC---ATAATAGATGGCTTACTCGATGAATTAAAGGGA---GCTAGCGTCTTT---TCAAAGCTTGACTTGAGAGCAAGA---CATCATCAAATAAGGATGGCTGAAGAGGACAAGTGTAAAACA------------------TCTTTTCAA---ACTCATGAAGGTCATTATGAGTTTAATGTGATGCCT---TTTGGCCTCACAAATGCACCTGCCACCTTTTAAGCCCTTATG---AATTCAATTTTTAAACCTTTTCTTAGGAAATTTGTA---CTAGTCTTCTTT---GATGATATTTTGATCTACAGCAAGAATCTGAAA------TCTCATATTTTGCATATTAGACTGGTACTGAAAACTCTACAGGATCATCAATTGTTTGTGAAAAGGTCTAAGTGTGAATTT---GGGGTG
>gypEwal28
-AGAGAATGTGTGTG---GATTATAGG---AAATCAAATGACAAT------------------------ACCATGAAA---AATAAGTTTTCTATACCC---ATAATAGATGGCTTACACGATGAATTAAAGGGA---GCTAGCATCTTT---TCAAAGCTTGACTTGAGAGCAAGA---CATCATCAAATAAGGATGGCTGAAGAGGACAAGTGTAAAACA------------------GCTTTTCAA---ACTCATGAAGGTCATTATGAGTTTAATGTGATGCTT---TTTGGCCTCACAAATGCACCTGCCACCTTTTAAGCCCTTATG---AATTCAATTTTTAAACCTTTTCTTAGGAAATTTGTA---CTAGTCTTCTTT---GATGATATTTTGATCTACAGCAAGAATCTGGAA------TCTCATATTTTGCATATCAGACTGGTACTGAGAACTCTACAGGATCATCAATTGTTTGTGAAAAGGTCTAAATGTGAATTT---GGGGTG
>gypEwal37
-AGAGAATGTGTGTG---GATTATAGG---AAATCAAATGACAAT------------------------ACCATGAAA---AATAAGTTTTCTATACCC---ATAATAGATGGCTTACTCGATGAATTAAAGGGA---GCTAGCATCTTT---TCAAAGCTTGACTTGAGAGCAAGA---CATCATCAAATAAGGATGGCTGAAGAGGACAAGTGTAAAACA------------------GCTTTTCAA---ACTCATGAAGGTCATTATGAGTTTAATGTGATGCCT---TTTGGCCTCACAAATGCACCTGCCACCTTTTAAGCCCTTATG---AATTCAATTTTTAAACCTTTTCTTAGGAAATTTGTA---CTAGTCTTCTTT---GATGATATTTTGATCTACAGCAAGAATCTGGAA------TCTCATATTTTGCACATCAGACTGGTACTGAAAACTCTACAGGATCATCAAATGTTTGTGAAAAGGTCTAAATGTGAATTT---GGGTTG
>gypEwal36
-AGAGGATGTGTGTG---GATTATAGG---AAATTAAATGAGAAC------------------------ACACTTAAA---AATAAGTTTCCAATTCCT---ATAATCGATGATTTGCTAGATGAGTTAAAAGGA---GCTCAATATTTT---TCAAAACTGGACTTAAGAGCGGGC---TATTATCAGATTAGGATGGCAGAGGAGGACAAACCCAAAACA------------------GCATTTCAA---ACTCATGAAGGGCACTATGAGTTTAATGTTATGCCT---TTTGGACTAACTAATGCTCCGGCAACTTTCCAAGGTCTTATG---AATTCCATATTCAAACCCTTCCTCAGAAAATTTGTG---TTAGTTTTTTTTT--TATGATATATTGGTATATAGTCCAGACTTGCCC------TCTCATATATCTCATCTGAGACAGGTTTTGAATTTACTAAAAGAGCACCAGTTGTATGTGAAAAGGTCTAAGTGTGAATTT---TGGTTG
>gypEwal44
-AGCGGATGTGTGTG---GATTATAGA---AAATTGAATGACAGC------------------------ACAATAAAA---AACAAGTTCCATATTCCT---ATTATAGATGACTTACTTGATGAGTTGAAGGGA---GACAACATCTTT---TCAAAACTGAATCTGAGGGCAGGC---TATCACCAAATAAGAATGGCTGAAGAGGATAAGTGCAAAACA------------------ACTTTTCAA---ACTCATGAAGGGCATTATGAGTTTAATGTGATGCCT---TTTGGTCTCACAAATGCACCTGCCACCTTTCAAGGTCTCATG---AATTCAATTTTTAAACCCTACCTTAGAAAATTTGTA---TTAGTCTTATTT---GATGATATCTTGATTTATAGCAAAGATTTGGGT------TCTCACCTAATGCATACTAGACTAGTACTAAAGACCCTATAGGAGCATCAATTATTTGTAAAGAGATCTAAATGTGAGTTT---GGGTTG
>gypEwal43
-AGAGAATGTGCGTG---GATTATAGG---CAGTTAAACTCTTTA------------------------ACTACCAAA---AACAAGTATCAAATACCCTT-ATTATTGATGATCTATTGGATGAGTTACATGAT---GCTCAATTTTTT---TCTAAAATCGATCTCAGAACTAGT---TACCATCAAATCAGAATGCACAAGGATGATATTCCAAAGACA------------------GCCTTCTGA---CACAATGAAGGCCACTATGAATATCAGGTAATGTCC---TTTGGGCTAATCAATGCCCCAGCCACATTTCAAGCTTTAATG---AACCAGATCTTCAAATCCTATCTTAGAAAATTTGTG---TTGGTTTTCTTT---GACGACATTTTGATCTACAACACTTCTCTTGAG------CATCATTTACAGCACTTAACACTTGTTCTCTTCTTACTACACACTCATGCTCTCAAGGTTAAGTTTTCTAAGTGTGAATTT---GGGGTG
>gypEwal34
-AGAGAATGTGCGTG---GATTATAGA---AAGCTAAATAGTCTG------------------------ACAATCAAG---AATAAATATCCAATTCCC---ATTATTGATGACCTGTTAAATGAGCTCAATGGT---GCTGCCATTTTT---TCAAAAATAGACCTGAGATCTAGA---TATCACCAAATTCGAATGAACCCATTAGATGTGTATAAGACT------------------GTCTTTAGA---ACTCATGAAGGCCATTATGAGTACCAAGTCATGCCT---TTTGGTTTGACTAATGCTCCAGCAACTTTTCAGGCACTCATG---AACCAAATTTGCAAACCATTTTTGAGGAAGTTTGTA---TTAGTATTTTTT---GATGATATCTTAATTTACAGTGCTCACCTGGCA------ACACATGTACAACATCTCTCTCAAGTGTTGCAGCTCTTACAAGATCATTCATTGAAGGCAAAGCTTCCTAAGTGTGAATTC---GGGTTG
>gypEwal31
-AGAGGATGTGTGTG---GATTATAGG---AAATTGAATGATAAT------------------------ACTATCAAA---AACAAGTTCCCTATACCA---ATTATAGATGACTTACTGGATGAGTTGAAGGGA---GCCAGCATATTT---TCAAAGCTTGATCTGAGAGCAGGC---TATCACAAAATCAGGATGGCTAAAGAAGATAAGTGCAAAACA------------------ACATTTCAA---ATTCATGAAGGGCACTATGAG-ATAATGTGATGCCT---TTTGGTCTTACAAACGCACCAACCACTTTTCAAGGTCTCATG---AATTCAATTTTTAAACCCTATCTTAGAAAATTTGTA---TTAGTATTCTTT---GATGATATCTTGGTTTATAGTAAGGACTTGGAT------TCTCATATCATGCATATCAGACTAGTGTTGAAAACCTTACAAGAACATCAACTGTTTGTGAAGAAGTCTAAATGTGAATTT---TGGTTG
>gypEwal30
-AGCGGATGTGTGTG---GATTATAGA---AAATTGAATGAAAAT------------------------ACTGTGAAG---AACAAATTTCCCATCCCA---TTGGTAGATGATTTACTAGATGAACTGGGTGGT---ATGAATTATTTC---ACCAAGCTGGACCTACGATCTGGT---TATCACCATATTAGGATGCATGAGGAGGACATTCACAAAACG------------------ACATTCCAA---ACCCATGAGGGCCTGTTTGAGTTCAAGGTGATGCCT---TTTGGACTAACAAATGCTCCTGCCACATTCCAAGCACTTATG---AATTCAATTTTGCAACCCTTTTTGAGAAAATTTGCT---TTGGTTTTCTTT---GACGATATTTTGGTCTGCAGCAAGGATCTCTCT------TCTCATCTCAACCACCTTAAACTAATTTTTCAAACCCTACTAGACAATCAATGATATTTAAAACTTTCCAAATGTGAGTTT---TGGTTG
>gypEwal27
-AGAGGATGTGTGTG---GATTATGGA---GAATTGAACAAAGAT------------------------ACAGTGAAA---AATAAATTTCTCATACCA---ATAATAGATGACCTGCTGGATGAGTTGCATGAA---GCTCAATACTTC---TCCAAGCTTGATCTAAGGGCAGGC---TACCACCAAATCAAAATGGCAGATGAA-ATACGATGAAAACA------------------ACATTCAGG---GCACATGAAGGGCATTATGA-TTCAATGTCATGCCG---TTTAGACTCAATAATGCACCAGAAACCTTCGAATGCCTCATG---AATTCTATCTTTAAGCCATTCTTGAGAAAATTTGTT---TTGGTGTTTTTT---GATGACATATTAGTGTATAGTCCAGATCTAACT------TCTCACTTGAA----------------------GTTCTGAGAGCTCATCAACTATTTGTGAAGAAATCTAAATGTGAATTT---GGGGTG
>gypExyr17
-AGCGAATGTGTGTG---GATTATCGA---GAACTCAACAAAGTG------------------------ACTATAAAA---ACCGATACCCTTTACCAA---AAAATA-ATGGCCTATTTGATCAATTATAAGGT---TCACTTGTATAT---TCCAAAATAGATCTACGAATTGGA---TACCATCAACTTCGAATTCGATCTAATGACATTGAGAAAATC------------------ACTTTTCGT---ACACGATATGGCCAAAACGAATATTTGGTAATGCCA---TTTAGGCTTACAAATGATCCGATAGCATTCATGGATCTGATG---AACCGAACGTTTCGGGATTTGTTAGATATATGTGTG---GTTGTCTTTATT---GACGATATTTTGGTGTATTCAAAGACACCCGAA------GAGCATGCTGTACATCTTCAAATGGTGATGGAGCACTTACGAGAGCACAAACTATATGCGAAATTGTCCAAATGTGAATTT---TGGTTG
>gypExyr24
-AGCGAATGTGTGTG---GATTATCGA---GAACTCAACAAAGTG------------------------ACTATAAAA---ACCGATACCCTTTACCAA---AAAATA-ATGGCCTATTTGATCAATTATAAGGT---TCACTTGTATAT---TCCAAAATAGATCTACGAATTGGA---TACCATCAACTTCGAATTCGATCTAATGACATTGAGAAAATC------------------ACTTTTCGT---ACACGATATGGCCAAAACGAATATTTGGTAATGCCA---TTTAGGCTTACAAATGATCCGATAGCATTCATGGATCTGATG---AACCGAACGTTTCGGGATTTGTTAGATATATGTGTG---GTTGTCTTTATT---GACGATATTTTGGTGTATTCAAAGACACCCGAA------GAGCATGCTGTACATCTTCAAATGGTGATGGAGCACTTACGAGAGCACAAACTATATGCGAAATTGTCCAAATGTGAATTT---TGGTTG
>gypExyr16
-AGAGGATGTGTGTG---GATTATAGG---AAATTGAATGACAAT------------------------ACAATCAAG---AACAAGTTTCCTATTCCT---ATTATAGATGACTTACTTCATGAGTTGAAGGGT---GCCAGCATCTTT---TCAAAATTGGATCTGAGGGCAGGT---TATCACCAAATAAGAATGGCTGAAGAGGATAAGTGCAAAACA------------------ACATTTCAA---ACTCATGAAGGGCATTATGAGTTTAATGTGATGTCT---TTTGGTCTCACAAATGCACCTGCCACCTTCCGAGGTCTCATG---AATTCAATTTTTAAACCTTACCTTAGAAAATTTGTA---TTAGTCTTCTTT---GATGATATCTTGATTTATAGCAAAGATTTGGAT------TCTCACCTAACGCATATCAGACTAGTATTAAAGACCCTACAAGAGCATCAGTTATTTGTAAAGAGATCTAAATGTGAATTT---TGGTTG
>gypExyr15
-AGAGGATGTGTGTG---GATTATAGG---AAACTAAATGAAGAG------------------------ACAGTGAAG---AATAAGTTTCCAATCCCC---GTCATAGATGATTTACTTGATGAATTAAAGGGA---GCAAAATATTTA---ACTAAGCTTGATCTAAGGGCTGGA---TACCACCAGATAAGAATGGCTGAGGAAGACAAGTTCAAAACT------------------GCTTTTCAA---ACTCATGAAGGACATTATGAGTTTAATGTAATGCCA---TTTGGGCTGACAAATGTTCCTGCAACCTTCCAATGTCTTATG---AATTATGTATTTAAAACCCTACTGAGAAAGTGTGTA---TTGGTATTTTTT---GACGATATTTTGATTTATAGCAAAGATCTTGAG------TCACATGTGCAAGGTATTAGGAAAGTATTGGAAATTCTGAGAGCACAGCAATTGTATGTTAAAAGATCAAAATGTGTATTC---GGGTTG
>gypExyr10
-AGCGAATGTGTGTG---GATTATAGA---GAGTTGAATAAAGCC------------------------ACTGTAAAG---AATCGATATCTGTTGCCA---CGCATTGATGACTTGTTTGATCAGATGCTAGGA---TCCTCAGTTTAT---TCTAAGATTGACTTGAGAACAGGT---TATCATCAGTTAAGGATTCGACCAAGTGATGTTGAAAAGACA------------------GCTTTCCGC---ACTCGTTATGGCCACTACGAATTTCTAGTGATGCCA---TTCGCGTTGACAAATGCTCCAGCAGCATTTATGGACTTAATG---AATCGTGTTTTTCGAGAGCATCAAGATTCATTTGTG---GTAGTGTTCATA---GATGACATTCTAGTGTACTCTAAGTCTATCAAA------GAGCATGAAGAGCATTTGCGAATTGTGTTATGTCAGTTGTGAAAACATAAGCTCTTTGCTAAATTCTCTAAGTGTGAGTTT---GGGTTG
>gypExyr21
-AGCGAATGTGTGTG---GACTATAGA---AAATTGAATGACAAT------------------------ACAATAAAA---AACAAGTTTCCTATTCCT---ATTATAAATGACTTACTTGATGAGTTGAAGGGA---GCCAGCATCTTT---TCAAAAATGGATCTGAGGGCAGGT---TATCACCAAATAAGAATGGCTGAAGAGGATAAGTGCAAAACA------------------GCTTTTCAA---ACTCATGAAGGGCACTATGAGTTTAATGTGATGACT---TTTGGTCTCACAAATGCACCTGCCACCTTCCAAGGTCTCATG---AATTCAATTTTTAAACCATACCTTAGAAAATTTGTA---TTAGTCTTCTTT---GATGATATCTTGATTTATAGCAAAGATTTGAAT------TCTCACCTAATGCATATCAGACTAGTACTAAAGACCCTACATGAGCATCAGTTATTTGCAAAGAGATCTAAATGTGAATTT---TGGTTG
>gypExyr14
-AGAGAATGTGTGTG---GACTATAGA---GAGTTGAATAAAGCC------------------------ACTGTAAAG---AATCGATATCCATTGCCA---CGCATTGATGACTTGTTTGATCAGATGCAAAGA---TCCTCAGTTTAT---TTTAAGATTGACTTGAGAACAGGT---TATCATCAGTTAAGGATTCGACCAAGTGATGTTGAAAAGACA------------------GCTTTCCGC---ACTCGTTATGGCCACTATGAATTTCTAGTGATGCCA---TTCGGGTTGACAAATGCTCCAGCAGCATTTATGGACTTAATG---AATCGTGTTTTTCGAGAGCATCTAGATTCATTTGTG---GTGGTGTTCATA---GATGATATTCTAGTGTACTCTAAGTCTATCAAA------GAGCATGAAGAGCATTTGCGAATTGTGTTATGTCAGTTGCGAAAACATAAGCTCTTCGCTAAGTTCTCTAAATGTGAGTTT---TGGTTG
>gypExyr12
-AGAGGATGTGTGTG---GACTATAGG---AAACTAAATGAAGAG------------------------ACAGTGAAG---AATAAGTTTCCAATCCCC---GTCATAGATGATTTACTTGATGAATTAAAGGGA---GCAAAATATTTA---ACTAAGCTTGATCTAAGGGCTGGA---TACCACCAGATAAGAATGGCTGAGGAAGACAAGTTCAAAACT------------------GCTTTTCAA---ACTCATGAAGGACATTATGAGTTTAATGTAATGCCA---TTTGGGCTGACAAATGTTCCTGCAACCTTCCAATGTCTTATG---AATTATGTATTTAAAACCCTACTGAGAAAGTGTGTA---TTGGTATTTTTT---GACGATATTTTGATTTATAGCAAAGATCTTGAG------TCACATGTGCAAGATATTAGGAGAGTATTGGAAATTCTGAGAGCACAGCAATTGTATGTTAAAAGATCAAAATGTGAATTT---GGGGTG
>gypExyr11
-AGAGGATGTGTGTG---GATTATAGA---GAGTTGAATAAAGCC------------------------ACTGTACAG---AATCGATATCCATTTCCA---CGCATTGATGACTTGTTTGATCAGATGCAAGGA---TCCTCAGTTTAT---TCTAAGATTGGCTTGAGAACAGGT---TATCATCAGTTAAGGATTCGACCAAGTGATGTTGAAAAGACA------------------GCTTTCCGC---ACTCGTTATGGCCACTACGAATTTCTAGTGATGCCA---TTCGGGTTGACAAATGCTTCAGCAGCATTTATGGACTTAATG---AATCGTGTTTTTCGAGAGCATCTAGATTCATTTGTG---GTAGTGTTCATA---GATGACATTCTAGTGTACTCTAAGTCTATCAAG------GAGCATGAAGAGCATTTGCGAATTGTGTTATGTCAGTTGCGAAAACATAAGCTCTTCGCTAAGTTCTCTAAATGTGAATTT---TGGTTG
>gypExyr9
-AGCGGATGTGTGTC---GATTATAGA---AAATTGAATGAAAAT------------------------ACTGTGAAG---AACAAATTTCCCATCCCA---TTGGTAGACGATTTACTCGATGAACTGTGTGGT---ATGAATTATTTC---ACCAAGCTGGACCTGAGATCTGGT---TATCACCAGATTAGGATGCATGAGGAGGACATCCACAAAACG------------------GCATTCCAA---ACACATGAGGGCCTGTTTGAGTTCAAGGTGATGCCT---TTTGGACTGACAAATGCTTTTGCTACATTCCAGGCACTTATG---AATTCAATTTTGCAACCCTTTTTGAGAAAATTTGCC---TTGTTTTTCTTT---AACGATATTTTGGTCTACAACAAGGATCTCTCT------TCTCATCTCAACCACCTTAAACTAATTTTTCAATCCCTACTGGACAATCAATTATATTTAAAACTTTTCAAATGTGAATTT---GGGTTG
>gypExyr8
-AGCGAATGTGTGTG---GACTATAGA---AAACTTAATGAGAAC------------------------ACAATAAAG---AATAAGTACCCAATACCC---ATTATAGATGATCTGTTGGATGAATTGAAGGGG---GCAAAATATTTC---TCAAAGCTGGACCTTAGAGCAGGA---TACCATCAGATAAGAATGTGTGAAGATGACAAATTCAAGACA------------------GCTTTTCAA---ACTCATGAAGGGCACTATGAATTCAATGTTATGCCC---TTTAGACTCACAAATGCTCCTGCTACTTTTCAAGGGCTAATG---AATTCAATTTTTAAGCCGTTTCTAAGAAGGTTCGTA---TTGGTATTTTTT---TATGATATTCTGGTCTATAGCAAAACAATTGAT------GACCATAAAGCTCATCTAGAACAGGTTCTTACATTGCTTCAAAACAATCATTTGTTTGTGAAAGAGTCTAAATGTGAATTT---GGGTTG
>gypExyr7
-AGAGAATGTGTGTG---GATTATAGA---CAATTGAACACTGTT------------------------ACAGTAAAG---AATAAATACCTAATCCCA---ATAATCGATGACCTATTATATGAGTTCCACGGA---TCCAAATGGTTT---TCTAAGGTTGATTTAAGGTGAGGG---TACCACCAAATCAGAATGAAGAAAGAAGACATTCATAAAACA------------------ACATTCAGA---ACCCACAAAGGTCACTTCGAGTACCTTGTCATGCCT---TTTGGTCTGACAAACGCACCTGCAACCTTTCATTCCTTGATG---AACAAGGTTTTCAAGCCTTTTCTCCGAAAATTTGTG---CTTGTTTTTTTT---TATGATATCTTGATCGTTAGTAGTAGTCTGCAT------CAGCATAAGACACACCTAACATTAGTACTGTAGGTACTTAAGGAAAATAAATTGTGTGCCAAATTATCTAAATGTGAATTC---GGGTTG
>gypExyr4
-AGCGAATGTGTGTG---GATTATAGG---AAATTAAATGAGAAC------------------------ACACTTAAA---AATAAGTTTCCAATTCCT---ATAATCGATGATTTGCTAGATGAGTTAAAAGGA---GCTCAGTATTTT---TCAAAACTGGACTTAAGAGCAGGC---TATTATCAGATTAGGATGGCAGAGGAGGACAAACCCAAAACA------------------GCGTTTCAA---ACTCATGAAGGGCACTATGAGTTTAATGTTATGCCT---TTTGGGCTAACTAATGCCCCGGCAACTTTCCAAGGTCTTATG---AATTCCATATTCAAACCCTTCCTCAGAAAATTTGCG---TTGGTTTTTTTT---GATGATATATTGGTATATAGTCCAGACTTGCCC------TCTCATATATCTCATCTGAGACAGGTTTTGAATTTACTAAAAGAGCACCAGTTGTATGTGAAAAGGTCTAAATGTGAATTT---GGGGTG
>gypExyr2
-AGAGAATGTGTGTG---GATTATAGG---AAACTAAATGAAGAG------------------------ACAGTGAAG---AATAAGTTTCCAATCCCC---GTCATAGATGATTTACTTGATGAATTAAAGGGA---GCAAAATATTTA---ACTAAGCTTGATCTAAGGGCTGGA---TACCACCAGATAAGAATGGCTGAGGAAGACAAGTTCAAAACT------------------GCTTTTCAA---ACTCATGAAGGACATTATGAGTTTAATGTAATGCCA---TTTGGGCTGACAAATGTTCCTGCAACCTTCCAATGTCTTATG---AATTATGTATTTAAAACCCTACTGAGAAAGTGTGTA---TTGGTATTTTTT---GACGATATTTTGATTTATAGCAAAGATCTTGAG------TCACATGTGCAAGATATTAGGAAGGTATTGGAAATTCTGAGAGCACGGCAATTGTATGTTAAAAGATCAAAATGTGAATTT---GGGTTG
>gypExyr26
-AGCGAATGTGTGTG---GATTATAGG---AAATTAAATGAGAAC------------------------ACACTTAAA---AATAAGTTTCCAATTCCT---ATAATCGATGATTTGCTAGATGAGTTAAAAGGA---GCTCAGTATTTT---TCAAAACTGGACTTAAGAGCAGGC---TATTATCAGATTAGGATGGCAGAGGAGGACAAACCCAAAACA------------------GCGTTTCAA---ACTCATGAAGGGCACTATGAGTTTAATGTTATGCCT---TTTGGGCTAACTAATGCCCCGGCAACTTTCCAAGGTCTTATG---AATTCCATATTCAAACCCTTCCTCAGAAAATTTGCG---TTGGTTTTTTTT---GATGATATATTGGTATATAGTCCAGACTTGCCC------TCTCATATATCTCATCTGAGACAGGTTTTGAATTTACTAAAAGAGCACCAGTTGTATGTGAAAAGGTCTAAATGTGTATTC---GGGTTG
>gypExyr27
-AGAGAATGTGTGTG---GACTATAGG---AAATTAAATGAGAAC------------------------ACACTTAAA---ACTAAGTTTCCAATTCCT---ATAATCGATGATTTGCTAGATGAGTTAAAAGGA---GCTCAGTATTTT---TCAAAACTGGACTTAAGAGCAGGC---TATTATCAGATTAGGATGGCAGAGGAGGACAAACCCAAAACA------------------GCGTTTCAA---ACTCATGAAGGGCACTATGAGTCTAATGTTATGCCT---TTTGGGCTAACTAATGCCCCGGCAACTTTCCAAGGTCTTATG---AATTCCATATTCAAACCCTTCCTCAGAAAATTTGTG---TTGGTTTTTTAT---GATGATATATTGGTATATAGTCCAGACTTGCCC------TCTCATATATCTCATCTGAGACAGGTTTTGAATTTACTAAAAGAGCACCAGTTGTATGTGAAAAGGTCTAAATGTGAATTT---GGGTTG
>gypExyr34
-AGAGAATGTGTGTG---GATTATAGA---AAATTGAATGACAAT------------------------ACAATAAAA---AACAAGTTTCCTATTCCT---ATTATAAATGACTTACTTGATGAGTTGAAGGGA---GCCAGCATCTTT---TCAAAAATGGATTTGAGGGCAGGT---TATCACCAAATAAGAATGGCTGAAGAGGATAAGTGCAAAACA------------------GCTTTTCAA---ACTCATGAAGGGCATTATGAGTTTAATGTGATGACT---TTTGGTCTCACAAATGCACCTGCCACCTTCCAAGGTCT-------------------------------------------------------------GATGATATCTTGATTTATAGCAAAGATTTGAAT------TCTCACCTAATGCATATCAGACTAGTACTAAAGACCCTACATGAGCATCAGTTATTTGCAAAGAGATCTAAGTGTGAGTTC---GGGTTG
>gypExyr38
-AGCGGATGTGTGTG---GATTATAGA---AAACTTAATGAGAAC------------------------ACAATAAAG---AATAAGTACCCAATACCC---ATTATAGACGATCTGTTGGATGAATTGAATGGG---GCAAAATATTTC---TCAAAGCTGGACCTTAGAGCAGGA---TATCATCAGATAAGAATGTGTGAAGACGAAAAATTCAAGACA------------------ACTTTTCAA---ACTCATGAAGGGCACTATGAATTCAATGTTTTGCCC---TTTGGACTCACAAATGCTCCTGCTACTTTTCAAGGGTTAATG---AATTCAATTTTTAAGCCGTTTCTAAGAAGGTTCGTA---CTGGTATTTTTT---GATGATATTCTAGTCTATAGCAAAACAATTGAT------GACCATAAAGCTCATCTAGAACAGGTTCTTACATTGCTTCAAAACAATCATTTGTTTGTGAAAGAGTCTAAATGTGAATTC---TGGGTG
>gypExyr48
-AGAGAATGTGCGTG---GATTATCGA---AAGCTCAACTCATTG------------------------ACAATCAAA---AATAAATACCCCATTCCC---ATTATCAATGACCTTTTGGATGAGTTACATGGA---GCTGCTATTTTC---TCTAAGATTGATTTAAAATCTGGT---TATCATCAAATCAGAATGCTTCCTACAGATGTGCACAAGACT------------------GCTTTTAGA---ACACACCAAGGTCATTATGAATACCTAGTGATGCCT---TTTGGTCTATCTAATGCACCTGCAACTTTTCAGGCTTTGATG---AATCAAATTCTCCAACCCTATTTGAGAAAGTTTGTC---TTGGTCTTTTTT---GATGATATTTTAATTTACAGCCCAGACCTTACC------ACTCATTTGACTCATCTGACTAAGGTGCTTCAAATCCTCCGAGCTAATGAATTGAAGGTAAAACTTTCTAAATGTGTATTC---GGGTTG
>gypExyr49
-AGCGAATGTGTGTG---GATTATAGG---AAATTAAATGAGAAC------------------------ACACTTAAA---AATAAGTTTCCAATTCCT---ATAATCGATGATTTGCTAGATGAGTTAAAAGGA---GCTCAGTATTTT---TCAAAACTGGACTTAAGAGCAGGC---TATTATCAGATTAGGATGGCAGAGGAGGACAAACCCAAAACA------------------GCGTTTCAA---ACTCATGAAGGGCACTATGAGTTTAATGTTATGCCT---TTTGGGCTAACTAATGCCCCGGCAACTTTCCAAGGTCTTATG---AATTCCATATTCAAACCCTTCCTCAGAAAATTTGCG---TTGGTTTTTTTT---GATGATATATTGGTATATAGTCCAGACTTGCCC------TCTCATATATCTCATCTGAGACAGGTTTTGAATTTACTAAAAGAGCACCAGTTGTATGTGAAAAGGTCTAAGTGTGTATTT---TGGGTG
