# Supplementary material for: Correlated evolution of LTR retrotransposons and genome size in the genus eleocharis
Source: BMC Plant Biol. 2010 Nov 30;10:265. doi: 10.1186/1471-2229-10-265 (PMC3095338; doi:10.1186/1471-2229-10-265)
Supplement: Additional file 4 — Number of sequenced LTR retrotransposon clones per species and their respective GenBank accession numbers [file 1471-2229-10-265-S4.XLS]

## Sheet: List1
	Ty1-copia		Ty3-gypsy
	number of clones	GenBank accessions	number of clones	GenBank accessions
Eleocharis acicularis	20	GU976288-GU976292; GU976370-GU976372; GU976397-GU976408	21	GU976710-GU976730
Eleocharis austriaca	25	GU976293-GU976295; GU976373-GU976375; GU976409-GU976427	17	GU976731-GU976747
Eleocharis carniolica	26	GU976296-GU976299; GU976428-GU976449	24	GU976748-GU976771
Eleocharis cellulosa	28	GU976396; GU976450-GU976476	12	GU976772-GU976783
Eleocharis erythropoda	31	GU976300-GU976305; GU976376; GU976477-GU976500	22	GU976784-GU976805
Eleocharis interstincta	21	GU976501-GU976521	15	GU976806-GU976820
Eleocharis macrostachya	29	GU976306-GU976308; GU976377; GU976522-GU976546	23	GU976821-GU976843
Eleocharis mamillata	21	GU976309-GU976317; GU976378-GU976382; GU976547-GU976553	22	GU976844-GU976865
Eleocharis ovata	21	GU976318-GU976322; GU976554-GU976569	27	GU976866-GU976892
Eleocharis palustris	33	GU976323-GU976325; GU976383; GU976570-GU976598	22	GU976893-GU976914
Eleocharis quinqueflora	24	GU976326-GU976327; GU976599-GU976620	28	GU976915-GU976942
Eleocharis sterneri	29	GU976328-GU976334; GU976384; GU976621-GU976641	19	GU976943-GU976961
Eleocharis uniglumis	28	GU976335-GU976349; GU976385-GU976387; GU976642-GU976651	19	GU976962-GU976980
Eleocharis vigens	30	GU976350-GU976354; GU976388-GU976389; GU976652-GU976674	25	GU976981-GU975005
Eleocharis waltersii	27	GU976355-GU976362; GU976390-GU976392; GU976675-GU976690	24	GU977006-GU977029
Eleocharis xyridiformis	29	GU976363-GU976369; GU976393-GU976395; GU976691-GU976709	20	GU977030-GU977049
